# Supplementary material for: A transposon insertion in the promoter of OsUBC12 enhances cold tolerance during japonica rice germination
Source: Nat Commun. 2024 Mar 13;15:2211. doi: 10.1038/s41467-024-46420-7 (PMC10937917; doi:10.1038/s41467-024-46420-7)
Supplement: Supplementary file 4 — Supplementary Data 1 [file 41467_2024_46420_MOESM4_ESM.xlsx]

## Sheet: Supplementary Data 1
Supplementary Data 1. List of primers used in this study.
Purpose	Primer name	Sequennces F (5'-3')	Sequennces R (5'-3')
Specific primers for mapping	5-20.34M	CGCGTGCTACCTTCCTAGTT	TGCCATTAACCTAAGTTAGCATC
	5-21.25M	GCTGACTTCACACTGCGATC	GGCCACTTTCCAAACATCAG
	5-21.65M	CATCTCGCCACCGTAGAAC	CACAAGAGCACGGCTTGTTA
	5-21.72M	CCTCTTCTCCAGGAGGGTACA	GAACATTACATTCGCTCTCTCTCTC
	5-21.95M	CAAACAGGCCCGCTCATT	CACGTGCGACAACAACGTC
	5-22.02M	TTATCATGTCATCATCAATGTGG	TCATTCCGGTCCAAAGTCTC
	5-22.21M	GCACCGAGAGAGACTTGGAC	CGCTCTCCTCTCTCGTTTTC
	5-22.59M	ATCCGGATTGGTCCAACAT	GGATGACCCACATCATCATC
	5-22.63M	TCAGAGAGTAGCAGTGTAGC	CTTTTTGTGTTTTCTTTCTAATAAA
	5-23M	TAGGCTTGCAGATTCCCTGT	CCAATCTTGAAGAGGCTGCT
	5-23.5M	TGAGATCGAAGGCGTAATCC	GCATCAGAGACCATGTGAGC
	5-23.91M	GGATTTGTTCAAACTAACCAAAGAA	GAAAATCCTACAAAACTCAGTTGTCA
Primers for quantitative real-time PCR	OsUBC12-qPCR	CGGGGCTTGTGGACGATA	CCAGGTGGATGAAGGATAGAAAT
	OsABI5-qPCR	CATTTTCCTTGCCGCTAC	AGTGTTACCTGTCGGTCGTTA
	OsRAB21-qPCR	CTCGTCTGAGGATGATGGAATG	CTGCTGCTCGCCCTTGTT
	OsSnRK1.1-qPCR	AGATTGTTCATTCATCCCCATA	CGTTACTCAAACCAAAGTCAGC
	OsUBQ5-qPCR	AGTGCGGCCTCACCTACGT	CCGCCCCCAAAGAACAG
Primers for constructs in dual-luciferase reporter assay	pOsUBC12IR64-0800	GGGCCCCCCCTCGAGGTCGACTGAATGAAGGGGAAAAGTGTTCC	CGCTCTAGAACTAGTGGATCCCCAGCTTTGATGAGTAATTTTGGG
	pOsUBC12Koshihikari -0800	GGGCCCCCCCTCGAGGTCGACTGAATGAAGGGGAAAAGTGTTCC	CGCTCTAGAACTAGTGGATCCCCAGCTTTGATGAGTAATTTTGGG
	pOsUBC12KoshihikariΔTransposon-1	gggccccccctcgaggtcgacAATTAATCATGTGTTAATTCAACACTTAGTT	tttggaagGGTAGTTTTGTGTATCTCTTCCTCATAAT
	pOsUBC12KoshihikariΔTransposon-2	cacaaaactaccCTTCCAAAATTAAAAAAAAAATCTTTG	cgctctagaactagtggatccTTTACCAGCTTTGATGAGTAATTTTGG
	pOsUBC12IR64+Transposon-1	gggccccccctcgaggtcgacAATTAATCATGTGTTAATTCAACACTTAGTT	acGGTAGTTTTGTGTATCTCTTCCTCATAAT
	pOsUBC12IR64+Transposon-2	gagatacacaaaactaccGTTTTTTTGACAAATTGACCCTTTT	tggaagGGTAGTTTTGTGCCGTTTTTTTT
	pOsUBC12IR64+Transposon-3	ggcacaaaactaccCTTCCAAAATAAAAAAAAAAATTCTTTG	cgctctagaactagtggatccTTTACCAGCTTTGATGAGTAATTTTGG
Primers for constructs in rice genetic transformation	The target sequence of OsUBC12 in CRISPR/Cas9	ACGATAGCAACGTGTTCGAG
	OsUBC12-U3 Cas9	ggcaCGATAGCAACGTGTTCGAG	aaacCTCGAACACGTTGCTATCG
	OsUBC12-sequence Cas9	TCGGTTCTTGATCTTGGCCC	ACGGCAATATGGAATTCAGACA
	OsUBC12-OE	cggggatcctctagagtcgacATGGATTACAAGGATGACGACGATAAGA TGGCGACTGCCGCGAGC	ctggcatgcctgcaggtcgacTCAGAGCATTTCCTGTGATTTACG
	OsUBC12C92A-OE	cggggatcctctagagtcgacATGGATTACAAGGATGACGACGATAAGA TGGCGACTGCCGCGAGC	ctggcatgcctgcaggtcgacTCAGAGCATTTCCTGTGATTTACG
	The target sequence of OsSnRK1.1 in CRISPR/Cas9	ATGGATGGAAATGCTAAAGG
	OsSnRK1.1-U3 Cas9	GgcaTGGATGGAAATGCTAAAGG	aaacCCTTTAGCATTTCCATCCA
	OsSnRK1.1-sequence Cas9	TAACTCTGCTTCTACTGC	ATCAGACCACTACAGGAA
	OsSnRK1.1-OE	cggggatcctctagagtcgac ATGGATGGAAATGCTAAAGGCG	ctggcatgcctgcaggtcgacCTATAGAACCCTCAGCTTGGTAAGG
	The target sequence of OsUBC12-OsSnRK1.1 in CRISPR/Cas9	OsUBC12: ACGATAGCAACGTGTTCGAG
		OsSnRK1.1: ATGGATGGAAATGCTAAAGG
	OsUBC12-U3-Cas9	ggcaCGATAGCAACGTGTTCGAG	aaacCTCGAACACGTTGCTATCG
	OsSnRK1.1-U6a-Cas9	gccgATGGATGGAAATGCTAAAGG	aaacCCTTTAGCATTTCCATCCAT
Primers for constructs in site-directed mutagenesis	The target sequence of OsUBC12 in site-directed mutagenesis	TTTATCCTGATGGGCGCGTATGCATTTCTATCCTTCATCCACC
	OsUBC12C92A-mutagenesis	TTTATCCTGATGGGCGCGTAGCCATTTCTATCCTTCATCCACC	GGTGGATGAAGGATAGAAATGGCTACGCGCCCATCAGGATAAA
Primers for constructs in ubiquitin-conjugating enzyme activity assays	OsUBC12-His	ggcgatatcggatccgaattcTATGGCGACTGCCGCGAGC	tgcggccgcaagcttgtcgacGAGCATTTCCTGTGATTTACGAAC
	OsUBC12C92A-His	ggcgatatcggatccgaattcTATGGCGACTGCCGCGAGC	tgcggccgcaagcttgtcgacGAGCATTTCCTGTGATTTACGAAC
Primers for constructs in yeast two-hybrid assays	OsUBC12-BD	atggccatggaggccgaattcATGGCGACTGCCGCGAGC	atgcggccgctgcaggtcgacTCAGAGCATTTCCTGTGATTTACG
	OsRBX1-AD	gccatggaggccagtgaattc ATGGACAAGGGCGACGTCG	cagctcgagctcgatggatcc CTAGTGACCATACTTCTGGAACTCCC
	OsSnRK1.1-AD	gccatggaggccagtgaattcATGGATGGAAATGCTAAAGGCG	cagctcgagctcgatggatccCTATAGAACCCTCAGCTTGGTAAGG
	OsUBC12-AD	gccatggaggccagtgaattcATGGCGACTGCCGCGAGC	cagctcgagctcgatggatccTCAGAGCATTTCCTGTGATTTACG
	OsWRKY42 -AD	gccatggaggccagtgaattcATGTCGAGCAGAAGGTCGTCG	cagctcgagctcgatggatccTCAGGAGCGGAGGATGCTG
Primers for constructs in pull-down assays and in vitro kinase assay	OsSnRK1.1-His	ggcgatatcggatccgaattcT ATGGATGGAAATGCTAAAGGCG	tgcggccgcaagcttgtcgacTAGAACCCTCAGCTTGGTAAGG
	OsUBC12-GST	ccgcgtggatccccggaattcATGGCGACTGCCGCGAGC	gtcacgatgcggccgctcgagTCAGAGCATTTCCTGTGATTTACG
Primers for constructs in LCI assays	OsUBC12-nLUC	gagaacacgggggacgagctcATGGCGACTGCCGCGAGC	cgcgtacgagatctggtcgacGAGCATTTCCTGTGATTTACGAAC
	OsSnRK1.1-cLUC	ccggggcggtacccgggatccAATGGATGGAAATGCTAAAGGCG	acgaaagctctgcaggtcgacCTATAGAACCCTCAGCTTGGTAAGG
Primers for constructs in Co-IP assays	OsUBC12-Flag	ACGATGATAAGGGCGGTACC ATGGCGACTGCCGCGAGC	AGGCTACGTAGGATCC TCAGAGCATTTCCTGTGATTTACG
	pENTRY-OsSnRK1.1-Myc	AAAGCAGGCTCAGGGGATATCATGGATGGAAATGCTAAAGGCG	AGCTGGGTGCAGGGCGATATCTAGAACCCTCAGCTTGGTAAGG
Primers for constructs in In protoplasts degradation experiment	OsSnRK1.1-Flag	ACGATGATAAGGGCGGTACC ATGGATGGAAATGCTAAAGGCG	AGGCTACGTAGGATCC CTATAGAACCCTCAGCTTGGTAAGG
Primers for transposon insertion detection	Insertion detection	CGTCCAGTGCGTAAGATG	CGAATAGGCGTAAACCAA
