# Supplementary material for: A transposon insertion in the promoter of OsUBC12 enhances cold tolerance during japonica rice germination
Source: Nat Commun. 2024 Mar 13;15:2211. doi: 10.1038/s41467-024-46420-7 (PMC10937917; doi:10.1038/s41467-024-46420-7)
Supplement: Supplementary file 5 — Supplementary Data 2 [file 41467_2024_46420_MOESM5_ESM.xlsx]

## Sheet: Sheet1
Supplementary Data 2. The polymorphisms in the promoter region of OsUBC12 between Koshihikari and IR64.
Note：The yellow highlights indicate the polymorphisms. The red highlight indicates the transposon insertion.
