# Supplementary material for: A transposon insertion in the promoter of OsUBC12 enhances cold tolerance during japonica rice germination
Source: Nat Commun. 2024 Mar 13;15:2211. doi: 10.1038/s41467-024-46420-7 (PMC10937917; doi:10.1038/s41467-024-46420-7)
Supplement: Supplementary file 6 — Supplementary Data 3 [file 41467_2024_46420_MOESM6_ESM.xlsx]

## Sheet: Sheet1
Supplementary Data 3. List of varieties for each subgroup used in Fig. 2a.
K9	Transposon	Variety Name
GJ-trp	No	ZINYA KOLAMBA::IRGC 52402-1
	Yes	BUKU::IRGC 28683-2
	Yes	PHAN PHAE::IRGC 29652-2
	Yes	SAL BUI BAO
	Yes	Tun Sart
	Yes	Guangluai 4
GJ-sbtrp	No	American Huangkedao
	Yes	SHANGYIPA::IRGC 64928-1
	Yes	Qingjinzaosheng
	Yes	MUKKALA BAZAL::IRGC 77279-1
	Yes	Cisadane
	Yes	KAUK PAHLING::IRGC 95823-2
GJ-tmp	No	IRGA 318-11-6-9-2B::IRGC 117339-1
	Yes	91-382::IRGC 63464-1
	Yes	Kahamu
	Yes	Lucaihao
	Yes	ARC 11768::IRGC 21630-1
	Yes	DV 86::IRGC 8840-1
	Yes	O.rufipogon (collected from Naypyidaw,Myanmar)
XI-1A	No	JHONA 101::IRGC 27976-1
	No	Qiutianxiaoting
	No	HODARAWALA::IRGC 67631-1
	No	MR 19
	No	BANDI::IRGC 17214-1
	No	Binam
	No	Karnal Local
XI-1B	No	SAHULO FACHE SOYO::IRGC 66630-1
	No	Khao Dawk Mali 105
	No	MBEIMBEIHUN::IRGC 69730-1
	No	VARIRANGAHY::IRGC 69897-1
	No	WAS 173-B-B-6-2-2::C1
	No	KHAO GRADOOK CHAHNG::IRGC 17111-1
	No	DERAWA::IRGC 64106-1
	No	Budda
	No	Tek Si Chut
	No	KASALATH
	No	HERATH BANDA::IRGC 67630-1
XI-2	No	MAEKJO::IRGC 77666-1
	No	ARC 18578::IRGC 42459-2
	No	E 21::IRGC 33929-2
	No	OR 117-8::IRGC 39680-2
	No	ARC 11777::IRGC 21639-1
	No	Gang 46B
	No	Jinyuan 85
	No	IH PEN SHIM MING::IRGC 26067-1
XI-3	No	MALAGKIT (PINELIPE)::IRGC 67444-1
	No	PLE LIA::IRGC 73562-1
	No	UP 15
	No	TAICHUNGNATIVE1
	No	ITA 117::IRGC 75235-1
	No	LUDI GOCHYA::IRGC 26504-2
	No	HIJOL DIGA::IRGC 31655-1
	No	Minbeiwanxian
XI-adm	No	Annongwangeng B
Xian	No	AC 13 (T 141)::IRGC 5456-1
	No	JADO::IRGC 61966-1
cA(Aus)	No	KASHA::IRGC 83865-1
	No	LALKA (LAL DHAN)::IRGC 64946-1
	No	BUCAYAB::IRGC 44357-1
	No	AMAKOYALI::IRGC 60878-1
	No	GAM PERNG::IRGC 62135-1
	No	SOM::IRGC 92221-1
	No	PSBRC 80
cB(Bas)	No	LUO SI ZHAN::IRGC 67211-1
	No	BR 116-3B-53::IRGC 39559-2
	No	Chorofa
	Yes	MAK BOUAP::IRGC 30106-3
	Yes	X 21
	Yes	JADO::IRGC 61966-1
Wild	No	O.rufipogon (collected from Hainan,China)
	No	O.rufipogon (collected from Yangon,Myanmar)
	No	O.rufipogon (collected from Fujian,China)
	No	O.rufipogon (collected from Guangxi,China)
	No	O.rufipogon (collected from Sri Lanka)
	No	Wushansimiao
