# Supplementary material for: A transposon insertion in the promoter of OsUBC12 enhances cold tolerance during japonica rice germination
Source: Nat Commun. 2024 Mar 13;15:2211. doi: 10.1038/s41467-024-46420-7 (PMC10937917; doi:10.1038/s41467-024-46420-7)
Supplement: Supplementary file 7 — Supplementary Data 4 [file 41467_2024_46420_MOESM7_ESM.xlsx]

## Sheet: Raw Data-A List of DEGs
Supplementary Data 4. All significantly differentially expressed genes in osubc12 mutants vs. WT (KY131) seeds germinated at low temperature (15 °C) detected by RNA-seq analysis.
Gene_id	Gene name	Gene description	FC(osubc12/WT)	Log2FC(osubc12/WT)	Pvalue	Significant	osubc12_10	osubc12_2	osubc12_3	WT1	WT2	WT3	osubc12	WT
ENSRNA049464427	Intron_gpII	Group II catalytic intron	0.567	-0.818792	0.0120648	yes	1.13	0.85	1.11	1.33	2.21	1.84	1.03	1.79333
ENSRNA049467441	U2	U2 spliceosomal RNA	0.319	-1.64713	0.0499299	yes	125.03	50.53	90.85	135.56	377.9	168.44	88.8033	227.3
ENSRNA049470812	U2	U2 spliceosomal RNA	0.03	-5.06986	0.00599188	yes	0.91	0	0	25.63	124.34	56.45	0.303333	68.8067
ENSRNA049473927	U1	U1 spliceosomal RNA	0.297	-1.74952	0.023222	yes	263.2	0	361.8	917.42	777.3	549.06	208.333	747.927
ENSRNA049476430	SSU_rRNA_eukarya	Eukaryotic small subunit ribosomal RNA	1.272	0.346638	0.0497178	yes	10817.8	8050.41	9512.69	6385.93	8615.28	8037.23	9460.29	7679.48
ENSRNA049476437	SSU_rRNA_eukarya	Eukaryotic small subunit ribosomal RNA	1.375	0.459895	0.0329871	yes	16603.2	11597.6	13812.7	8219.65	11075	11204.5	14004.5	10166.4
ENSRNA049476493	5_8S_rRNA	5.8S ribosomal RNA	1.4	0.485437	0.0220972	yes	951.79	676.95	781.46	465.55	2038.68	616.85	803.4	1040.36
Os01g0100700	RPS5	Similar to 40S ribosomal protein S5-1	1.255	0.327646	0.00733786	yes	59.37	66.26	56.21	56.52	44.1	44.35	60.6133	48.3233
Os01g0100800		Protein of unknown function DUF1664 family protein	0.772	-0.373287	0.0412773	yes	8.45	8.26	7.75	11.62	10.22	10.05	8.15333	10.63
Os01g0102000	OsNPC6	Phosphoesterase family protein	2.169	1.11703	0.0279454	yes	1.44	3.16	0.92	1	0.78	0.7	1.84	0.826667
Os01g0107700		Similar to LIMONENE cyclase like protein	0.674	-0.569844	0.0272438	yes	2.03	2.56	2.45	3.97	3.18	3.36	2.34667	3.50333
Os01g0109201		Hypothetical gene	0.638	-0.647696	0.00331429	yes	3.51	4.59	4.18	6.36	6	6.81	4.09333	6.39
Os01g0110700	Osppc-b	Similar to Phosphoenolpyruvate carboxylase (EC 4.1.1.31)	0.693	-0.528586	0.0290451	yes	2.22	3.22	1.94	4.17	2.65	3.43	2.46	3.41667
Os01g0111600	OsMFT2	Similar to MOTHER of FT and TF1 protein	1.872	0.904362	1.12e-19	yes	560.41	597.3	461.98	317.36	275.43	267.75	539.897	286.847
Os01g0112500		Similar to Plakoglobin/armadillo/beta-catenin-like protein (Fragment)	1.288	0.364895	0.0136348	yes	35.04	31.42	33.58	26.98	25.59	21.61	33.3467	24.7267
Os01g0113300	OsRLCK3	Similar to ARK protein (Fragment)	1.587	0.666431	0.000274968	yes	9.82	14.23	9.61	9.52	6.07	5.71	11.22	7.1
Os01g0114100	OsRLCK5	Similar to Protein kinase RLK17	1.292	0.369646	0.0279815	yes	11.33	13.14	10.24	10.89	9.14	7.09	11.57	9.04
Os01g0114300	OsRLCK6	Similar to Receptor-like protein kinase (Fragment)	1.394	0.47891	0.0352973	yes	3.99	4.51	3.91	3.07	2.38	2.16	4.13667	2.53667
Os01g0116650		Hypothetical protein	7.681	2.9413	0.0339247	yes	0.48	0.21	0.12	0.11	0	0	0.27	0.0366667
Os01g0118400		Similar to HGA6	0.546	-0.872236	0.0454208	yes	1.11	0.97	0.49	2.3	1.18	1.24	0.856667	1.57333
Os01g0118700		Similar to HGA4	1.386	0.470528	0.00534454	yes	16.57	18.02	12.06	14.16	8.4	10.88	15.55	11.1467
Os01g0121200		Zinc finger, RING/FYVE/PHD-type domain containing protein	0.528	-0.922358	0.00151788	yes	3.13	2.5	3.51	5.81	6.47	5.55	3.04667	5.94333
Os01g0121700		ABC transporter-like domain containing protein	0.671	-0.574621	0.00631952	yes	3.75	4.3	2.87	7.07	4.29	4.94	3.64	5.43333
Os01g0124000	RBBI2-1	Similar to Bowman Birk trypsin inhibitor	20.325	4.34515	0.0273378	yes	0.49	0.37	0.29	0	0	0	0.383333	0
Os01g0124200	RBBI3-1	Similar to Bowman Birk trypsin inhibitor	2.131	1.09183	1.09e-15	yes	135.88	155.36	100.47	72.76	51.15	59.03	130.57	60.98
Os01g0124401	RBBI3-3	Similar to Bowman-Birk type bran trypsin inhibitor	2.31	1.20765	2.92e-20	yes	840.78	875.65	593.6	399.51	270.38	329.12	770.01	333.003
Os01g0130400		Similar to Alpha-xylosidase precursor (Fragment)	0.672	-0.573306	0.032547	yes	14.22	19.61	7.46	30.62	13.26	17.91	13.7633	20.5967
Os01g0131300		Conserved hypothetical protein	0.811	-0.301897	0.0156617	yes	82.68	111.41	85.96	121.96	107.69	113.01	93.35	114.22
Os01g0133900		Similar to predicted protein	1.436	0.521921	0.0247234	yes	5.65	7.44	5.38	6.31	3.64	2.86	6.15667	4.27
Os01g0136000	Oshsp16.9C	Similar to Cytosolic class I small heat-shock protein HSP17.5	0.124	-3.00686	0.0323135	yes	0.44	0	0.16	0.3	2.37	1.49	0.2	1.38667
Os01g0136400	OsWAK1	Protein kinase, core domain containing protein	1.295	0.372543	0.0465652	yes	11.8	17.86	9.74	13.66	9.06	11.18	13.1333	11.3
Os01g0137800		Non-protein coding transcript	0.08	-3.64154	0.0396484	yes	0	0.01	0	0.04	0.06	0.08	0.00333333	0.06
Os01g0140100		Peptidase A1 domain containing protein	0.51	-0.97151	0.0099909	yes	1.8	2.37	0.92	4.97	2.3	2.74	1.69667	3.33667
Os01g0140400	PLRRP	Similar to leucine-rich repeat protein-related	0.579	-0.789381	0.000498607	yes	4.86	6.06	3.53	11.92	6.3	6.91	4.81667	8.37667
Os01g0142500		Homeodomain-like containing protein	1.223	0.28996	0.0167092	yes	47.29	63.08	44.97	51.86	37.11	38.07	51.78	42.3467
Os01g0142800	OsNPF8.1	Putative peptide transporter, Long-distance translocation of dimethylarsinate to rice grai	1.252	0.323765	0.00275054	yes	111.48	128.83	90.98	102.74	73.26	87.58	110.43	87.86
Os01g0143800		Mitochondrial glycoprotein family protein	0.772	-0.373965	0.0391866	yes	9.95	12.67	10.02	16.48	12.41	13.93	10.88	14.2733
Os01g0148000		Similar to predicted protein	1.559	0.640497	0.00011039	yes	14.87	12.87	11.29	8.91	7.86	8.21	13.01	8.32667
Os01g0148500		Protein of unknown function DUF1677, Oryza sativa family protein	1.266	0.33978	0.0316099	yes	29.35	31.66	20.34	26.11	18.05	19.95	27.1167	21.37
Os01g0149900		Conserved hypothetical protein	0.594	-0.7523	0.0308179	yes	0.66	0.87	0.78	1.56	1.09	1.26	0.77	1.30333
Os01g0151600		Conserved hypothetical protein	1.579	0.658927	4.13e-05	yes	26.38	30.36	25.27	22.01	17.71	13.19	27.3367	17.6367
Os01g0152600	OsRLCK24	Protein kinase, catalytic domain domain containing protein	0.6	-0.736209	0.000684457	yes	4.41	6.31	3.75	13.79	8.15	6.89	4.82333	9.61
Os01g0159000	OsDOG1L-2	Similar to cDNA clone:J023049H21, full insert sequence	1.433	0.519428	4.39e-05	yes	157.16	160.44	125.94	105.79	94.4	108.82	147.847	103.003
Os01g0159400		Similar to Acyl-coenzyme A oxidase 4, peroxisomal (EC 1.3.3.6) (AOX 4) (Short- chain acyl-CoA oxidase) (SAOX) (AtCX4) (G6p) (AtG6)	1.389	0.473661	0.000148613	yes	25.4	28.09	26.01	21.39	17.06	18.65	26.5	19.0333
Os01g0159600	OsLEA20	Small hydrophilic plant seed protein family protein	1.346	0.428642	0.00965134	yes	855.41	787.41	789.19	503.4	554.34	646.29	810.67	568.01
Os01g0160800		Similar to Protein synthesis inhibitor II (EC 3.2.2.22) (Ribosome-inactivating protein II) (rRNA N-glycosidase)	1.679	0.747463	0.000383355	yes	34.18	38.81	20.97	21.37	13.89	20.17	31.32	18.4767
Os01g0165000	DREB2A	Transcription factor, Dehydration and salt stress toleranc	1.3	0.378598	0.0194958	yes	38.71	34.23	38.92	27.34	29.09	27.01	37.2867	27.8133
Os01g0166400		Similar to phosphatidylinositolglycan-related	0.29	-1.78498	0.0355346	yes	0.18	0.05	0.42	0.47	0.97	0.6	0.216667	0.68
Os01g0166700		Saposin family protein	0.568	-0.816118	1.84e-07	yes	16.32	16.37	16.13	30.34	24.48	22.31	16.2733	25.71
Os01g0167700		Conserved hypothetical protein	0.659	-0.601647	0.0300637	yes	1.28	1.24	1.58	2.69	1.92	1.82	1.36667	2.14333
Os01g0168100		KIP1-like domain containing protein	1.257	0.329869	0.00133223	yes	41.34	46.51	41.05	39.79	31.45	35.25	42.9667	35.4967
Os01g0168600		Similar to predicted protein	0.595	-0.748373	0.00130993	yes	2.04	2.16	1.97	3.51	3.54	3.38	2.05667	3.47667
Os01g0169800	FIB	Tryptophan aminotransferase, Indole-3-acetic acid (IAA) biosynthesi	0.317	-1.65648	0.000741252	yes	0.34	0.85	0.3	2.12	1.35	1.25	0.496667	1.57333
Os01g0170500		Protein of unknown function DUF239, plant domain containing protein	0.572	-0.806351	0.000688682	yes	2.55	3.18	2.29	5.29	4.06	4.65	2.67333	4.66667
Os01g0172000		Glycosyltransferase, ALG3 domain containing protein	0.777	-0.364641	0.00426986	yes	18.75	21.98	19.22	29.66	24.24	23.09	19.9833	25.6633
Os01g0172200	OsRH14	DNA/RNA helicase, DEAD/DEAH box type, N-terminal domain containing protein	0.784	-0.35199	0.0133574	yes	13.36	13.87	13.33	22.63	14.27	15.53	13.52	17.4767
Os01g0172400	OsPLDalpha1	Similar to Phospholipase D alpha 1	1.372	0.456217	0.000142837	yes	246.29	283.32	214.3	212.81	166.21	171.01	247.97	183.343
Os01g0175400		Ankyrin repeat containing protein	0.687	-0.541038	0.025691	yes	4.68	4.38	4.28	6.05	7.27	6.78	4.44667	6.7
Os01g0175700	BOR2	Boron (B) transporte	0.202	-2.30815	0.022084	yes	0.09	0.1	0.03	0.54	0.3	0.24	0.0733333	0.36
Os01g0176050		Hypothetical protein	0.142	-2.81709	0.00341095	yes	0.22	0.15	0.03	0.95	0.84	0.56	0.133333	0.783333
Os01g0177400	D18	GA 3 beta-hydroxylase2, GA metabolis	3.205	1.68031	8.67e-09	yes	5.52	4.2	3.24	1.07	1	1.5	4.32	1.19
Os01g0177900	PDR6	ATP-binding cassette transporter, Cuticle formation, Defense respons	0.727	-0.45971	0.0226855	yes	3.37	5.5	2.82	7.24	4.24	5.16	3.89667	5.54667
Os01g0179800		TMS membrane protein/tumour differentially expressed protein family protein	0.79	-0.340796	0.029511	yes	22.43	21.63	21.64	29.12	27.1	28.27	21.9	28.1633
Os01g0180700		Hypothetical conserved gene	0.761	-0.3938	0.0238786	yes	6.59	6.72	6.07	10.32	7.4	7.86	6.46	8.52667
Os01g0182600	GI	Orthologue of the Arabidopsis GIGANTEA, Regulation of circadian rhythm and flowering time, Photoperiodic control of flowering, Osmotic stress respons	1.443	0.528951	0.00020038	yes	9.52	12.65	9.2	9.32	6.23	6.3	10.4567	7.28333
Os01g0185200		Similar to glutaminyl-tRNA synthetase	1.326	0.407161	1.15e-05	yes	133.18	176.15	132.15	111.69	91.44	92.46	147.16	98.53
Os01g0185300	OsAT9	Transferase family protein	1.542	0.625227	2.83e-05	yes	71.78	92.61	55.55	59.72	43.3	44.78	73.3133	49.2667
Os01g0187200		Non-protein coding transcript	0.533	-0.907382	0.0165806	yes	1.38	1.98	1.92	3.18	2.93	3.8	1.76	3.30333
Os01g0187300		Hypothetical conserved gene	0.512	-0.966173	0.0196729	yes	0.99	1.13	1.61	2.67	1.89	2.85	1.24333	2.47
Os01g0189800		Protein of unknown function DUF1618 domain containing protein	1.23	0.298826	0.0203621	yes	46.77	45.14	35.11	41.85	29.42	32.26	42.34	34.51
Os01g0191700	OsPFK01	Similar to Pyrophosphate-fructose-6-phosphate 1-phosphotransferase-like protein (Pyrophosphate-dependent phosphofructo-1-kinase-like protein)	1.315	0.394934	0.0272973	yes	35.23	51.33	28.74	39.53	23.02	25.01	38.4333	29.1867
Os01g0192300	OsMYB1R1	Similar to I-box binding factor (Fragment)	1.448	0.534509	0.0016339	yes	18.68	21.37	17.96	13.51	14.3	14.38	19.3367	14.0633
Os01g0193600		Methyltransferase small domain containing protein	0.633	-0.659336	0.0216901	yes	1.75	1.9	2.2	3.03	3.36	2.88	1.95	3.09
Os01g0194000		Conserved hypothetical protein	0.644	-0.635593	1.59e-07	yes	28.2	32.75	26.18	49.63	38.93	46.71	29.0433	45.09
Os01g0194200		IQ calmodulin-binding region domain containing protein	0.469	-1.09292	0.0304975	yes	0.59	0.57	0.67	1.93	0.89	1.15	0.61	1.32333
Os01g0197900	OsRDR3	RNA-dependent RNA polymerase, eukaryotic-type domain containing protein	1.612	0.688976	7.88e-05	yes	7.85	10.15	8.06	7.79	5.64	5.43	8.68667	6.28667
Os01g0200700	OsMT3a	Similar to Metallothionein-like protein type 3 (MT-3) (MWMT3)	0.569	-0.813632	8.21e-05	yes	413.36	424.84	539.81	679.85	897.82	825.61	459.337	801.093
Os01g0201600		Virulence factor, pectin lyase fold family protein	1.735	0.795151	0.0368619	yes	3.47	4.88	2.39	2.47	1.74	1.9	3.58	2.03667
Os01g0201700	RAG	Similar to M23 protein (Fragment)	0.015	-6.02744	3.88e-05	yes	0	0	0	0.84	0.69	0.67	0	0.733333
Os01g0205700	GSK1	Similar to Shaggy-like kinase (Fragment)	1.214	0.279408	0.0102885	yes	47.14	56.81	47.33	52.38	35.62	36.84	50.4267	41.6133
Os01g0209400		Nucleotide-binding, alpha-beta plait domain containing protein	0.709	-0.496029	0.0232672	yes	5.21	7.86	4.83	9.29	8.01	7.71	5.96667	8.33667
Os01g0209901		Hypothetical protein	0.037	-4.74025	0.0273689	yes	0	0	0	0.27	0.33	0	0	0.2
Os01g0214500		Conserved hypothetical protein	1.741	0.799687	0.000223468	yes	49.98	48.61	48.8	27.25	26.27	31.05	49.13	28.19
Os01g0218700	OsABCD1	ABC transporter integral membrane type 1 domain containing protein	1.365	0.449349	0.00718261	yes	11.94	12.25	11.37	9.6	9.03	8.8	11.8533	9.14333
Os01g0218900		Zinc finger, PHD-type domain containing protein	1.229	0.297159	0.0437154	yes	23.39	22.86	17.84	19.64	14.46	17.96	21.3633	17.3533
Os01g0220200		Similar to Uncharacterized plant-specific domain TIGR01589 family protein	0.786	-0.347255	0.00571667	yes	21.09	25.75	20.41	34.66	26.65	24.54	22.4167	28.6167
Os01g0221700		Similar to GDT1-like protein 1, chloroplastic	0.418	-1.259	0.000520178	yes	1.41	1.54	1.53	5.2	3.35	2.41	1.49333	3.65333
Os01g0223600		Similar to Pto kinase interactor 1-like protein	0.78	-0.358161	0.0231299	yes	12.89	16	13.94	17.85	15.66	19.12	14.2767	17.5433
Os01g0224000		Serine/threonine protein kinase-related domain containing protein	1.927	0.94667	4.24e-09	yes	15.48	19.79	12.86	10.5	6.68	7.77	16.0433	8.31667
Os01g0224100	OsERF#053	Similar to DNA binding protein-like protein	0.665	-0.587977	0.00887017	yes	3.45	4.09	3.37	6.34	4.45	5.64	3.63667	5.47667
Os01g0225400		Pyruvate/Phosphoenolpyruvate kinase, catalytic core domain containing protein	0.499	-1.00327	0.00325575	yes	2.76	2.36	1.46	4.11	3.69	2.9	2.19333	3.56667
Os01g0227200		Similar to Somatic embryogenesis receptor kinase-like protein	0.529	-0.91827	2.75e-07	yes	3.77	3.96	3.36	7.84	6.88	6.32	3.69667	7.01333
Os01g0228400		Pentatricopeptide repeat domain containing protein	1.706	0.77058	0.000245625	yes	12.86	16.82	9.01	10.32	5.91	6.82	12.8967	7.68333
Os01g0233900	OsUBC37	Similar to cDNA clone:J013003E06, full insert sequence	0.83	-0.268803	0.0209296	yes	29.15	32.71	29.95	42.98	33.66	33.03	30.6033	36.5567
Os01g0234850	OsEnS-3	Hypothetical conserved gene	0.741	-0.432849	0.0441266	yes	16.19	13.18	17.68	19.63	21.02	22.53	15.6833	21.06
Os01g0242600	OsNTMC2T6.1	C2 calcium-dependent membrane targeting domain containing protein	1.433	0.518959	0.00745407	yes	6.66	9.6	7.4	7.26	4.18	5.24	7.88667	5.56
Os01g0243700		Similar to Beta-1,3-glucanase-like protein	0.566	-0.820275	0.00136706	yes	23.44	20.13	30.33	39.84	44.4	47.01	24.6333	43.75
Os01g0246400		Similar to Low molecular mass early light-inducible protein HV90, chloroplast precursor (ELIP)	3.889	1.95946	0.0453838	yes	0.93	1.15	0.91	0.43	0	0.33	0.996667	0.253333
Os01g0247600		Conserved hypothetical protein	1.588	0.667086	0.047736	yes	8.89	13.8	8.18	7.97	4.44	6.88	10.29	6.43
Os01g0253300	rImpa1a	Importin alpha-1a subunit	1.259	0.332355	0.0019131	yes	303.6	364.41	270.36	320.61	213.32	217.42	312.79	250.45
Os01g0253900		Similar to triacylglycerol lipase	0.742	-0.430786	4.36e-05	yes	59.76	64.5	56.47	87.67	70.78	79.53	60.2433	79.3267
Os01g0256400		Similar to Dynein light chain 1 protein DLC-1 (Fragment)	1.361	0.444312	0.0130006	yes	73.47	78.45	72.64	48.28	55.05	58.85	74.8533	54.06
Os01g0256500		Similar to ZnI	1.651	0.723592	0.00076654	yes	5598.32	7983.68	3538.27	4829.71	2436.37	3084.82	5706.76	3450.3
Os01g0257900		Hypothetical protein	1.861	0.896292	0.00272486	yes	2.03	1.96	1.53	1.36	0.89	0.73	1.84	0.993333
Os01g0259400		Armadillo-type fold domain containing protein	0.683	-0.550778	0.024009	yes	0.97	1.11	0.98	1.8	1.42	1.29	1.02	1.50333
Os01g0259933		Non-protein coding transcript	0.668	-0.582131	0.0221783	yes	6.55	6.77	4.77	10.08	8.53	8.16	6.03	8.92333
Os01g0261200	OsNAC8	No apical meristem (NAM) protein domain containing protein	1.203	0.266267	0.0154252	yes	60.63	62.92	56.17	52.72	51.86	49.14	59.9067	51.24
Os01g0261500		Similar to Nucleoside-diphosphate-sugar epimerase	0.733	-0.448925	0.00874992	yes	13.84	14.21	15.54	18.01	20.9	21.47	14.53	20.1267
Os01g0262401		Hypothetical genes	3.804	1.92735	1.46e-13	yes	7.58	7.37	5.42	1.96	1.92	1.47	6.79	1.78333
Os01g0263600	Du1L	U5 snRNP-associated 102 kDa protein (U5-102 kDa protein)	1.524	0.608134	0.00071376	yes	8.63	10.87	6.8	8.25	4.77	5.41	8.76667	6.14333
Os01g0263900		Hypothetical protein	0.028	-5.1342	0.0374218	yes	0	0	0	1.56	0	0	0	0.52
Os01g0264000	RDD1	Dof transcription factor, Promotion of nutrient ion uptake and accumulatio	1.445	0.530805	0.000465734	yes	29.54	35.02	24.82	27.64	17.15	17.79	29.7933	20.86
Os01g0265000	OsGGR2	Geranylgeranyl reductase, alpha-tocopherol synthesi	0.612	-0.7085	0.0263308	yes	1.93	2.54	1.87	4.17	2.34	3.88	2.11333	3.46333
Os01g0266800		Cystinosin/ERS1p repeat containing protein	1.462	0.547638	0.000548338	yes	12.57	15.62	12.46	11.32	8.7	7.94	13.55	9.32
Os01g0267100		MT-A70 family protein	1.262	0.335889	0.0155577	yes	46.36	57.06	39.62	52.43	31.48	31.63	47.68	38.5133
Os01g0267400		Similar to cell number regulator 5	0.596	-0.747479	0.00883202	yes	3.74	3.68	3.53	7.08	6.13	5.03	3.65	6.08
Os01g0267800	OsRLCK29	Serine/threonine protein kinase domain containing protein	0.497	-1.009	0.00397245	yes	0.63	1.67	1.07	1.88	2.1	1.89	1.12333	1.95667
Os01g0268000		Hypothetical protein	0.585	-0.773348	0.00322355	yes	4.15	5.36	3.56	9.11	6.71	5.9	4.35667	7.24
Os01g0268100	OsZIFL1	Similar to Major facilitator superfamily antiporter	0.805	-0.313742	0.0484976	yes	15.13	13.81	13.82	20.73	16.93	15.74	14.2533	17.8
Os01g0271200		Similar to Glutamyl-tRNA synthetase	1.257	0.329531	0.00659558	yes	22.82	28.25	23.28	23.68	16.39	19.3	24.7833	19.79
Os01g0273800	OsYUCCA9	FAD-dependent pyridine nucleotide-disulphide oxidoreductase domain containing protein	1.999	0.998964	0.0179933	yes	2.34	2.39	2.17	1.05	1.02	1.42	2.3	1.16333
Os01g0276000		Similar to 60S ribosomal protein L30	1.356	0.43919	0.0484901	yes	235.25	201.97	255.09	134.3	193.04	177.91	230.77	168.417
Os01g0276300	OsEnS-4	Similar to Group 3 late embryogenesis abundant protein (Fragment)	1.445	0.530762	0.00160813	yes	49.36	60.91	39.58	35.88	28.78	37.92	49.95	34.1933
Os01g0279700	OsPT21	Major facilitator superfamily protein	1.411	0.496946	0.00408252	yes	21.48	25.52	17.01	14.49	13.55	18.25	21.3367	15.43
Os01g0280400		DNA-binding protein	0.638	-0.648019	0.00312199	yes	3.31	4.4	4.1	7.14	5.55	5.94	3.93667	6.21
Os01g0281100		Conserved hypothetical protein	2.501	1.32273	3.46e-08	yes	10.34	9.61	7.33	3.64	4.11	3.17	9.09333	3.64
Os01g0281301		Protein of unknown function DUF1645 domain containing protein	0.687	-0.541188	0.0410143	yes	9.27	11.71	9.05	13.68	13.4	16.29	10.01	14.4567
Os01g0283300		Conserved hypothetical protein	3.728	1.89836	0.00432104	yes	2.05	1.41	1.17	0.48	0.55	0.26	1.54333	0.43
Os01g0286900	OsIAA4	Similar to Auxin-responsive protein IAA31 (Indoleacetic acid-induced protein 31)	0.612	-0.708268	0.000836713	yes	4.48	4.47	4.93	7.64	8.28	7.22	4.62667	7.71333
Os01g0290800		Hypothetical protein	0.343	-1.54285	0.00473844	yes	0.31	0.34	0.32	1.02	0.65	1.21	0.323333	0.96
Os01g0292200	OsCIPK01	Serine/threonine protein kinase domain containing protein	0.662	-0.594816	0.000288184	yes	206.21	145.37	228.83	239.19	284.88	323.92	193.47	282.663
Os01g0292900	OsSPL1	Similar to Squamosa-promoter binding-like protein 2	1.358	0.441467	0.000338123	yes	33.15	39.22	28.85	32.52	22.27	20.65	33.74	25.1467
Os01g0299500		Conserved hypothetical protein	1.388	0.473049	0.00731122	yes	46.52	46.91	45.05	29.58	36.59	31.5	46.16	32.5567
Os01g0303300		Similar to Stress-inducible membrane pore protein	1.399	0.484271	0.000643123	yes	122.39	139	118.77	87.16	85.31	96.88	126.72	89.7833
Os01g0303800		UspA domain containing protein	1.29	0.367499	0.00989602	yes	143.99	137.87	124.92	101.86	101.73	109.31	135.593	104.3
Os01g0308200		Hypothetical protein	0.181	-2.46536	0.000407528	yes	0.1	0.12	0.14	0.81	0.52	1.04	0.12	0.79
Os01g0312500	OsPME3	Similar to Pectinesterase	0.736	-0.442274	0.0421707	yes	25.12	30.23	15.53	44.81	22.54	29.3	23.6267	32.2167
Os01g0313300	OsERF#068	Similar to EREBP-3 protein (Fragment)	0.779	-0.360763	0.0272692	yes	637.83	809.46	465.55	961.38	603.74	872.9	637.613	812.673
Os01g0313600		Conserved hypothetical protein	5.622	2.4911	0.000222396	yes	1.67	1.13	1.99	0.5	0.3	0.06	1.59667	0.286667
Os01g0314100		Catalytic domain of components of various dehydrogenase complexes containing protein	1.431	0.517049	0.00886843	yes	8.24	8.51	6.84	7.38	4.31	4.89	7.86333	5.52667
Os01g0320700		Hypothetical protein	1.864	0.89851	0.00716393	yes	14.65	12.06	16.55	9.51	7.31	6.63	14.42	7.81667
Os01g0321800		Gas vesicle protein GvpC repeat containing protein	1.508	0.593077	0.0476895	yes	18.85	14.09	20.59	9.28	13.49	12.39	17.8433	11.72
Os01g0323775		Hypothetical protein	0.57	-0.809893	0.0176854	yes	5.77	6.41	5.01	5.63	13.22	10.05	5.73	9.63333
Os01g0324400		Hypothetical conserved gene	0.77	-0.377198	0.020254	yes	5.69	5.36	4.35	7.75	5.84	8.76	5.13333	7.45
Os01g0328600		Similar to cyclase/dehydrase	1.31	0.389482	0.0353369	yes	22.86	23.17	22.53	16.62	17.29	16.12	22.8533	16.6767
Os01g0332100	OsNIN2	Similar to Neutral invertase-like protein (Fragment)	0.776	-0.366002	0.0145631	yes	25.09	21.23	27.07	32.71	32.69	31.46	24.4633	32.2867
Os01g0338600		Similar to cysteine sulfinate desulfinase/cysteine desulfurase and related enzymes	1.727	0.788614	4.05e-05	yes	12.81	13.25	13.7	8.84	7.21	7.08	13.2533	7.71
Os01g0339600		Proteasome assembly chaperone 3 domain containing protein	1.706	0.771001	7.67e-07	yes	10.06	10.49	10.02	7.48	5.66	5.14	10.19	6.09333
Os01g0348600		Similar to MFP2 (Fatty acid multifunctional protein) (AtMFP2)	0.791	-0.338246	0.00754245	yes	20.64	22.29	17.45	28.61	22.89	22.76	20.1267	24.7533
Os01g0348700	OsRPL23A	Similar to 60S ribosomal protein L23a (L25)	1.249	0.320774	0.0292899	yes	227.99	230.42	250.38	190.64	185.97	190.14	236.263	188.917
Os01g0348900	OsJRL	Jacalin-related mannose-binding lectin, Salinity toleranc	2.448	1.29138	2.08e-08	yes	1128.85	975.33	1397.61	376.67	547.02	495.58	1167.26	473.09
Os01g0349600		Hypothetical protein	1.593	0.671296	0.000499684	yes	15.18	16.62	10.86	9.87	7.61	8.93	14.22	8.80333
Os01g0350300		Disease resistance protein domain containing protein	2.92	1.54576	0.0228364	yes	0.54	0.89	0.53	0.28	0.13	0.25	0.653333	0.22
Os01g0350900	IPI1	Similar to VIP2 protein	1.224	0.291273	0.018416	yes	39.15	47.31	39.04	44.09	27.84	31.3	41.8333	34.41
Os01g0354700		Pre-mRNA cleavage complex II Clp1 domain containing protein	0.681	-0.555081	0.0108706	yes	4.74	6.01	4.69	7.44	7.33	7.14	5.14667	7.30333
Os01g0355175		Hypothetical protein	0.023	-5.43145	0.00492407	yes	0	0	0	0.65	0.47	0	0	0.373333
Os01g0357100	NiR	Ferredoxin-nitrite reductase, Nitrate reduction (assimilation), Determination of regeneration abilit	1.605	0.682902	0.00349731	yes	38.67	42.63	21.41	30.7	13.28	20.75	34.2367	21.5767
Os01g0362100		Esterase/lipase/thioesterase domain containing protein	1.325	0.406225	0.00486995	yes	13.98	15.67	13.38	13.77	9.36	9.27	14.3433	10.8
Os01g0363000		Hypothetical protein	24.634	4.62256	0.0140409	yes	1.06	0.53	0.41	0	0	0	0.666667	0
Os01g0363900	OsWAK5	Similar to HASTY	1.36	0.443599	1.68e-05	yes	18.23	21.23	17.23	16.99	12.12	12.62	18.8967	13.91
Os01g0364000		Hypothetical gene	0.654	-0.612857	0.019215	yes	1.86	1.88	1.18	2.73	1.72	2.01	1.64	2.15333
Os01g0364900		Conserved hypothetical protein	1.759	0.815	0.016071	yes	5.01	6.66	4.67	2.31	2.68	3.56	5.44667	2.85
Os01g0369700	OsGSTF5	Similar to Glutathione S-transferase GST 8 (EC 2.5.1.18)	1.631	0.70556	0.0256254	yes	9.38	9.78	9.91	4.69	6.59	6.44	9.69	5.90667
Os01g0369900	OsOPR10	Similar to 12-oxo-phytodienoic acid reductase6	9.211	3.20335	0.00160981	yes	0.46	0.44	0.41	0.14	0	0	0.436667	0.0466667
Os01g0372100		Hypothetical gene	1.247	0.318987	0.0148338	yes	169.56	159.81	158.65	136.77	122.68	126.8	162.673	128.75
Os01g0374000	OsGSTF12	Similar to Glutathione S-transferase I (EC 2.5.1.18) (GST-I) (GST-29) (GST class- phi)	0.183	-2.44705	0.000624602	yes	0.55	0.57	0.43	1.6	3.31	2.93	0.516667	2.61333
Os01g0377500	CycL1	Similar to Ania-6a type cyclin	1.223	0.290755	0.0152302	yes	29.71	32.35	26.82	28.96	22.65	21.18	29.6267	24.2633
Os01g0380800	OsFbox011	F-box domain, cyclin-like domain containing protein	0.832	-0.26518	0.032839	yes	22.55	24.64	19.46	33.66	23.9	22.26	22.2167	26.6067
Os01g0383900	APIP12	Peptidase S59, nucleoporin family protein	1.721	0.782999	0.00199649	yes	3.97	3.99	4.11	3.08	2.12	1.89	4.02333	2.36333
Os01g0384800		Conserved hypothetical protein	1.682	0.750133	0.000479148	yes	21.71	23.96	18.28	12.24	12.5	13.03	21.3167	12.59
Os01g0386700		Similar to BSK1 (BR-SIGNALING KINASE 1); ATP binding / binding / kinase/ protein kinase/ protein tyrosine kinase	1.353	0.436037	0.00215939	yes	77.5	77.42	76.26	56.81	53.95	57.82	77.06	56.1933
Os01g0388200		Conserved hypothetical protein	1.321	0.401858	3.53e-05	yes	79.65	109.19	59.22	81.13	47.06	54.19	82.6867	60.7933
Os01g0388500		Similar to Fibronectin, type III-like fold	0.793	-0.334079	0.00221217	yes	23.47	30.7	25.54	41.66	29.85	29.48	26.57	33.6633
Os01g0390400		Similar to Met-10+ like family protein	1.474	0.560126	2.2e-07	yes	23.09	26.19	19.4	20.62	14.98	17.19	22.8933	17.5967
Os01g0391100		Hypothetical gene	1.383	0.468313	2.34e-06	yes	78.79	85.23	65.34	59.66	41.97	40.11	76.4533	47.2467
Os01g0392600		Conserved hypothetical protein	2.061	1.04306	1.58e-14	yes	10.65	11.14	10.75	5.28	4.74	5.06	10.8467	5.02667
Os01g0393000		Conserved hypothetical protein	1.204	0.267788	0.0366805	yes	53.45	50.63	47.94	43.52	37.62	42.11	50.6733	41.0833
Os01g0393100	ONAC026	Similar to CUC2	1.335	0.416401	0.0236485	yes	63.56	62.08	71.35	44.2	51.36	51.01	65.6633	48.8567
Os01g0495900		Similar to CRS2-associated factor 1	1.234	0.303404	0.0194239	yes	25.72	23.37	21.56	22.45	16.84	18.64	23.55	19.31
Os01g0498300		Glycosyltransferase AER61, uncharacterized domain containing protein	0.742	-0.430742	0.010685	yes	19.93	23.03	14.27	32.85	19.71	24.65	19.0767	25.7367
Os01g0498802		Non-protein coding transcript	0.673	-0.571101	9.19e-09	yes	96.23	109.95	95.08	171.64	131.15	134.31	100.42	145.7
Os01g0500500		Hypothetical conserved gene	1.364	0.447531	8.86e-05	yes	24.69	27.82	20.81	22.46	16.09	16.63	24.44	18.3933
Os01g0500600		Hypothetical protein	0.668	-0.582714	0.0407681	yes	2.16	2.44	2.79	5.73	2.47	3.21	2.46333	3.80333
Os01g0501700	OsTATC	Similar to TATC (CpTatC)	1.298	0.376388	0.00672107	yes	25.17	27.57	24.92	22.11	17.57	20.01	25.8867	19.8967
Os01g0504500		Similar to Transparent testa 12 protein	1.442	0.528232	0.00119313	yes	12.16	13.91	12.58	9.61	8.59	8.77	12.8833	8.99
Os01g0507000	miR159a	Non-protein coding transcript	0.589	-0.764062	9.64e-05	yes	48.03	40.48	51.77	70.32	82.32	74.88	46.76	75.84
Os01g0507700		Heavy metal transport/detoxification protein domain containing protein	1.619	0.694982	0.026318	yes	5.49	5.81	5.67	4.1	2.74	3.69	5.65667	3.51
Os01g0508000	Os1bglu1	Similar to Beta-glucosidase	0.804	-0.314329	0.0241165	yes	72.33	86.6	64.12	111.47	85.77	81.2	74.35	92.8133
Os01g0511700		Conserved hypothetical protein	1.374	0.457903	0.0231544	yes	7.11	6.66	6.35	4.32	6.04	4.46	6.70667	4.94
Os01g0513200		Hypothetical conserved gene	1.473	0.559143	0.000349404	yes	11.14	12.91	11.29	9.47	7.14	7.71	11.78	8.10667
Os01g0516600		Similar to Stable protein 1	1.307	0.386274	0.0225776	yes	26.46	29.7	26.96	22.81	21.83	17.4	27.7067	20.68
Os01g0518500		Glycoside hydrolase, family 27 protein	1.56	0.641829	4.08e-07	yes	18.56	22.44	18.01	14.6	10.97	11.95	19.67	12.5067
Os01g0521400		Similar to lipase family protein	1.242	0.312648	0.00263528	yes	58.35	70.78	51.5	57.03	43.76	45.42	60.21	48.7367
Os01g0524251		Conserved hypothetical protein	0.546	-0.872117	1.35e-08	yes	6.79	7.35	5.94	10.71	10.14	9.51	6.69333	10.12
Os01g0529800		Similar to Very-long-chain fatty acid condensing enzyme CUT1	1.536	0.61895	0.0198213	yes	5.26	8.05	4.07	5.07	3.15	3.05	5.79333	3.75667
Os01g0534900	OsOSCA1.1	Similar to Hv711N16.16 (Fragment)	1.25	0.322435	0.00210453	yes	62.53	71.96	64.61	60.03	48.73	50.29	66.3667	53.0167
Os01g0535400		Protein kinase, catalytic domain domain containing protein	1.236	0.305512	0.0153539	yes	23.57	28.23	20.86	25.34	16.39	17.27	24.22	19.6667
Os01g0537250		Protein of unknown function DUF3778 domain containing protein	51.058	5.67406	1.96e-35	yes	14.16	17.96	17.67	0.26	0.58	0.18	16.5967	0.34
Os01g0546000	OsLysM-RLK3	Similar to predicted protein	1.977	0.98343	0.00539697	yes	1.62	1.56	1.62	1.23	0.88	0.62	1.6	0.91
Os01g0548600		Protein kinase, catalytic domain domain containing protein	0.618	-0.694838	3.04e-06	yes	25.3	23.82	21.74	43.7	37.6	36.15	23.62	39.15
Os01g0549200		Hypothetical conserved gene	1.323	0.404104	0.000143991	yes	27.73	32.03	25.41	25.24	19.31	19.19	28.39	21.2467
Os01g0558200		Glutamate/phenylalanine/leucine/valine dehydrogenase domain containing protein	1.35	0.433082	0.0024592	yes	15.38	20.73	14.61	14.74	10.21	12.55	16.9067	12.5
Os01g0559000		Protein of unknown function DUF1000 family protein	1.245	0.315995	0.0043087	yes	130.83	124.46	138.09	100.28	104.16	98.31	131.127	100.917
Os01g0566100	OsELF3.2	Conserved hypothetical protein	1.23	0.298994	0.0395776	yes	45.06	59.66	44.66	54.09	34.48	33.71	49.7933	40.76
Os01g0571000		Mitochondrial carrier protein domain containing protein	1.362	0.445572	0.0185895	yes	7.51	10.87	8.43	7.43	6.11	7.01	8.93667	6.85
Os01g0571300	OsHsfA7	Similar to Heat shock transcription factor 31 (Fragment)	1.431	0.51676	0.000462673	yes	31.96	38.71	36.56	25.85	23.91	25.07	35.7433	24.9433
Os01g0572300	OsIDD11	Zinc finger, C2H2-type domain containing protein	1.437	0.523311	0.0165987	yes	16.09	20.96	10.7	15.9	7.36	10.24	15.9167	11.1667
Os01g0579900		Esterase/lipase/thioesterase domain containing protein	0.644	-0.635005	3.44e-05	yes	20.2	21.97	19.48	32.35	30.82	31.63	20.55	31.6
Os01g0580000		Esterase/lipase/thioesterase domain containing protein	0.601	-0.735254	0.0167168	yes	2.8	2.28	2.51	3.67	3.16	4.24	2.53	3.69
Os01g0580100		Alg9-like mannosyltransferase family protein	0.714	-0.485762	0.0167441	yes	3.1	4.16	2.87	5.61	4.97	3.96	3.37667	4.84667
Os01g0580200	OsBgal3	Similar to Beta-galactosidase precursor (EC 3.2.1.23) (Lactase)	0.664	-0.589963	0.000218633	yes	6.52	8.01	6.73	13.68	10.13	8.41	7.08667	10.74
Os01g0583100	OsPP10	Similar to Protein phosphatase 2C	1.24	0.310189	0.00354951	yes	58.05	64.89	55.83	53.54	43.07	48.41	59.59	48.34
Os01g0588800		Protein of unknown function DUF185 family protein	1.254	0.326365	0.0153252	yes	15.89	20.12	15.3	16.25	12.06	12.62	17.1033	13.6433
Os01g0596300	OsFbox026	Cyclin-like F-box domain containing protein	0.345	-1.53392	0.0423906	yes	0.27	0.08	0.42	0.81	0.64	0.86	0.256667	0.77
Os01g0596700		FBD domain containing protein	1.416	0.501882	0.0112363	yes	6.79	6.81	6.16	5.36	4.28	4.35	6.58667	4.66333
Os01g0597600	OsATL15	Amino acid transporter, transmembrane domain containing protein	39.083	5.28848	0.00152858	yes	0.55	0.37	0.19	0	0	0	0.37	0
Os01g0597800		UDP-glucuronosyl/UDP-glucosyltransferase family protein	1.731	0.791954	0.0430823	yes	3.24	3.22	1.73	2.61	0.97	1.18	2.73	1.58667
Os01g0598900		Cytoplasmic tRNA 2-thiolation protein 1	0.734	-0.446103	0.0254056	yes	9.42	8.72	8.86	12.97	12.14	11.36	9	12.1567
Os01g0602800	OsRLCK42	Serine/threonine protein kinase-related domain containing protein	0.736	-0.442206	0.00033091	yes	12.27	14.06	10.02	20.29	14.51	14.62	12.1167	16.4733
Os01g0603700		Hypothetical gene	0.536	-0.899097	0.00147976	yes	0.95	1.16	1.45	2.93	1.9	1.96	1.18667	2.26333
Os01g0605400		Quinonprotein alcohol dehydrogenase-like domain containing protein	0.721	-0.472455	0.0108271	yes	3.27	3.75	3.18	5.87	3.96	4.56	3.4	4.79667
Os01g0607000		Glutelin family protein	2.164	1.1138	0.0454961	yes	2.24	2.02	1.61	1.5	0.75	2.61	1.95667	1.62
Os01g0607400	OsWD40-17	Similar to STYLOSA protein	1.274	0.349648	4.39e-05	yes	109.27	124.19	103.17	112.68	82.7	92	112.21	95.7933
Os01g0607900	OsRPK1	Serine/threonine protein kinase-related domain containing protein	0.671	-0.575061	0.0472109	yes	2.95	4.22	2.01	5.93	2.8	4.91	3.06	4.54667
Os01g0609900	OsPDR8	Similar to Pleiotropic drug resistance protein 4	1.316	0.396518	0.0235446	yes	4.44	4.37	3.9	4.33	2.65	2.75	4.23667	3.24333
Os01g0610800		Thrombospondin, type 1 repeat domain containing protein	0.671	-0.574599	0.0481854	yes	3.8	4.68	5.06	5.55	5.37	5.47	4.51333	5.46333
Os01g0615400		Hypothetical protein	0.138	-2.85957	0.0268606	yes	0	0.31	0	0.21	0.79	0.95	0.103333	0.65
Os01g0616300		Thioredoxin, core domain containing protein	0.733	-0.448956	0.0119026	yes	31.69	23.74	38.3	34.41	44.51	49.11	31.2433	42.6767
Os01g0617600		Plant organelle RNA recognition domain domain containing protein	0.652	-0.616301	0.015397	yes	2.24	2.85	1.88	3.47	3.23	3.88	2.32333	3.52667
Os01g0618400	OsRH25	Similar to RNA helicase (Fragment)	1.259	0.332153	0.017757	yes	13.52	15.11	12.37	13.63	9.61	9.45	13.6667	10.8967
Os01g0618800	OsFtsH9	Similar to ATP-dependent zinc metalloprotease FTSH 9, chloroplastic/mitochondrial	1.205	0.26892	0.0202684	yes	29.03	32.59	28.39	31.26	21.2	24.02	30.0033	25.4933
Os01g0619000		RNA recognition motif domain domain containing protein	1.242	0.312275	0.0326733	yes	24.75	32.03	22.7	27.63	16.51	20.18	26.4933	21.44
Os01g0623200	SLAC	Similar to C4-dicarboxylate transporter/malic acid transport protein	0.687	-0.541394	0.00644133	yes	3.24	3.2	2.56	5.77	3.37	4.32	3	4.48667
Os01g0625200		Similar to kinesin motor family protein	0.763	-0.389471	0.0113708	yes	90.53	82.09	99.09	108.7	111.52	120.59	90.57	113.603
Os01g0626900		Helix-loop-helix DNA-binding domain containing protein	0.83	-0.269126	0.0203022	yes	21.17	23.82	19.56	31.77	22.73	23.67	21.5167	26.0567
Os01g0627400	OsCYP72A17	Similar to Cytochrome P450 monooxygenase CYP72A5 (Fragment)	1.471	0.556501	0.00017182	yes	39.67	52.09	32.28	35.71	22.57	24.56	41.3467	27.6133
Os01g0627916		Hypothetical protein	12.121	3.5994	0.0455157	yes	0.19	0.37	0.09	0	0	0.05	0.216667	0.0166667
Os01g0631200		Similar to siroheme uroporphyrinogen methyltransferase1	0.774	-0.369331	0.00386095	yes	19.42	20.66	19.58	33.78	23.81	23.12	19.8867	26.9033
Os01g0631700		Similar to Ser Thr specific protein kinase-like protein	0.819	-0.287529	0.00575302	yes	40.57	46.05	40.6	59.35	50.49	48.78	42.4067	52.8733
Os01g0633400	OsCBSX10	Cystathionine beta-synthase, core domain containing protein	1.458	0.544364	0.00102095	yes	17.13	23.24	18.73	16.46	12.09	12.08	19.7	13.5433
Os01g0634300	OsDjC11	Conserved hypothetical protein	0.801	-0.321009	0.0308885	yes	6.22	8.62	5.87	11.08	7.41	7.46	6.90333	8.65
Os01g0635400	OsWD40-20	Similar to mRNA-associated protein mrnp 41 (Rae1 protein homolog)	0.669	-0.580878	0.0205104	yes	4.13	6.61	4.05	8.67	6.74	6.64	4.93	7.35
Os01g0638000		UDP-glucuronosyl/UDP-glucosyltransferase family protein	0.705	-0.504241	0.0303709	yes	4.54	5.77	3.54	7.67	4.78	7.11	4.61667	6.52
Os01g0639600		Protein of unknown function DUF1645 family protein	0.459	-1.1231	5.39e-05	yes	3.62	3.78	3.37	10.77	5.25	7.7	3.59	7.90667
Os01g0639900	BETACA1	beta-carbonic anhydrase (EC:4.2.1.1), Carbon assimilation, CO<sub>2</sub>-mediated stomatal pore respons	1.367	0.4505	0.0116156	yes	43.67	35.45	40.91	29.72	26.76	31.58	40.01	29.3533
Os01g0640700		Similar to vegetative cell wall protein gp1	0.719	-0.475588	0.00124211	yes	47.72	30.65	14.78	40.46	22.86	31.58	31.05	31.6333
Os01g0642000		Carboxylesterase, type B family protein	0.649	-0.623288	2.29e-08	yes	30.55	30.42	27.68	57.53	36.9	38.89	29.55	44.44
Os01g0644200		Similar to Little protein 1	1.996	0.996976	5.21e-08	yes	167.49	168.88	179.09	76.21	89.59	90.78	171.82	85.5267
Os01g0645200		Hypothetical conserved gene	1.214	0.279194	0.0190337	yes	33.42	34.85	28.23	30.95	23.03	25.83	32.1667	26.6033
Os01g0646400		Non-protein coding transcript	2.269	1.18179	0.0379434	yes	6.72	9.04	3.85	2.98	2.95	2.52	6.53667	2.81667
Os01g0652600		Similar to Ketol-acid reductoisomerase, chloroplast precursor (EC 1.1.1.86) (Acetohydroxy-acid reductoisomerase) (Alpha-keto-beta-hydroxylacil reductoisomerase)	1.266	0.340528	4.64e-05	yes	447.36	509.6	406.06	427.63	327.14	324.01	454.34	359.593
Os01g0656900		Conserved hypothetical protein	0.724	-0.464974	0.0317786	yes	2.34	3.21	2.44	4.75	3.06	3.28	2.66333	3.69667
Os01g0658300		Conserved hypothetical protein	2.465	1.30144	1.83e-14	yes	20.58	18.86	18.85	8.69	7.48	8.3	19.43	8.15667
Os01g0658700		Glycoside hydrolase-type carbohydrate-binding, subgroup domain containing protein	1.385	0.469688	2.81e-06	yes	96.29	98.22	84.79	78.24	62.88	64.43	93.1	68.5167
Os01g0658900	OsBZ8	OSBZ8	1.361	0.444898	1.82e-05	yes	89.26	95.82	85.26	73.54	62.02	63.71	90.1133	66.4233
Os01g0659400	OsmiR319a	Non-protein coding transcript	0.112	-3.15982	3.23e-05	yes	0	0.23	0.19	1.5	1	1.41	0.14	1.30333
Os01g0661750		Hypothetical conserved gene	0.716	-0.481048	0.000673109	yes	7.21	8.49	6.19	24.39	11.53	9.01	7.29667	14.9767
Os01g0664100		Mg2+ transporter protein, CorA-like/Zinc transport protein ZntB domain containing protein	1.941	0.956674	4.56e-10	yes	12.76	13.88	11.51	8.3	5.92	5.77	12.7167	6.66333
Os01g0667700	OsRFP	Zinc finger, RING/FYVE/PHD-type domain containing protein	0.787	-0.344954	0.0120465	yes	104.39	110.74	123.14	154.11	140.17	139.54	112.757	144.607
Os01g0668200		Conserved hypothetical protein	6.685	2.74101	0.0349661	yes	0	1.44	0.74	0.1	0.23	0	0.726667	0.11
Os01g0673900		Zinc finger, RING-type domain containing protein	1.372	0.456539	0.012751	yes	8.12	9.28	7.67	6.07	6.23	5.88	8.35667	6.06
Os01g0674000		Homeodomain-like containing protein	1.26	0.333117	0.0160145	yes	35.75	45.11	31.16	36.31	24.4	28.13	37.34	29.6133
Os01g0674500	OsTLP9	Similar to cDNA clone:J023048A08, full insert sequence	1.272	0.347023	0.0320722	yes	43.13	38.69	43.1	33.89	30.91	29.6	41.64	31.4667
Os01g0674700		Similar to EMB2279 (EMBRYO DEFECTIVE 2279)	0.818	-0.290588	0.0270193	yes	11.42	14.34	10.68	18.64	13.19	12.95	12.1467	14.9267
Os01g0675500	OsIRX9L	Similar to Glycoprotein-specific UDP-glucuronyltransferase-like protein	1.238	0.307811	0.0148504	yes	26.76	29.38	25.7	26.97	20.95	18.64	27.28	22.1867
Os01g0675700	OsIAA5	Similar to Auxin-responsive protein IAA14 (Indoleacetic acid-induced protein 14) (SOLITARY-ROOT protein)	1.434	0.5203	0.00967436	yes	16.24	14.85	11.54	10.3	9.32	10.2	14.21	9.94
Os01g0678900		Non-protein coding transcript	0.815	-0.29548	0.0406003	yes	52.97	65.93	60.15	78.03	70.81	70.58	59.6833	73.14
Os01g0678950		Non-protein coding transcript	0.698	-0.519382	0.00450679	yes	3.23	3.28	3.19	4.62	4.77	4.47	3.23333	4.62
Os01g0679500		Peptidase aspartic, catalytic domain containing protein	0.646	-0.629793	0.000132893	yes	10.56	12.6	7.42	19.29	13.52	14.47	10.1933	15.76
Os01g0680500		Hypothetical protein	1.517	0.601425	0.0364556	yes	2.55	2.92	3.38	2.32	1.58	1.98	2.95	1.96
Os01g0681600		Hypothetical conserved gene	1.249	0.321195	0.00024135	yes	293.47	335.13	265.95	266.03	213.06	232.35	298.183	237.147
Os01g0682001		Similar to NADH dependent Glutamate Synthase	1.26	0.333921	0.00601785	yes	105.18	132.22	92.42	115.16	72.71	75.74	109.94	87.87
Os01g0683800		Conserved hypothetical protein	1.744	0.802153	0.0467852	yes	7.69	5.95	4.29	3.62	3.47	3.08	5.97667	3.39
Os01g0684900		Multi antimicrobial extrusion protein MatE family protein	1.609	0.686429	7.25e-06	yes	21.19	25.49	16.2	15.57	11.51	11.82	20.96	12.9667
Os01g0685400		Homeodomain-like domain containing protein	1.642	0.715365	0.00311517	yes	13.55	21.04	9.54	13.17	6.65	8.21	14.71	9.34333
Os01g0687500		Methionine tRNA Formyltransferase-like domain containing protein	0.589	-0.764058	0.00158291	yes	6.06	6.38	7.74	10.39	11.56	12.38	6.72667	11.4433
Os01g0689451	OsHRZ1	Similar to predicted protein	1.206	0.270558	0.027483	yes	15.09	17.93	14.26	16.84	11.41	11.2	15.76	13.15
Os01g0689900	OsWAK10	Hypothetical conserved gene	1.402	0.487002	0.00170767	yes	46.65	55.16	31.54	45.18	26.14	28.03	44.45	33.1167
Os01g0693400	AP2/EREBP#127	Pathogenesis-related transcriptional factor and ERF, DNA-binding domain containing protein	1.472	0.55732	0.0173141	yes	66.58	97.27	42.29	65.01	30.82	44.21	68.7133	46.68
Os01g0696000		Similar to Calcium-activated outward-rectifying potassium channel 1 (AtKCO1)	0.793	-0.333887	0.0414394	yes	5.16	6.49	4.98	9.61	5.96	6.65	5.54333	7.40667
Os01g0696600	OsABCB6	Similar to MDR-like ABC transporter	1.312	0.391292	0.00167017	yes	17.62	18.22	13.78	16.92	10.61	12.24	16.54	13.2567
Os01g0699100		Serine/threonine protein kinase domain containing protein	0.42	-1.252	1.35e-09	yes	8.3	7.72	8.04	17.91	18.19	20.87	8.02	18.99
Os01g0699500	MAP3K6	Serine/threonine protein kinase domain containing protein	0.425	-1.23524	0.00603836	yes	4.89	5.3	2.14	4.49	8.24	14.64	4.11	9.12333
Os01g0700000		Conserved hypothetical protein	1.291	0.368776	0.00246486	yes	50.45	53.84	43	41.66	33.86	39.12	49.0967	38.2133
Os01g0700900	SLB1	Similar to Cytochrome P450 monooxygenase	0.124	-3.01303	0.00265327	yes	0	0.23	0.04	1.29	0.6	0.35	0.09	0.746667
Os01g0701900	OsSNDP5	Similar to Phosphatidylinositol transfer-like protein III	1.213	0.278271	0.0129795	yes	24.32	26.06	22.92	22.45	17.88	17.68	24.4333	19.3367
Os01g0702500	OsLEA22	Similar to Dehydrin Rab25	1.293	0.370299	0.0164323	yes	318.6	343.68	255.16	302.26	209.92	223.47	305.813	245.217
Os01g0704100	NRT2.3	Nitrate transporter, Nitrate transpor	2.085	1.06025	0.0157973	yes	2.34	2.25	1.11	1.21	0.53	0.97	1.9	0.903333
Os01g0705200	OsLEA14	Late embryogenesis abundant protein repeat containing protein	1.961	0.971542	5.6e-18	yes	1302.08	1419.32	1010.06	683.41	560.36	642.95	1243.82	628.907
Os01g0709500		Conserved hypothetical protein	1.307	0.386512	0.00470075	yes	50.05	71.27	48.33	56.89	33.41	40.13	56.55	43.4767
Os01g0710800		Conserved hypothetical protein	1.299	0.377374	0.025075	yes	13.04	15.48	11.2	9.92	8.84	9.23	13.24	9.33
Os01g0711400		Similar to Victorin binding protein	1.449	0.535087	0.00464365	yes	141.81	210.51	129.01	173.78	84.63	97.56	160.443	118.657
Os01g0711500	OsCBL10	Calcineurin B-like protein, Calcium sensor, Flooding response during seed germinatio	1.789	0.83905	5.21e-06	yes	13.93	14.59	11.75	7.83	6.32	7.08	13.4233	7.07667
Os01g0712501		Hypothetical gene	1.87	0.903266	0.00611641	yes	5.14	5.95	5.19	3.79	1.83	3.13	5.42667	2.91667
Os01g0712700		CMP/dCMP deaminase, zinc-binding domain containing protein	1.747	0.804699	0.00674619	yes	5.15	6.09	4.87	2.95	2.39	3.85	5.37	3.06333
Os01g0714600		Similar to cDNA clone:J023088C01, full insert sequence	2.76	1.46484	0.0280678	yes	1.36	1.35	1.81	0.65	0.62	0.39	1.50667	0.553333
Os01g0715400	OsSTA30	Hypothetical conserved gene	0.725	-0.463954	0.00653499	yes	5.45	7.43	6.72	9.67	9.17	8.14	6.53333	8.99333
Os01g0716500		Methyltransferase type 12 domain containing protein	1.317	0.397696	0.0156304	yes	45.2	51.86	36.37	35.6	27.14	37.71	44.4767	33.4833
Os01g0716800		Endonuclease/exonuclease/phosphatase domain containing protein	1.563	0.644433	2.02e-08	yes	36.49	41.34	38.99	30.86	22.63	23.23	38.94	25.5733
Os01g0718300	D61	Receptor serine/threonine kinase, Organ development through controlling cell division and elongatio	1.274	0.348905	0.0389908	yes	43.78	51.51	36.2	47.09	28.73	27.17	43.83	34.33
Os01g0719000		Protein of unknown function DUF581 family protein	1.608	0.68513	6.95e-06	yes	24.86	25.75	20.44	15.93	13.61	14.62	23.6833	14.72
Os01g0719100	OsRZFP34	Similar to RING finger and CHY zinc finger domain-containing protein 1	1.431	0.517278	9.2e-08	yes	1276.59	1512.48	1475.7	1204.23	934	922.48	1421.59	1020.24
Os01g0722550		Similar to HAT family dimerisation domain containing protein	11.374	3.50767	0.0013353	yes	0.24	0.49	0.23	0.05	0	0.03	0.32	0.0266667
Os01g0723400	NADP-ME2	NADP-malic enzyme, Splicing varian	1.393	0.478174	0.0311129	yes	5.6	5.29	4.04	3.9	3.16	3.67	4.97667	3.57667
Os01g0725600		Regulator of chromosome condensation, RCC1 domain containing protein	2.088	1.0624	9.21e-16	yes	23.07	24.54	23.66	12.94	10.51	10.72	23.7567	11.39
Os01g0725800	OsWD40-24	WD40/YVTN repeat-like domain containing protein	1.34	0.422169	0.000494557	yes	24.1	30.35	27.64	23	18.81	19.4	27.3633	20.4033
Os01g0726700		Conserved hypothetical protein	3.439	1.78199	0.000425869	yes	1.63	1.6	0.91	0.68	0.18	0.34	1.38	0.4
Os01g0728200		Conserved hypothetical protein	0.599	-0.740403	1.18e-06	yes	7.55	9.52	8.53	18.15	12.23	11.62	8.53333	14
Os01g0728300		Similar to Cytochrome P450 monooxygenase CYP72A5 (Fragment)	0.661	-0.596285	0.000647584	yes	6.31	8.68	7.14	14.29	9.87	9.4	7.37667	11.1867
Os01g0728700		Protein of unknown function DUF1264 family protein	1.476	0.561293	1.04e-05	yes	114.3	143.51	95.36	90.27	70.08	77.17	117.723	79.1733
Os01g0729600		Pyridoxal phosphate-dependent transferase, major region, subdomain 1 domain containing protein	1.29	0.367828	0.0126549	yes	269.93	290.49	189.15	219.26	151.34	207.38	249.857	192.66
Os01g0729900		Conserved hypothetical protein	1.231	0.30038	0.00286582	yes	78.03	89.05	74	76.8	62.68	61.92	80.36	67.1333
Os01g0730800		Mpv17/PMP22 family protein	0.648	-0.626237	0.043295	yes	4.62	5.33	5.44	6.43	7.76	7.04	5.13	7.07667
Os01g0731600		Similar to pathogen-related protein	2.783	1.47651	0.0134235	yes	3.29	3.57	1.13	0.97	1.24	0.6	2.66333	0.936667
Os01g0732100		Conserved hypothetical protein	0.038	-4.73506	0.0324213	yes	0	0	0	0	1.28	0.96	0	0.746667
Os01g0732801		Conserved hypothetical protein	1.466	0.552059	0.011471	yes	14.71	16.65	9.35	9.88	8.23	9.31	13.57	9.14
Os01g0733200	OsHsfC1b	Similar to Heat shock transcription factor 29 (Fragment)	1.544	0.626763	0.000541795	yes	29.77	29.24	22.96	17.28	16.31	19.08	27.3233	17.5567
Os01g0733500	RD22	Similar to Dehydration-induced protein RD22-like protein 1	2.021	1.01512	0.0462509	yes	1.76	1.98	1.12	0.99	0.33	1.06	1.62	0.793333
Os01g0734100		Similar to 50S ribosomal protein L20	0.66	-0.598743	0.00579419	yes	15.8	13.37	14.63	22.17	23.97	19.94	14.6	22.0267
Os01g0734466	rbohA	Similar to NAD(P)H oxidase (Fragment)	1.303	0.381896	0.0147826	yes	35.67	34.32	39.68	27.92	27.1	25.26	36.5567	26.76
Os01g0736400		Similar to 8-amino-7-oxononanoate synthase	1.29	0.367318	0.00900793	yes	19.42	24.37	18.67	19.36	14.95	17.03	20.82	17.1133
Os01g0740400		Protein of unknown function DUF1005 family protein	0.279	-1.84375	0.0355298	yes	0.36	0.08	0.08	0.6	0.6	0.76	0.173333	0.653333
Os01g0740500		Similar to glutamate carboxypeptidase 2	0.632	-0.662305	0.00216649	yes	3.26	4.72	3.24	8.3	4.74	4.87	3.74	5.97
Os01g0740600		Transferrin receptor-like, dimerisation domain containing protein	0.619	-0.691562	0.0193581	yes	27.94	29.82	45.38	52.36	58.75	56.15	34.38	55.7533
Os01g0744300		Similar to Casein kinase-like protein	1.221	0.287592	0.00343311	yes	44.85	52.19	41.5	46.85	33.11	33.95	46.18	37.97
Os01g0745850		Hypothetical protein	0.031	-5.01715	0.0494001	yes	0	0	0	0	1.54	0	0	0.513333
Os01g0747800	OsVQ3	VQ domain containing protein	1.521	0.605268	0.0378283	yes	17.36	14.92	7.64	9.99	6.43	9.55	13.3067	8.65667
Os01g0748900		Membrane attack complex component/perforin/complement C9 family protein	1.301	0.379361	0.00318801	yes	14.97	19.32	16.44	17.41	13.76	13.02	16.91	14.73
Os01g0749000	OsSTA32	Protein of unknown function DUF1264 family protein	2.783	1.47659	1.68e-10	yes	26.54	37.45	22.08	12.09	6.37	11.23	28.69	9.89667
Os01g0750900		Conserved hypothetical protein	1.619	0.69492	0.0310313	yes	13.98	18.71	18.26	9.91	10.48	11.16	16.9833	10.5167
Os01g0752600		Glycosyl transferase, family 19 protein	0.754	-0.408119	0.0291999	yes	3.69	4.8	4.27	7.33	4.54	5.66	4.25333	5.84333
Os01g0755700		Zinc finger, RING/FYVE/PHD-type domain containing protein	2.696	1.43088	9.33e-06	yes	5.9	6.28	6.14	2.29	1.82	2.73	6.10667	2.28
Os01g0758200	OsDof6	Similar to Dof2 (Fragment)	1.593	0.671378	0.0465537	yes	4.71	8.25	4.52	4.47	2.55	3.88	5.82667	3.63333
Os01g0759400	OsPK7	OsPK7	1.296	0.373642	0.0337683	yes	6.66	6.98	5.04	5.94	3.93	4.56	6.22667	4.81
Os01g0759900		Similar to Permease 1	0.744	-0.426625	0.028957	yes	5.32	4.94	4.92	9.21	5.64	6.95	5.06	7.26667
Os01g0761100		Tesmin/TSO1-like, CXC domain containing protein	1.573	0.653786	0.000153175	yes	8.79	11.92	9.48	8.27	5.71	5.46	10.0633	6.48
Os01g0762500	Glua1*	Glutelin subunit mRNA	0.758	-0.399232	0.0111262	yes	9200	8868.19	10298.3	12167.3	12795.2	12344.2	9455.5	12435.5
Os01g0764000	OsGSTF2	Similar to Glutathione S-transferase I (EC 2.5.1.18) (GST-I) (GST-29) (GST class- phi)	0.768	-0.380688	0.00130213	yes	98.86	99.49	94.3	132.92	120.65	121.94	97.55	125.17
Os01g0764800	GH3-2	Indole-3-acetic acid (IAA)-amido synthetase, Disease resistance, Abiotic stress toleranc	0.519	-0.945189	5.8e-08	yes	10	13.44	7.07	23.81	15.48	18.75	10.17	19.3467
Os01g0765400	OsSRP-LGC	Protease inhibitor I4, serpin, plant domain containing protein	1.882	0.911952	0.00324102	yes	11.84	23.57	9.64	12.41	5.97	5.53	15.0167	7.97
Os01g0765500		Conserved hypothetical protein	1.71	0.774196	9.96e-05	yes	5.37	4.76	3.45	2.86	2.48	2.6	4.52667	2.64667
Os01g0766600		BSD domain containing protein	1.341	0.423082	0.00990965	yes	14.69	18.81	14.12	15.23	9.64	10.95	15.8733	11.94
Os01g0767600		Conserved hypothetical protein	1.293	0.371093	0.00254405	yes	65.62	65.15	51.97	56.87	39.01	45.83	60.9133	47.2367
Os01g0768600		Conserved hypothetical protein	1.905	0.930128	1.02e-11	yes	11.59	16.11	12.94	8.47	6.75	7.55	13.5467	7.59
Os01g0769000		Topoisomerase II-associated protein PAT1 domain containing protein	1.204	0.267998	0.0164957	yes	56.62	69.18	53.92	61.24	39.56	42.77	59.9067	47.8567
Os01g0769700	DRUS2	Receptor-like kinase, Control of reproductive growth and development, Repression of cell deat	1.407	0.492161	2.07e-05	yes	33.09	34.86	29.33	28.68	22.13	23.02	32.4267	24.61
Os01g0771000		Protein of unknown function DUF567 family protein	1.478	0.563898	0.0274609	yes	8.11	10.13	6.97	6.18	4.76	6.03	8.40333	5.65667
Os01g0771900		Similar to Exo-beta-glucanase	1.333	0.41498	0.0240926	yes	5.97	7.07	4.75	5.75	3.83	3.8	5.93	4.46
Os01g0772000	OsDRB4	Similar to Double-stranded RNA-binding protein 1	1.29	0.367558	0.0321203	yes	17.38	21.88	14.27	17.79	10.55	13.15	17.8433	13.83
Os01g0773000		Similar to RNA binding / pseudouridylate synthase/ tRNA-pseudouridine synthase	0.807	-0.309082	0.0385128	yes	7.46	8.29	5.66	8.34	7.46	7.77	7.13667	7.85667
Os01g0775100		Plus-3 domain containing protein	1.383	0.467285	0.000760085	yes	18.54	24.65	18.42	19.78	12.9	12.37	20.5367	15.0167
Os01g0776400	OsWD40-25	Similar to predicted protein	0.736	-0.443144	0.0496056	yes	4.12	4.38	4.51	6.6	4.79	6.34	4.33667	5.91
Os01g0779100		Peptidase M16, zinc-binding site domain containing protein	0.388	-1.36757	1.62e-06	yes	0.79	0.9	0.53	2.51	1.59	1.72	0.74	1.94
Os01g0780400	OsKTN80c	Katanin P80 ortholog, Katanin regulatory subunit P80	0.778	-0.362445	0.0047457	yes	11.59	12.88	10.76	18.87	13.73	12.8	11.7433	15.1333
Os01g0780800	OsULT1	SAND domain containing protein	0.739	-0.436414	0.00139224	yes	12.46	17.85	10.58	24.09	16.47	14.84	13.63	18.4667
Os01g0781100		Similar to NBS-LRR protein (Fragment)	0.672	-0.574293	0.000939516	yes	2.26	2.86	2.4	3.86	3.45	3.52	2.50667	3.61
Os01g0781200	Pi64	Similar to Rust resistance protein	0.773	-0.370988	0.0237309	yes	3.15	4.55	2.82	5.37	4.02	3.6	3.50667	4.33
Os01g0781600		Conserved hypothetical protein	0.735	-0.445107	0.00545192	yes	12.04	15.16	12.01	23.01	15.01	15.69	13.07	17.9033
Os01g0781833		Conserved hypothetical protein	0.735	-0.445107	0.00545192	yes	12.04	15.16	12.01	23.01	15.01	15.69	13.07	17.9033
Os01g0782100	PISH	Protein with NBS (nucleotide-binding site) and LRR(leucine-rich repeat), Race-specific resistance to blas	0.665	-0.587767	0.0148842	yes	1.7	2.7	1.81	4.66	2.53	2.29	2.07	3.16
Os01g0782200		Diacylglycerol kinase, catalytic region domain containing protein	0.625	-0.678012	0.0239008	yes	2.35	1.76	2.34	3.43	3.75	4.11	2.15	3.76333
Os01g0783200		Similar to Diacylglycerol kinase	1.282	0.358496	0.00182089	yes	69.92	78.58	74.57	66.3	56.15	51.05	74.3567	57.8333
Os01g0783800		Serine/threonine protein kinase-related domain containing protein	0.758	-0.399102	0.00354618	yes	7.75	9.13	7.89	13.58	10.01	9.29	8.25667	10.96
Os01g0785300		Hypothetical protein	2.338	1.22511	0.00867188	yes	2.9	4.58	4.14	1.63	1.24	2.13	3.87333	1.66667
Os01g0786900	OsATG18e	WD40 repeat-like domain containing protein	0.746	-0.423357	0.0133929	yes	24.93	23.82	28.01	31.54	38.1	35.5	25.5867	35.0467
Os01g0788200		Nuclear transport factor 2 domain containing protein	0.444	-1.17259	0.00191897	yes	3.66	4.4	5.05	8.02	8.81	12.64	4.37	9.82333
Os01g0788500		Disease resistance protein domain containing protein	1.621	0.696822	0.000175473	yes	5.82	6.57	4.28	4.25	2.91	3.24	5.55667	3.46667
Os01g0793600		Conserved hypothetical protein	24.505	4.61499	0.0373452	yes	2.63	3.73	0.08	0.14	0	0	2.14667	0.0466667
Os01g0799100		NB-ARC domain containing protein	0.683	-0.550569	0.0214532	yes	1.41	1.9	1.45	3.06	2.23	1.78	1.58667	2.35667
Os01g0799500	TagI	Methyladenine glycosylase domain containing protein	1.974	0.981003	0.00140135	yes	4.94	4.02	4.77	2.63	2.42	3.15	4.57667	2.73333
Os01g0799900	OsMC6	Similar to Latex-abundant protein	1.769	0.823074	0.000457771	yes	5.61	7.06	5.33	4.06	2.73	3.39	6	3.39333
Os01g0801200		Conserved hypothetical protein	1.3	0.378914	0.0183183	yes	14.32	14.62	13.05	12.34	10.67	9.77	13.9967	10.9267
Os01g0804400		Cytochrome P450 family protein	1.645	0.71831	0.0169371	yes	3.8	3.98	3.31	2.6	1.46	2.69	3.69667	2.25
Os01g0805900	OsTUB4	Tubulin beta-2 chain (Beta-2 tubulin)	0.717	-0.480756	0.0001779	yes	29.91	34.79	26.95	55.17	35.74	37.81	30.55	42.9067
Os01g0807266		Hypothetical gene	0.605	-0.724696	0.0273859	yes	1.39	1.42	1.41	2.7	1.79	2.38	1.40667	2.29
Os01g0810300	CaM61	Similar to Calmodulin-like protein	2.302	1.20309	6.59e-09	yes	29.53	30.91	23.52	13.31	12.72	10.21	27.9867	12.08
Os01g0812000	GAMYB	Transcriptional activator of gibberellin-dependent alpha-amylase expression, Regulation of nutrient mobilization in germinatio	0.805	-0.313264	0.0347278	yes	31.18	38.89	24.83	52.59	31.84	33.98	31.6333	39.47
Os01g0812100		Similar to NHL25	0.591	-0.759003	0.0121889	yes	2.38	2.98	2.03	5.19	3.64	3.68	2.46333	4.17
Os01g0812200	OsFbox046	Cyclin-like F-box domain containing protein	1.536	0.618841	1.01e-07	yes	46.49	48.57	37.75	33.34	25.62	27.45	44.27	28.8033
Os01g0813900		Similar to ZIGA1 protein (Fragment)	1.281	0.357082	0.00876504	yes	31.58	42.97	31.5	36.68	23.57	23.12	35.35	27.79
Os01g0814000		Nuclear fragile X mental retardation-interacting protein 1, conserved domain domain containing protein	1.244	0.315195	0.029446	yes	25.28	24.27	19.2	21.98	15.13	18.39	22.9167	18.5
Os01g0814400		Conserved hypothetical protein	1.224	0.291819	0.00665689	yes	95.67	106.23	84.98	100.2	73.51	70.81	95.6267	81.5067
Os01g0814700	OsFbox047	Cyclin-like F-box domain containing protein	1.276	0.35211	0.00542741	yes	39.17	45.95	37.07	36.42	26.47	32.09	40.73	31.66
Os01g0814800		Similar to Cysteine synthase, chloroplast precursor (EC 2.5.1.47	1.278	0.354127	0.0236238	yes	9.71	9.48	8.19	11.66	7.84	9.19	9.12667	9.56333
Os01g0816100	OsNAC4	Similar to NAC domain protein	1.396	0.481716	0.0180291	yes	13.27	18.5	10.66	11.65	7.45	10.66	14.1433	9.92
Os01g0818700		Leucine-rich repeat, N-terminal domain containing protein	0.64	-0.644143	0.0302718	yes	1.53	1.34	1.75	3.66	2.06	1.71	1.54	2.47667
Os01g0819000		Similar to transposon protein CACTA, En/Spm sub-class	1.351	0.434483	0.0126078	yes	17.86	20.84	16.63	19.97	10.76	10.83	18.4433	13.8533
Os01g0819400	OsUBC23	Similar to Ubiquitin carrier protein	7.307	2.86924	2.2e-27	yes	45.63	40.04	53.05	6.87	7.68	4.46	46.24	6.33667
Os01g0821600	OsWRKY21	WRKY transcription factor 48-like protein (WRKY transcription factor 21)	1.784	0.835099	0.0135499	yes	3.85	4.79	2.93	1.98	1.68	2.75	3.85667	2.13667
Os01g0822200	OsRLCK47	Protein kinase, core domain containing protein	1.665	0.735363	1.19e-05	yes	13.75	14.27	12.1	10.69	6.13	7.47	13.3733	8.09667
Os01g0822900	OsLTP1.2	Similar to Lipid transfer protein	0.508	-0.978265	0.015681	yes	4.36	5.55	3.11	6.77	10.24	6.76	4.34	7.92333
Os01g0823100	OsEXP2	Alpha-expansin OsEXPA2	0.655	-0.611136	0.041817	yes	4.2	2.84	3.39	5.79	5.51	4.59	3.47667	5.29667
Os01g0823700		Protein of unknown function DUF641, plant domain containing protein	0.705	-0.505126	0.0109107	yes	2.92	4	2.8	6.15	3.91	3.75	3.24	4.60333
Os01g0824700	OsFbox048	Cyclin-like F-box domain containing protein	0.782	-0.35442	0.00613079	yes	14.04	15.4	12.62	22.42	14.93	16.75	14.02	18.0333
Os01g0825900		Protein of unknown function Cys-rich family protein	1.523	0.606478	0.00507753	yes	10.03	13.57	7.94	9.93	5.35	5.53	10.5133	6.93667
Os01g0826400	OsWRKY24	WRKY transcription factor 24 (WRKY24)	1.848	0.885896	0.000300839	yes	7.14	6.76	4.72	4.15	2.34	3.59	6.20667	3.36
Os01g0827700	OsGELP26	Lipase, GDSL domain containing protein	0.264	-1.92232	5e-05	yes	0.88	1	0.7	3.17	3.3	3.16	0.86	3.21
Os01g0829000		Thioredoxin-like fold domain containing protein	0.619	-0.692845	0.0122197	yes	3.13	3.22	3.65	6.56	5.32	4.48	3.33333	5.45333
Os01g0829900	YSL18	Iron(III)-deoxymugineic acid transporter, Translocation of iron in reproductive organs and phloem in joint	0.535	-0.903429	0.0499158	yes	0.54	0.42	0.21	0.67	0.5	1.07	0.39	0.746667
Os01g0831200	OsBAG4	Ubiquitin domain containing protein	1.204	0.267779	0.0415203	yes	51.89	53.24	49.49	46.11	41.98	42.54	51.54	43.5433
Os01g0832300	OsCDPK3	Similar to Calcium-dependent protein kinase	1.306	0.385383	0.00290037	yes	20.78	23.33	17.84	18.2	13.44	15.73	20.65	15.79
Os01g0832450		Hypothetical protein	112.376	6.81219	2.73e-06	yes	8.03	3.03	1.51	0	0	0	4.19	0
Os01g0833400		Conserved hypothetical protein	1.532	0.615317	0.0379384	yes	7.94	7.55	5.8	4.48	4.08	5.27	7.09667	4.61
Os01g0836400		Hypothetical conserved gene	1.287	0.363646	0.00911464	yes	12.76	16.65	11.3	13.51	9.1	9.1	13.57	10.57
Os01g0837000	OsNPR4	Ankyrin repeat containing protein	1.373	0.45709	0.0191035	yes	5.97	7.06	6.36	5.13	4.47	4.55	6.46333	4.71667
Os01g0839900		Thaumatin, pathogenesis-related family protein	1.989	0.992092	2.15e-08	yes	53.97	67.84	47.07	29.12	21.99	33.02	56.2933	28.0433
Os01g0840200		HSP20-like chaperone domain containing protein	1.226	0.2944	0.0144827	yes	23.8	24.07	20.78	22.12	17.23	16.79	22.8833	18.7133
Os01g0841000		ENTH/VHS domain containing protein	1.328	0.409131	0.00813947	yes	45.92	52.49	34.55	40.98	25.85	33.15	44.32	33.3267
Os01g0841050		Conserved hypothetical protein	0.305	-1.71453	0.000797335	yes	0.42	0.26	0.33	0.87	1.09	1.3	0.336667	1.08667
Os01g0844300	OsFKBP20-1b	Similar to Peptidylprolyl isomerase	1.577	0.657283	0.00817171	yes	16.27	14.39	17.67	8.68	11.6	10.24	16.11	10.1733
Os01g0844500		Peptidase aspartic, catalytic domain containing protein	1.925	0.944789	0.0491451	yes	2.96	3.65	1.91	2.79	0.71	0.99	2.84	1.49667
Os01g0845950		Conserved hypothetical protein	27.968	4.80572	2.97e-39	yes	20.8	22.56	22.33	1.01	0.83	0.32	21.8967	0.72
Os01g0847250		Non-protein coding transcript	23.676	4.56533	0.039714	yes	0	0.48	0.48	0	0	0	0.32	0
Os01g0847800	AKR3	Similar to Aldose reductase (EC 1.1.1.21) (AR) (Aldehyde reductase) (20-alpha- hydroxysteroid dehydrogenase) (EC 1.1.1.149) (20-alpha-HSD)	0.725	-0.463712	0.0146089	yes	9.71	12.56	10.18	17.04	13.72	14.01	10.8167	14.9233
Os01g0848200	P5CS2	Similar to Delta 1-pyrroline-5-carboxylate synthetase (P5CS) [Includes: Glutamate 5-kinase (EC 2.7.2.11) (Gamma-glutamyl kinase) (GK); Gamma-glutamyl phosphate reductase (GPR) (EC 1.2.1.41) (Glutamate-5-semialdehyde dehydrogenase) (Glutamyl-gamma-semialdehyde dehydrogenase)]	0.589	-0.764267	2.36e-08	yes	8.82	12.11	8.43	22.06	14.89	15.11	9.78667	17.3533
Os01g0850100		Similar to Phosphatidic acid phosphatase-like protein	1.249	0.321202	0.00150717	yes	71.12	81.06	67.63	72.47	50.47	53.92	73.27	58.9533
Os01g0850900		SOUL haem-binding protein domain containing protein	1.322	0.403082	0.0415538	yes	71.21	60.26	60.22	41.52	48.82	53.04	63.8967	47.7933
Os01g0851000	WLP2	Carbohydrate/purine kinase domain containing protein	1.675	0.743776	5.95e-06	yes	9.96	10.73	9.65	7.28	5.4	5.63	10.1133	6.10333
Os01g0851600		3-oxo-5-alpha-steroid 4-dehydrogenase, C-terminal domain containing protein	1.507	0.591958	0.0365434	yes	16.87	25.67	12.5	18.44	7.42	10.81	18.3467	12.2233
Os01g0851700	Pho2	Similar to Cytosolic starch phosphorylase (Fragment)	0.817	-0.292096	0.00681087	yes	65.66	77.32	59.84	106.59	70.7	72.78	67.6067	83.3567
Os01g0852650		FAR1 DNA binding domain domain containing protein	2.597	1.37674	0.00177307	yes	1.09	1.23	1.8	0.57	0.48	0.56	1.37333	0.536667
Os01g0853400	OsCOI1a	Component of the SCF E3 ubiquitin ligase complex, Jasmonate-regulated defense responses, Promoting leaf senescenc	1.242	0.312412	0.0212122	yes	48.46	60.74	42.08	54.47	32.37	36.45	50.4267	41.0967
Os01g0855200		Tetratricopeptide-like helical domain containing protein	1.473	0.558539	0.0262418	yes	7.89	9.62	4.67	6.33	3.41	5.23	7.39333	4.99
Os01g0855600	HS1	Similar to Hs1pro-1 protein	1.73	0.79104	5.6e-07	yes	72.52	77.35	50.7	43.87	29.73	41.74	66.8567	38.4467
Os01g0855700		Hypothetical protein	2.49	1.31616	0.000781842	yes	3.29	4.92	2	2.05	0.7	1.36	3.40333	1.37
Os01g0859300	OsABI5	bZIP transcription factor, Stress response and ABA signal transduction, Regulation of plant fertilit	1.316	0.395659	0.000165164	yes	116.2	135.95	93.03	100.35	71.83	73.79	115.06	81.99
Os01g0860800		Glycoside hydrolase, family 17 protein	1.371	0.455108	0.00454713	yes	218.35	259.98	139.69	189.53	105.82	140.67	206.007	145.34
Os01g0862800	ENAC1	NAC (NAM ATAF1/2 CUC2) transcription factor, Early and transient regulator of abiotic stress response	3.118	1.6408	0.0436982	yes	0.68	1.14	0.8	0.52	0.15	0.15	0.873333	0.273333
Os01g0866200		Similar to Histone H3	0.565	-0.822694	0.000330183	yes	24.96	34.42	17.57	46.44	41.1	46.17	25.65	44.57
Os01g0867200		WD40 repeat-like domain containing protein	1.262	0.335896	0.0403203	yes	12.64	12.29	12.46	11.81	9.61	9.35	12.4633	10.2567
Os01g0867300	BZIP12	bZIP transcription factor, Abiotic stress response, ABA signaling, Suppressor of floral transition upon drought stres	1.217	0.283743	0.0118998	yes	68.29	77.87	68.45	61.21	57.43	55.32	71.5367	57.9867
Os01g0868400		Hypothetical protein	0.501	-0.997591	0.0249487	yes	0.24	0.43	0.57	1.05	0.88	0.64	0.413333	0.856667
Os01g0869800	PSBS1	22-kDa Photosystem II protein, Photoprotectio	3.256	1.70309	1.61e-06	yes	5.68	5.49	5.29	2.06	1.54	1.47	5.48667	1.69
Os01g0869900	SAPK4	Serine/threonine protein kinase, Hyperosmotic stress respons	0.826	-0.274985	0.00417177	yes	68.54	79.58	66.03	100.85	80.59	78.47	71.3833	86.6367
Os01g0871200	OsbHLH033	Zinc finger, C2H2-type domain containing protein	1.397	0.48226	7.08e-05	yes	32.59	34.31	26.78	28.13	18.71	20.62	31.2267	22.4867
Os01g0871600	OsPOT	Similar to Peptide transporter PTR2-B	0.577	-0.792221	0.010227	yes	3.27	3	2.05	7.53	3.49	3.6	2.77333	4.87333
Os01g0872900		Protein of unknown function DUF635 family protein	0.207	-2.2753	6.65e-09	yes	0.43	0.58	0.48	2.16	2.04	2.27	0.496667	2.15667
Os01g0873000		Hypothetical conserved gene	0.126	-2.99019	0.00951606	yes	0.03	0.13	0.7	2.53	3.55	1.73	0.286667	2.60333
Os01g0873700		Protein of unknown function DUF803 family protein	0.747	-0.420178	0.00121176	yes	24.4	23.81	22.32	35.44	30.12	30.31	23.51	31.9567
Os01g0874800		Similar to DNA polymerase I	0.721	-0.471092	0.0163238	yes	6.91	12.37	6.75	16.04	9.29	10.29	8.67667	11.8733
Os01g0876300	OsFbox051	F-box associated type 1 domain containing protein	0.75	-0.4141	0.040185	yes	12	13.01	12.87	16.26	14.87	19.47	12.6267	16.8667
Os01g0876500		Nucleotide-binding, alpha-beta plait domain containing protein	0.795	-0.331867	0.0159668	yes	15.77	25.14	16.85	27.79	19.42	19.97	19.2533	22.3933
Os01g0877300		Mitotic checkpoint family protein	0.727	-0.459234	0.0233121	yes	4	4.95	3.39	7.49	5.1	4.45	4.11333	5.68
Os01g0877600		Hypothetical protein	1.3	0.37829	0.001329	yes	29.04	36.18	32.61	31.84	22.71	21.11	32.61	25.22
Os01g0880100		Conserved hypothetical protein	1.634	0.708027	0.011557	yes	15.16	13.52	14.21	8.88	9.43	7.98	14.2967	8.76333
Os01g0880200		Glycosyl transferase, family 8 protein	1.458	0.54416	3e-06	yes	33.22	43.29	33.7	30.16	21.54	24.38	36.7367	25.36
Os01g0882300		Protein of unknown function DUF803 family protein	1.322	0.402964	0.00325907	yes	18.76	19.98	18.91	17.46	15.24	14.61	19.2167	15.77
Os01g0882400		Protein of unknown function DUF679 domain containing protein	1.825	0.867846	0.0493431	yes	3.95	4.58	2.46	2.17	1.92	1.82	3.66333	1.97
Os01g0883900		Protein of unknown function DUF248, methyltransferase putative family protein	0.733	-0.448961	0.00126584	yes	23.05	27.12	17.86	40.04	26.34	26.83	22.6767	31.07
Os01g0885300		Conserved hypothetical protein	1.662	0.732749	2.14e-05	yes	14.47	17.71	11.54	11.53	7.15	6.49	14.5733	8.39
Os01g0885600		Alpha/beta hydrolase fold-1 domain containing protein	0.828	-0.271543	0.0387817	yes	19.55	22.72	18.32	27.94	23	22.14	20.1967	24.36
Os01g0891300		Similar to Allyl alcohol dehydrogenase	1.4	0.485078	0.0205664	yes	17.67	16.82	20.44	13.05	12.94	13.03	18.31	13.0067
Os01g0894100		Similar to Transposase (Fragment)	4.121	2.0431	0.000281252	yes	1.14	1.35	1.36	0.37	0.26	0.3	1.28333	0.31
Os01g0896500	OsStr10	Rhodanese-like domain containing protein	1.29	0.367022	0.038034	yes	9.75	10.64	9.06	9.85	6.8	7.73	9.81667	8.12667
Os01g0896700		Similar to 60S ribosomal protein L5	1.208	0.272865	0.00471779	yes	405.94	406.84	368.96	364.52	304.7	309.29	393.913	326.17
Os01g0897000	CDKB	Similar to Cyclin-dependent kinase B1-1	0.752	-0.411361	0.0477098	yes	7.2	8.2	7.25	12.01	9.76	8.44	7.55	10.07
Os01g0897200	OsRNS2	Similar to Ribonuclease 2 precursor (EC 3.1.27.1)	0.828	-0.271502	0.0355901	yes	28.08	31.92	25.32	39.16	30.53	33.61	28.44	34.4333
Os01g0898300	OsSPR1	Mitochondrial protein, Root development and iron homeostasi	0.776	-0.36512	0.0222238	yes	8.08	10.58	9.43	16.57	10.42	11.02	9.36333	12.67
Os01g0898500	OsEnS-20	Similar to Patatin (Fragment)	0.711	-0.492108	0.00420463	yes	184.54	167.36	203	250.08	274.26	255.04	184.967	259.793
Os01g0901900		S1, RNA binding domain containing protein	1.23	0.298694	0.0224638	yes	43.67	53.87	37.6	51.78	33.35	33.88	45.0467	39.67
Os01g0902100	OsABCC2	Similar to MRP-like ABC transporter	1.342	0.424673	0.00132151	yes	36.02	42.62	29.46	35.36	22.34	23.31	36.0333	27.0033
Os01g0902700		Similar to Peptide transporter PTR2	0.353	-1.50349	4.41e-05	yes	1.03	2.23	0.75	4.55	2.83	3.83	1.33667	3.73667
Os01g0904500		Conserved hypothetical protein	0.733	-0.448635	0.0478192	yes	2.5	2.33	2.28	3.87	2.63	3.21	2.37	3.23667
Os01g0907600	OsSAG12-1	Cysteine protease, Negative regulator of cell deat	0.59	-0.760574	6.88e-05	yes	238.04	304.74	151.07	518.25	282.77	374.01	231.283	391.677
Os01g0910500		Conserved hypothetical protein	5.83	2.54357	0.00928342	yes	0.44	0.81	0.49	0.12	0.06	0.12	0.58	0.1
Os01g0911000		Sas10/Utp3/C1D domain containing protein	1.702	0.766823	0.000400456	yes	71.88	80.63	107.05	45.11	64.22	59.44	86.52	56.2567
Os01g0911100	OsRH30	Similar to DEAD box RNA helicase1	1.293	0.371046	0.000138545	yes	572.61	597.62	559.97	512.83	472.52	485.97	576.733	490.44
Os01g0912700		Similar to T23K8.14 protein	1.728	0.789252	1.29e-09	yes	47.65	59.55	42.42	36.55	26.19	25.78	49.8733	29.5067
Os01g0913300	OsNRT1.7	TGF-beta receptor, type I/II extracellular region family protein	0.398	-1.32967	1.6e-07	yes	1.57	2.08	1.81	5.23	4.85	3.67	1.82	4.58333
Os01g0914300	OsLTPd2	Plant lipid transfer protein/seed storage/trypsin-alpha amylase inhibitor domain containing protein	0.548	-0.868477	0.0214851	yes	5.34	3.82	4.9	6.41	8.72	10.24	4.68667	8.45667
Os01g0915800	OsFKBP15-2	Similar to FK506-binding protein 2-2 precursor (EC 5.2.1.8) (Peptidyl-prolyl cis- trans isomerase) (PPIase) (Rotamase) (15 kDa FKBP) (FKBP-15-2)	0.725	-0.464404	0.00767079	yes	38.55	38.74	41.65	57.53	54	52.54	39.6467	54.69
Os01g0917200		Peptidase, trypsin-like serine and cysteine proteases domain containing protein	0.74	-0.434171	0.0178126	yes	7.49	10.04	7.32	15.23	9.62	9.36	8.28333	11.4033
Os01g0917500	MSP1	Leucine-rich repeat receptor-like kinase, Specification of anther cell identity, Control of early sporogenic development, Initiation of anther wall formatio	0.678	-0.560502	0.00904874	yes	1.52	2.18	1.73	3.54	2.31	2.22	1.81	2.69
Os01g0920300		Methyltransferase small domain containing protein	0.765	-0.386196	0.0357956	yes	5.04	6.15	4.97	8.6	8	6.22	5.38667	7.60667
Os01g0925100		Conserved hypothetical protein	1.422	0.508178	0.029606	yes	11.13	13.09	6.05	8.82	5.81	7.19	10.09	7.27333
Os01g0926300		Similar to Transaldolase (EC 2.2.1.2)	0.748	-0.418568	1.16e-05	yes	118.19	129.86	98.14	180.03	137.2	144.89	115.397	154.04
Os01g0927900		Similar to Aspartate kinase precursor (EC 2.7.2.4)	0.694	-0.527116	0.00249655	yes	6.08	6.46	6.56	10.39	9.12	8.37	6.36667	9.29333
Os01g0928700	OsLCB2a2	Similar to Serine palmitoyltransferase	2.005	1.00386	0.000164382	yes	6.69	5.95	5.35	3.98	2.33	2.7	5.99667	3.00333
Os01g0929100		Conserved hypothetical protein	0.622	-0.683858	0.0393229	yes	5.82	2.68	3.6	5.83	4.45	12.01	4.03333	7.43
Os01g0935300		Similar to cullin-1	0.773	-0.371215	0.0425696	yes	8.43	9.97	8.22	14.6	10.26	10.46	8.87333	11.7733
Os01g0935600		Immunoglobulin/major histocompatibility complex, conserved site domain containing protein	1.52	0.604511	9.46e-08	yes	39.87	39.91	36.49	25.88	21.71	26.85	38.7567	24.8133
Os01g0937300		NB-ARC domain containing protein	0.72	-0.474793	0.029219	yes	2.54	2.02	3.2	2.4	1.93	3.53	2.58667	2.62
Os01g0939100	osACA6	Similar to Calmodulin-stimulated calcium-ATPase	1.857	0.892672	0.00725254	yes	2.09	2.79	1.03	1.2	0.85	1.1	1.97	1.05
Os01g0939300		BRCT domain containing protein	0.651	-0.619444	0.0278477	yes	1.95	2.46	1.43	4.03	2.62	2.33	1.94667	2.99333
Os01g0939700		Similar to Esterase D (EC 3.1.1.1)	0.805	-0.31213	0.0470562	yes	18.18	25.26	19.84	31.75	24.76	23.63	21.0933	26.7133
Os01g0940000	CKX4	Cytokinin oxidase/dehydrogenase, Crown root formatio	2.583	1.36883	0.0285003	yes	1.01	1.57	0.86	0.62	0.68	0.29	1.14667	0.53
Os01g0940100	OsHXK3	Similar to Hexokinase	0.728	-0.457503	0.000205965	yes	48.21	48.37	45.79	66.93	63.35	64.45	47.4567	64.91
Os01g0941800		Metallophosphoesterase domain containing protein	0.604	-0.727407	0.00097721	yes	4.53	5.99	6.16	9.59	8.77	9.1	5.56	9.15333
Os01g0942300	OsEGL2	Similar to Beta glucanase precursor (EC 3.2.1.73) (Fragment)	0.729	-0.455296	1.65e-05	yes	379.74	429.03	364.66	562.4	514.87	516.45	391.143	531.24
Os01g0944000		Conserved hypothetical protein	0.754	-0.407514	0.00594654	yes	4.32	4.29	3.64	7.3	4.6	4.68	4.08333	5.52667
Os01g0944100		Conserved hypothetical protein	0.797	-0.327287	0.000209809	yes	160.51	237.44	139.6	238.02	164.81	175.56	179.183	192.797
Os01g0945001		Similar to RECA3 (RECA HOMOLOG 3); DNA binding / DNA-dependent ATPase	0.683	-0.549907	0.00304803	yes	6	8.26	7.15	12.62	9.69	9.2	7.13667	10.5033
Os01g0948600		Conserved hypothetical protein	1.978	0.984144	0.00108891	yes	162.22	106.4	205.96	58.74	94.32	83.44	158.193	78.8333
Os01g0949400	Se13	Phytochromobilin (PPhiB) synthase, Phytochrome chromophore biosynthesis, Photoperiodic respons	0.702	-0.51088	0.00602065	yes	11.49	11.51	11.7	16.79	15	16.12	11.5667	15.97
Os01g0949500	OsCML10	Similar to Calmodulin (CaM)	0.753	-0.408471	0.0146942	yes	39.58	42.03	36.25	48.34	48.8	57.62	39.2867	51.5867
Os01g0949750	OsGSTU35	Similar to Glutathione S-transferase GST 28 (Fragment)	3.24	1.69613	0.00983359	yes	5.44	2.91	2.45	0.64	1.2	1.48	3.6	1.10667
Os01g0950800		Essential protein Yae1, N-terminal domain containing protein	0.782	-0.355013	0.020939	yes	17.99	16.24	14.77	23.76	20.02	20.13	16.3333	21.3033
Os01g0950866		Similar to proline synthetase-like protein	0.117	-3.09289	8.03e-06	yes	0.29	0.34	0.36	3.65	2.02	3.32	0.33	2.99667
Os01g0950900	OsEnS-22	Protein of unknown function DUF221 domain containing protein	1.303	0.381968	0.00668378	yes	26.53	33.65	25.9	29.75	18.21	18.75	28.6933	22.2367
Os01g0952900		Conserved hypothetical protein	2.217	1.14832	0.0290377	yes	1.88	2.82	1.88	0.99	0.99	1.02	2.19333	1
Os01g0953500		C2 calcium-dependent membrane targeting domain containing protein	1.499	0.584282	0.0435352	yes	3.99	4.72	3.52	2.39	2.96	2.73	4.07667	2.69333
Os01g0954400	OsRFP	Similar to Hydroxyproline-rich glycoprotein DZ-HRGP precursor	1.232	0.301328	0.00939172	yes	92.45	91.37	76.49	79.14	64.55	70.39	86.77	71.36
Os01g0956200		Glycosyltransferase AER61, uncharacterized domain containing protein	1.512	0.596698	0.00756793	yes	99.47	120.67	57.72	79.33	39.28	64.24	92.62	60.95
Os01g0956700	LCD	Cadmium tolerance and accumulatio	1.324	0.405398	0.0237724	yes	9.74	10.46	10.46	8.83	7.66	6.39	10.22	7.62667
Os01g0957100		Protein kinase, core domain containing protein	0.495	-1.0153	0.0120645	yes	0.93	0.96	0.39	1.99	0.94	1.64	0.76	1.52333
Os01g0957200		Protein of unknown function DUF3411 domain containing protein	0.714	-0.485719	0.0364525	yes	4.95	6.45	5.7	9.21	5.99	8.86	5.7	8.02
Os01g0958100		Similar to chloroplast SRP receptor cpFtsY precursor	0.664	-0.590198	0.0219704	yes	5.3	4.03	4.18	7.65	6.5	6.42	4.50333	6.85667
Os01g0959000		Nucleotide-binding, alpha-beta plait domain containing protein	1.577	0.657027	3.03e-05	yes	52.03	55.86	35.24	38.52	24.75	27.53	47.71	30.2667
Os01g0959200	Asr4	Similar to Ci21A protein	0.399	-1.32659	0.000256922	yes	6.71	3.95	6.66	13.84	13.17	16.54	5.77333	14.5167
Os01g0961200	OsCBSCBSPB3	Cystathionine beta-synthase, core domain containing protein	0.754	-0.406869	0.0126533	yes	6.68	7.13	6.38	9.89	7.7	9.05	6.73	8.88
Os01g0962100		Conserved hypothetical protein	1.648	0.720447	5.41e-08	yes	92.05	105.4	71.15	59.44	46.31	56.02	89.5333	53.9233
Os01g0962700	prx20	Similar to Peroxidase 12 precursor (EC 1.11.1.7) (Atperox P12) (PRXR6) (ATP4a)	7.306	2.86916	0.00280962	yes	0.89	1.97	0.37	0.17	0	0.26	1.07667	0.143333
Os01g0965900		Conserved hypothetical protein	1.522	0.605621	5.39e-05	yes	20.4	24.31	21.21	13.98	13.9	13.15	21.9733	13.6767
Os01g0966000		Similar to Plasma membrane H+-ATPase (EC 3.6.1.3)	1.279	0.354546	0.00167661	yes	15.2	18.44	14.44	15.75	11.14	11.15	16.0267	12.68
Os01g0966100	OsABCD2	Similar to Peroxisomal ABC transporter	1.544	0.627128	1.76e-09	yes	55.82	67.3	54.04	48.05	36.4	38.17	59.0533	40.8733
Os01g0967100		Glycoside hydrolase, family 15 domain containing protein	1.22	0.286771	0.0249339	yes	38.99	47.43	33.47	43.4	28.77	27.05	39.9633	33.0733
Os01g0968000		Similar to antiporter/ drug transporter/ transporter	1.34	0.421768	0.011368	yes	9.3	10.08	7.39	8.08	5.58	6.34	8.92333	6.66667
Os01g0969100		NAD(P)-binding domain containing protein	0.795	-0.330788	0.0139182	yes	28.51	25.81	25.41	38.04	29.05	33.43	26.5767	33.5067
Os01g0969700		Protein kinase-like domain containing protein	0.656	-0.608586	0.0478004	yes	2.91	4.87	3.93	6.95	5.52	5.46	3.90333	5.97667
Os01g0970700		Peptidase M48, Ste24p family protein	1.372	0.456187	0.0476649	yes	8.94	12.1	8.7	6.43	6.87	7.9	9.91333	7.06667
Os01g0971600	OsSTA45	Similar to Sn-glycerol-3-phosphate dehydrogenase (Fragment)	1.454	0.540453	0.00274221	yes	5.48	5.5	4.17	5.33	4.3	3.59	5.05	4.40667
Os01g0971700		Streptomyces cyclase/dehydrase family protein	1.357	0.440152	0.0104367	yes	15.93	17.11	12.89	12.69	10.42	10.61	15.31	11.24
Os01g0971900		Similar to BPM	1.245	0.31617	0.0137275	yes	34.93	43.89	30.11	37.43	23.18	27.24	36.31	29.2833
Os01g0973400		Similar to radical SAM domain-containing protein	0.779	-0.360211	0.0310325	yes	12.85	13.15	10.61	17.72	15.57	13.59	12.2033	15.6267
Os01g0973600		Protein of unknown function DUF506, plant family protein	0.662	-0.594817	0.0160702	yes	4.1	4.42	4.71	6.52	6.56	6.97	4.41	6.68333
Os01g0974400	XBOS31	Zinc finger, RING/FYVE/PHD-type domain containing protein	1.679	0.747319	3.08e-05	yes	9.97	11.14	9.03	6.9	5.48	5.58	10.0467	5.98667
Os01g0975900	OsTIP1	Similar to Tonoplast membrane integral protein ZmTIP1-2	1.664	0.735023	1.04e-10	yes	79.94	88	67	52.37	41.91	46.35	78.3133	46.8767
Os01g0976300		Heavy metal transport/detoxification protein domain containing protein	1.492	0.577334	0.0289589	yes	17.52	15.2	11.42	9.86	8.17	11.32	14.7133	9.78333
Os02g0101500	OsHPR1	Peroxisomal hydroxypyruvate reductase, NADH-dependent HPR, Photorespiratory metabolis	2.126	1.08838	2.34e-09	yes	9.94	12.7	8.21	6.08	4.04	4.45	10.2833	4.85667
Os02g0102900	OsCPn60beta2	Similar to RuBisCO subunit binding-protein beta subunit, chloroplast (60 kDa chaperonin beta subunit) (CPN-60 beta) (Fragment)	0.828	-0.27164	0.0252858	yes	23.29	25.81	23.9	31.83	27.43	28.91	24.3333	29.39
Os02g0104500		MYB-like domain containing protein	1.702	0.767367	3.83e-05	yes	28.7	39.44	21.87	21.83	11.51	17.19	30.0033	16.8433
Os02g0105900		Similar to 40S ribosomal protein S4	1.356	0.439666	3.6e-06	yes	331.17	371.52	311.28	306.79	220.83	223.35	337.99	250.323
Os02g0107000		Sec63 domain domain containing protein	1.293	0.370484	0.00921655	yes	78.31	94.77	75.13	79.69	59.41	60.05	82.7367	66.3833
Os02g0107800		Conserved hypothetical protein	1.491	0.576551	0.000748832	yes	5.67	8.98	6.2	6.22	3.83	4	6.95	4.68333
Os02g0108400		Protein of unknown function DUF1677, Oryza sativa family protein	1.234	0.303156	0.0291462	yes	18.8	20.2	18.26	20.11	13.34	12.51	19.0867	15.32
Os02g0109100		Similar to diphosphomevalonate decarboxylase	0.694	-0.527045	0.00638829	yes	10.56	16.14	11.13	25.02	14.63	15.28	12.61	18.31
Os02g0109900		Hypothetical conserved gene	0.695	-0.52398	0.0242014	yes	2.6	3	1.84	4.22	2.97	3.39	2.48	3.52667
Os02g0114200	CBP3	Serine carboxypeptidase III precursor (EC 3.4.16.5)	0.424	-1.23702	4.43e-10	yes	9.64	5.94	9.48	16.95	19.96	16.15	8.35333	17.6867
Os02g0116800	OsREM6.1	Remorin, C-terminal region domain containing protein	1.361	0.444282	0.026209	yes	14.14	17.66	11.79	13.58	7.03	11.42	14.53	10.6767
Os02g0119400		Similar to Syntaxin 52 (AtSYP52)	1.24	0.309905	0.0145722	yes	65.96	62.83	55.9	55.41	46.64	46.91	61.5633	49.6533
Os02g0121200		S-adenosyl-L-methionine dependent methyltransferase, Mett10D, predicted domain containing protein	0.761	-0.39315	0.025476	yes	8.72	10.52	6.41	13.02	9.45	11.02	8.55	11.1633
Os02g0121500		Conserved hypothetical protein	0.699	-0.517354	0.00032301	yes	10.5	12.3	10.24	21.07	13.57	13.79	11.0133	16.1433
Os02g0125300	OsBI-1	Bax inhibitor-1 (BI-1	0.792	-0.337231	0.0179679	yes	92.27	86.1	86.44	111.13	109.94	112.04	88.27	111.037
Os02g0126400	CDPK4	Calcium-dependent protein kinase, Positive regulator of the salt and drought stress response	1.998	0.998828	2.24e-06	yes	6.3	8.16	5.94	4.11	2.67	3.43	6.8	3.40333
Os02g0127000		Similar to binding	0.817	-0.291565	0.0357283	yes	20.37	25.84	21.53	32.92	23.52	25.1	22.58	27.18
Os02g0130900		Ubiquitin-conjugating enzyme E2C-binding protein domain containing protein	0.721	-0.471329	0.00598278	yes	4.85	5.64	4.4	8.45	5.53	5.77	4.96333	6.58333
Os02g0132950		Hypothetical gene	0.724	-0.465574	0.00568019	yes	7.19	20.17	8.17	11.26	15.53	9.89	11.8433	12.2267
Os02g0134100		Hypothetical gene	0.541	-0.885998	0.0239223	yes	1.25	1.44	2.42	3.75	2.9	3.02	1.70333	3.22333
Os02g0134200	OsSGL	DUF1645 family protein, Regulation of stress-tolerance and grain lengt	0.654	-0.613166	5.17e-06	yes	32.28	44.05	33.65	62.89	52.78	51.99	36.66	55.8867
Os02g0134400	OsLASPO	Fumarate reductase/succinate dehydrogenase flavoprotein, C-terminal domain containing protein	0.597	-0.743632	1.23e-06	yes	11.75	11.26	8.97	23.08	15.88	14.99	10.66	17.9833
Os02g0135600		Conserved hypothetical protein	0.763	-0.391185	0.00119714	yes	32.49	36.7	31.33	52.01	41.3	38.45	33.5067	43.92
Os02g0135850		Hypothetical conserved gene	0.522	-0.938463	0.0221786	yes	9.06	12.41	14.27	15.68	25.38	27.09	11.9133	22.7167
Os02g0136400		Conserved hypothetical protein	0.521	-0.941891	0.0448516	yes	0.79	1.26	1.5	1.63	2.9	2.24	1.18333	2.25667
Os02g0137500	OsHAC703	Similar to histone acetyltransferase	1.291	0.368162	0.00971318	yes	42.92	54.78	35.53	45.06	28.36	30.27	44.41	34.5633
Os02g0139400	OsSPL3	Similar to Squamosa promoter-binding-like protein 3	1.317	0.396879	0.0220764	yes	9.24	9.65	7.7	7.95	6.48	5.13	8.86333	6.52
Os02g0139500	OsOSC1	Similar to Beta-amyrin synthase	1.631	0.705444	0.0248467	yes	1.89	3.96	2.31	2.18	1.22	0.98	2.72	1.46
Os02g0140800		Conserved hypothetical protein	1.553	0.634817	1.53e-05	yes	111.52	110.64	88.1	64.2	60.91	71.75	103.42	65.62
Os02g0142300		Conserved hypothetical protein	1.346	0.428708	0.00110135	yes	13.33	16.74	11.27	12.38	9.09	8.96	13.78	10.1433
Os02g0143200		Armadillo-type fold domain containing protein	0.531	-0.914447	0.000881557	yes	2.21	1.32	2.15	4.48	3.02	3.44	1.89333	3.64667
Os02g0145600		Conserved hypothetical protein	1.331	0.412898	0.0295314	yes	8.36	10.48	5.91	9.25	4.93	6.48	8.25	6.88667
Os02g0146400		Similar to Splicing factor 3B subunit 1 (Spliceosome associated protein 155) (SAP 155) (SF3b155) (Pre-mRNA splicing factor SF3b 155 kDa subunit)	1.256	0.328929	0.00376645	yes	45.15	48.85	38.08	45.23	33.24	33.67	44.0267	37.38
Os02g0149800	OsPP2C10	Stress-responsive NAC1-regulated protein phosphatase, Drought and oxidative stress toleranc	1.256	0.329156	0.00141237	yes	81.33	86.99	77.65	68.83	58.18	60.11	81.99	62.3733
Os02g0152400	RbcS1	Rubisco small subunit 1, Reguration of Rubisco catalytic activit	1.215	0.281239	0.0409118	yes	105.87	97.83	96.38	85.65	75.58	85.4	100.027	82.21
Os02g0153000		Protein of unknown function DUF547 domain containing protein	0.637	-0.65086	0.0343569	yes	1.34	1.37	1.16	2.6	2.02	1.5	1.29	2.04
Os02g0153500	LRK5	Leucine-rich repeat receptor-like kinas	0.034	-4.87506	0.0217124	yes	0	0.01	0	0.27	0.1	0	0.00333333	0.123333
Os02g0154200	LRK1	Leucine-rich repeat receptor kinase, Regulation of grain yiel	1.917	0.93874	0.0141379	yes	0.79	1.12	1.21	0.72	0.39	0.55	1.04	0.553333
Os02g0157000		Leucine-rich repeat domain containing protein	1.974	0.981236	0.00259028	yes	1.1	2.31	1.63	0.95	1.12	0.62	1.68	0.896667
Os02g0157950		Hypothetical gene	1.365	0.448782	0.0384072	yes	12.21	15.41	9.58	9.06	8.58	9.28	12.4	8.97333
Os02g0160200	OsFbox068	Cyclin-like F-box domain containing protein	1.388	0.473504	0.000868806	yes	41.18	57.78	33.33	38.39	24.6	29.57	44.0967	30.8533
Os02g0160250		Hypothetical conserved gene	1.348	0.431265	0.0232915	yes	10.52	10.68	7.28	8.83	4.14	6.58	9.49333	6.51667
Os02g0161900	rubq2	Similar to polyubiquitin containing 7 ubiquitin monomers	1.607	0.684191	2.51e-08	yes	5224.63	5667.9	3954.41	3868.15	2515.77	2952.89	4948.98	3112.27
Os02g0162600		Conserved hypothetical protein	9.157	3.19484	0.0471107	yes	0.75	1.04	0.1	0.08	0.12	0	0.63	0.0666667
Os02g0163300		Conserved hypothetical protein	0.657	-0.607039	0.00464996	yes	21.6	26.06	22.44	30.76	36.28	35.57	23.3667	34.2033
Os02g0164300		Similar to beta-1,3-galactosyltransferase sqv-2	0.77	-0.376922	0.00875386	yes	12.45	13.89	12.03	19.76	13.8	14.67	12.79	16.0767
Os02g0164900	OsARF6a	Similar to Auxin response factor 3	1.381	0.46612	6.87e-05	yes	40.15	49.93	36.33	41.45	25.16	26.4	42.1367	31.0033
Os02g0167300	OsTUB5	Tubulin beta-3 chain (Beta-3 tubulin)	0.831	-0.266507	0.0456932	yes	26.62	26.54	21.98	37.78	25.54	27.92	25.0467	30.4133
Os02g0169800		Armadillo-like helical domain containing protein	0.775	-0.367204	0.0330862	yes	4.54	5.84	4.76	7.96	6.38	5.13	5.04667	6.49
Os02g0170100		Glycine cleavage H-protein family protein	0.731	-0.452474	0.00868983	yes	69.17	59.62	68.64	87.3	91.48	87.64	65.81	88.8067
Os02g0172850		Hypothetical conserved gene	116.364	6.8625	5.45e-07	yes	3.16	1.82	2.93	0	0	0	2.63667	0
Os02g0173100	CYP97B4	Similar to cytochrome P450	1.249	0.321269	0.00242823	yes	71.25	79.16	67.75	67.22	55.75	50.18	72.72	57.7167
Os02g0173401		Hypothetical conserved gene	1.452	0.538346	0.0058106	yes	3.2	3.24	3.24	2.12	2.24	2.01	3.22667	2.12333
Os02g0173500		Similar to Cholinephosphate cytidylyltransferase	0.816	-0.293076	0.0289077	yes	64.28	70.69	71.93	90.71	84.34	78.97	68.9667	84.6733
Os02g0173600		Similar to Dreg-2 like protein	0.565	-0.824238	0.000717579	yes	10.97	8.37	10.01	15.68	16.46	21.65	9.78333	17.93
Os02g0175100	OsbZIP15	Similar to RISBZ4	1.563	0.644405	5.4e-05	yes	47.59	45.05	34.37	29.86	22.49	28.86	42.3367	27.07
Os02g0178700	OsbHLH157	Helix-loop-helix DNA-binding domain containing protein	0.63	-0.665841	0.000785244	yes	13.01	12.96	13.72	21.99	18.95	22.14	13.23	21.0267
Os02g0179900		Similar to Negative elongation factor E (NELF-E) (RD protein). Splice isoform 2	1.217	0.283281	0.00169413	yes	42.08	46.95	38.86	40.99	31.86	32.52	42.63	35.1233
Os02g0180100		Peptidase C12, ubiquitin carboxyl-terminal hydrolase 1 family protein	0.745	-0.423899	0.0159328	yes	12.3	11.87	10.16	18.65	12.35	15.18	11.4433	15.3933
Os02g0184700		Cytochrome P450 family protein	0.571	-0.808488	0.00610687	yes	4.39	4.19	2.19	7.95	4.48	6.34	3.59	6.25667
Os02g0185300		Cytochrome P450 family protein	1.572	0.652675	4.21e-05	yes	26.26	30.55	20.37	19.18	12.66	17.11	25.7267	16.3167
Os02g0185900		Hypothetical conserved gene	40.806	5.3507	0.00132738	yes	0.27	0.22	0.55	0	0	0	0.346667	0
Os02g0186400		Spectrin repeat containing protein	0.811	-0.302449	0.0361682	yes	10.91	11.93	8.39	15.67	10.41	12.41	10.41	12.83
Os02g0190300	OsABCB9	P-glycoprotein homologue	0.722	-0.470006	0.00278098	yes	13.06	16.79	10.89	25.33	15.46	15.59	13.58	18.7933
Os02g0191000		NB-ARC domain containing protein	0.325	-1.62286	0.00102272	yes	0.31	0.28	0.46	1.29	1.29	0.69	0.35	1.09
Os02g0191300	OsATL6	Similar to Amino acid transporter-like protein	0.682	-0.5515	2.64e-06	yes	29.52	30.96	29.2	50.12	40.54	41.06	29.8933	43.9067
Os02g0192250		Non-protein coding transcript	0.29	-1.788	0.00729854	yes	0.76	1.34	0.12	2.11	0.89	4.24	0.74	2.41333
Os02g0196300		Similar to Outer envelope protein of 80 kDa	0.753	-0.40915	0.00238703	yes	13.5	15.83	13.62	25.93	17.34	16.22	14.3167	19.83
Os02g0197600		Chlorophyll a/b-binding protein type III (Fragment)	5.071	2.3423	0.00285344	yes	1.17	1.31	1.22	0.16	0.2	0.4	1.23333	0.253333
Os02g0197900	OsSTA53	Conserved hypothetical protein	1.241	0.311367	0.0192837	yes	22.43	23.52	23.2	22.51	17.74	16.35	23.05	18.8667
Os02g0198400		Similar to predicted protein	0.577	-0.794515	0.00248408	yes	1.1	2.01	1.28	2.95	1.92	2.74	1.46333	2.53667
Os02g0202400	BT1-1	ADP-glucose transporter, Plastidic translocator, Starch synthesis during seed developmen	1.52	0.604123	1.6e-05	yes	353.37	368.21	356.17	227.93	225.21	250.23	359.25	234.457
Os02g0204500		Hypothetical conserved gene	0.733	-0.447191	0.0453703	yes	4.56	4.69	6.89	7.79	6.76	6.89	5.38	7.14667
Os02g0205500		Similar to Fatty acid elongase 1	0.696	-0.522421	0.0402769	yes	6.81	9.35	4.36	13.75	6.89	8.95	6.84	9.86333
Os02g0207900		Similar to esterase/lipase/thioesterase family protein	1.663	0.734135	0.0293368	yes	5.16	9.27	3.92	3.95	2.67	4.19	6.11667	3.60333
Os02g0208600		Transcription elongation factor S-II, central region domain containing protein	1.325	0.405838	0.0115585	yes	30.54	40.76	27.44	32.52	21.29	20.31	32.9133	24.7067
Os02g0208650		Conserved hypothetical protein	1.454	0.540472	0.020217	yes	12.67	10.77	9.37	5.85	6.8	9.48	10.9367	7.37667
Os02g0209000		Hypothetical conserved gene	0.765	-0.385976	0.000400535	yes	22.65	26.53	22.56	37.84	28.73	27.95	23.9133	31.5067
Os02g0210100		Conserved hypothetical protein	0.565	-0.822858	0.000117215	yes	41.78	33.49	43.55	64.86	78.15	69.36	39.6067	70.79
Os02g0211100		Similar to H0423H10.12 protein	1.427	0.513433	0.000326195	yes	27.91	30.19	33.62	19.88	22.5	20.43	30.5733	20.9367
Os02g0211150		Non-protein coding transcript	4.271	2.09446	0.0142157	yes	0.66	2.51	1.49	0.1	0.79	0.24	1.55333	0.376667
Os02g0215900	OsGIRL1	Protein kinase, catalytic domain domain containing protein	0.756	-0.404003	0.0496721	yes	4.33	7.13	4.63	7.88	5.91	6.19	5.36333	6.66
Os02g0216000		Hypothetical conserved gene	0.158	-2.66605	0.0077021	yes	0	0.09	0.05	0.67	0.16	0.16	0.0466667	0.33
Os02g0216200		Conserved hypothetical protein	47.092	5.55742	9.35e-38	yes	8.23	8.81	9.41	0.47	0.07	0.02	8.81667	0.186667
Os02g0219400		Similar to Yarrowia lipolytica chromosome F of strain CLIB99 of Yarrowia lipolytica	0.711	-0.492386	0.012379	yes	7	10.82	7.49	14.18	8.96	11.17	8.43667	11.4367
Os02g0219800	OsTET2	Tetraspanin domain containing protein	1.972	0.980009	0.00163859	yes	13.28	21.19	7.49	8.8	5.11	6.87	13.9867	6.92667
Os02g0221300	OsRH19	Similar to cDNA clone:001-114-H08, full insert sequence	0.746	-0.42252	0.00127675	yes	15.87	21.38	16.09	30.66	20.38	20.86	17.78	23.9667
Os02g0224400		Similar to Xaa-Pro dipeptidase (EC 3.4.13.9) (X-Pro dipeptidase) (Proline dipeptidase) (Prolidase) (Imidodipeptidase)	1.274	0.349571	0.00227758	yes	24.37	26.84	22.02	21.92	19.77	17.75	24.41	19.8133
Os02g0227100		Conserved hypothetical protein	1.43	0.516497	0.0065539	yes	85.31	80.28	99.98	58.86	59.74	65.38	88.5233	61.3267
Os02g0227400		Poly(A) polymerase, RNA-binding region domain containing protein	1.453	0.538917	2.09e-07	yes	46.66	53.54	42.97	40.49	29.56	27.96	47.7233	32.67
Os02g0228300		Protein kinase, core domain containing protein	0.651	-0.620118	0.0469168	yes	0.8	1.18	0.74	1.96	1.07	1.19	0.906667	1.40667
Os02g0229400	TMT2	Tonoplast monosaccharide transpoter, Vacuolar sugar transpor	0.776	-0.366515	0.00532809	yes	15.22	19.05	13.71	26.55	17.46	17.72	15.9933	20.5767
Os02g0232000	HSFC2A	Similar to Heat shock transcription factor 29 (Fragment)	2.053	1.038	1.34e-05	yes	23.38	23.31	15.69	12.42	6.11	11.85	20.7933	10.1267
Os02g0235600		Similar to 60S ribosomal protein L11-2 (L16). Splice isoform 2	1.333	0.414897	0.0163827	yes	178.11	163.52	183.05	120.25	135.18	135.72	174.893	130.383
Os02g0238500		Similar to scramblase family protein	0.657	-0.605536	0.0229083	yes	2.71	2.52	2.5	5.76	3.5	4.38	2.57667	4.54667
Os02g0244100	GW2	RING-type E3 ubiquitin ligase, Regulation of grain width and weigh	2.504	1.32403	1.61e-36	yes	207.94	230.79	206.5	99.68	80.43	82.73	215.077	87.6133
Os02g0247200		Similar to T-complex protein 1, gamma subunit (TCP-1-gamma) (CCT-gamma) (Matricin) (mTRiC-P5)	1.297	0.375636	0.0309633	yes	9.99	12.74	10.47	10.81	8.01	6.88	11.0667	8.56667
Os02g0248800	OsEnS-32	Similar to Glutelin type-B 2 precursor	1.386	0.471047	0.0419483	yes	34.09	28.39	41.2	21.92	27.14	25.65	34.56	24.9033
Os02g0250300	GTE4	Bromodomain containing protein	1.224	0.291912	0.018769	yes	25.22	34.23	22.94	31.61	19.48	19.72	27.4633	23.6033
Os02g0255700	FLL1	Conserved hypothetical protein	0.754	-0.406899	0.0126803	yes	9.87	13.23	10.3	18.89	11.2	14.61	11.1333	14.9
Os02g0255900		Conserved hypothetical protein	0.466	-1.10131	0.0498531	yes	1.95	2.13	1.21	5.29	2.74	3.67	1.76333	3.9
Os02g0258900		Similar to Molybdopterin biosynthesis CNX2 protein (Molybdenum cofactor biosynthesis enzyme CNX2)	1.419	0.505115	0.000150276	yes	22.1	21.06	19.01	18.06	12.99	14.74	20.7233	15.2633
Os02g0260200	EP3	Kelch repeat-containing F-box protein, Regulation of panicle architectur	1.624	0.69963	8.99e-08	yes	14.91	16.64	13.73	11.71	8	8.3	15.0933	9.33667
Os02g0267200	OsEXPA13	Alpha-expansin OsEXPA13	1.438	0.524494	0.0205854	yes	12.12	13.9	12.93	8.46	7.99	10.57	12.9833	9.00667
Os02g0268600	OsEXPA22	Similar to Expansin-A22	0.588	-0.765583	0.02014	yes	4.53	3.71	3.63	8.2	5.06	6.95	3.95667	6.73667
Os02g0269650		Hypothetical gene	21.323	4.41433	0.0299708	yes	0.33	1	1.79	0	0	0	1.04	0
Os02g0273000		Similar to Uridine kinase-like protein	1.214	0.280337	0.0430718	yes	20.91	25.17	22.5	20.41	18.54	17.94	22.86	18.9633
Os02g0275200		Xyloglucan fucosyltransferase family protein	1.45	0.536495	0.0123369	yes	32.97	41.71	18.01	31.32	13.81	19.27	30.8967	21.4667
Os02g0282100		Conserved hypothetical protein	1.362	0.445332	0.0360074	yes	18.01	22.67	14.56	13.61	10.99	15.52	18.4133	13.3733
Os02g0283800	TMS10	Leucine-rich repeat receptor-like kinase, Maintenance of the tapetal cell layer and microspore/pollen viability, Control of male fertility, Regulation of plant growth through the brassinosteroid (BR) signaling pathwa	1.328	0.409697	0.000792668	yes	37.71	47.56	38.65	39.96	27.61	26.13	41.3067	31.2333
Os02g0284600	OsRPL27.3	Similar to 60S ribosomal protein L27	1.275	0.350524	0.00685368	yes	274.08	274.76	262.97	216.98	190.87	226.75	270.603	211.533
Os02g0285900	ONAC044	No apical meristem (NAM) protein domain containing protein	35.214	5.13809	0.0127733	yes	0.74	0.28	0	0	0	0	0.34	0
Os02g0286933		Conserved hypothetical protein	1.479	0.564368	1.69e-05	yes	22.52	23.52	24.12	19.56	19.73	16.4	23.3867	18.5633
Os02g0287000	RPS3A	Similar to 40S ribosomal protein S3a (CYC07 protein)	1.308	0.387378	0.00819227	yes	128.28	124.55	115.46	89.47	95.62	93.93	122.763	93.0067
Os02g0288400	OsABCC5	Similar to MRP-like ABC transporter	7.461	2.89934	4.81e-15	yes	1.82	1.93	1.42	0.22	0.39	0.16	1.72333	0.256667
Os02g0297600		Protein of unknown function DUF707 family protein	1.524	0.608285	9.17e-09	yes	106.76	107.22	103.27	85.19	63.98	63.41	105.75	70.86
Os02g0301000	OsC3H15	Zinc finger, RING/FYVE/PHD-type domain containing protein	1.275	0.350327	0.0346314	yes	22.33	23.95	19.43	20.1	12.28	18.29	21.9033	16.89
Os02g0301100	OsSWEET4	RAG1-activating protein 1 homologue domain containing protein	1.439	0.524791	0.00153931	yes	429.77	561.63	315.69	428.54	223.03	256.05	435.697	302.54
Os02g0301800		NB-ARC domain containing protein	0.755	-0.405511	0.0375424	yes	2.37	3.02	2.25	4.4	3.22	2.75	2.54667	3.45667
Os02g0306100		Similar to cation cation antiporter	46.135	5.52778	2.73e-10	yes	17.31	16.33	19.61	0.94	0	0.23	17.75	0.39
Os02g0313400	API5	Apoptosis inhibitory 5 family protein	1.23	0.29898	0.0333847	yes	52.39	52.51	59.68	44.45	47.99	46.66	54.86	46.3667
Os02g0313700	OsNTMC2T6.2	Similar to NTMC2T6.1/NTMC2TYPE6.1	1.319	0.398915	0.00375027	yes	51.85	61.82	42.3	53.79	32.36	33.21	51.99	39.7867
Os02g0320800		Similar to Iron/ascorbate-dependent oxidoreductase	1.773	0.826097	0.0441137	yes	2.74	2.79	2.02	1.46	1.53	1.25	2.51667	1.41333
Os02g0322251		Hypothetical protein	1.68	0.748269	0.00320376	yes	16.35	26.38	13.42	13.45	7.41	12.27	18.7167	11.0433
Os02g0322400		Similar to NPKL2 (Fragment)	1.346	0.428197	0.00961679	yes	34.13	38.43	24.97	24.14	23.34	24	32.51	23.8267
Os02g0322500		Non-protein coding transcript	1.564	0.645683	0.000501835	yes	11.92	15.61	12.41	11.67	7.41	8.67	13.3133	9.25
Os02g0324300		Protein of unknown function DUF572 family protein	1.301	0.379766	0.00346938	yes	101.56	100.51	104.69	87.03	77.06	73.29	102.253	79.1267
Os02g0327000	OsGAP1	C2 domain containing protein	1.265	0.339317	0.0294439	yes	79.11	70.89	76.52	61.86	61.63	54.24	75.5067	59.2433
Os02g0330601		Non-protein coding transcript	0.63	-0.666152	0.0136385	yes	1.69	1.51	1.16	2.95	4.35	1.94	1.45333	3.08
Os02g0332450		Hypothetical conserved gene	0.659	-0.600891	0.000394737	yes	5.94	7.45	7.63	12.18	10.11	9.97	7.00667	10.7533
Os02g0454300		Conserved hypothetical protein	1.701	0.766715	3.16e-09	yes	33.73	35.18	28.63	23.09	14.56	14.5	32.5133	17.3833
Os02g0462000		Hypothetical gene	1.486	0.571788	3.16e-06	yes	22.44	25.61	25.49	19.17	16.19	14.79	24.5133	16.7167
Os02g0464550		Hypothetical protein	0.725	-0.464796	0.000373151	yes	38.93	40.66	31.26	58.67	49.14	46.66	36.95	51.49
Os02g0465900	OsARP	ChaC-like protein family protein	1.268	0.343069	0.00710683	yes	720.55	738.69	690.72	553.52	549.66	578.42	716.653	560.533
Os02g0467000	OsC4H	Similar to trans-cinnamate 4-monooxygenase	0.642	-0.638444	0.0403972	yes	2.09	2.69	1.43	3.7	2.59	3.26	2.07	3.18333
Os02g0467200		Hypothetical protein	578.994	9.17741	7.06e-15	yes	33.86	39.39	26.93	0.08	0	0	33.3933	0.0266667
Os02g0467300		Conserved hypothetical protein	42.733	5.41729	0.000145915	yes	3.05	1.23	3.31	0	0.2	0	2.53	0.0666667
Os02g0467400		Hypothetical protein	57.968	5.85718	9.7e-05	yes	0.18	0.19	0.32	0	0	0	0.23	0
Os02g0467500		Aminotransferase-like, plant mobile domain domain containing protein	33.693	5.07436	0.00486938	yes	0.26	0.05	0.16	0	0	0	0.156667	0
Os02g0467600	C4H1	Similar to Cinnamate 4-hydroxylase CYP73	1.531	0.614666	0.000977021	yes	53.64	67.24	34.24	41.48	25.86	33.35	51.7067	33.5633
Os02g0468500		Pentatricopeptide repeat domain containing protein	0.603	-0.729655	0.00351345	yes	1.66	1.66	1.4	3.2	2.28	2.14	1.57333	2.54
Os02g0471500	OsPP2C14	Protein phosphatase 2C domain containing protein	1.426	0.512106	1.99e-05	yes	35.3	40.08	33.79	28.83	23.59	24.11	36.39	25.51
Os02g0474000	OsFbox088	F-box associated interaction domain domain containing protein	1.641	0.714716	5.95e-08	yes	53.73	61.49	41.13	39.65	26.66	29.29	52.1167	31.8667
Os02g0475300		Membrane attack complex component/perforin/complement C9 family protein	0.774	-0.369083	0.0305729	yes	18.04	25.27	16.01	35.79	21.68	24.87	19.7733	27.4467
Os02g0477100		Hypothetical conserved gene	0.612	-0.707464	0.0191607	yes	1.73	1.76	1.02	3.18	2.15	2.07	1.50333	2.46667
Os02g0478050		Similar to predicted protein	2.954	1.56245	0.000266171	yes	2.89	1.94	2.77	0.41	0.68	0.55	2.53333	0.546667
Os02g0478900		Similar to Splicing factor 3B subunit 1	0.252	-1.98636	0.00275212	yes	0.24	0.07	0.14	0.77	0.53	0.48	0.15	0.593333
Os02g0485000	OsMaT-3	Transferase domain containing protein	17.748	4.14957	0.0101397	yes	0.54	0.61	0.5	0.08	0	0	0.55	0.0266667
Os02g0488600	OsPUB8	Armadillo-like helical domain containing protein	0.827	-0.274852	0.00234339	yes	92.97	100.04	94.24	134.75	111.79	107.46	95.75	118
Os02g0494600		Conserved hypothetical protein	0.631	-0.664277	0.0292639	yes	2.5	3.08	2.82	5.48	3.6	4.32	2.8	4.46667
Os02g0498100		Hypothetical protein	1.316	0.396481	0.00405608	yes	36.13	36.53	45.11	25.69	29.09	29.57	39.2567	28.1167
Os02g0498300		Similar to non-imprinted in Prader-Willi/Angelman syndrome region protein 1	1.23	0.298293	0.0435059	yes	6.34	7.52	6.68	6.26	4.98	5.36	6.84667	5.53333
Os02g0498666		Non-protein coding transcript	1.242	0.312293	0.0017168	yes	76.33	76.95	63.51	59.96	55.95	52.4	72.2633	56.1033
Os02g0503350		Hypothetical conserved gene	1.584	0.663385	0.0149795	yes	5.91	8.22	6.7	4.32	4.74	4.07	6.94333	4.37667
Os02g0503400	OsRPL35	Similar to 60S ribosomal protein L35	1.397	0.482242	0.0354378	yes	476.58	394.78	503.72	244.41	358.91	369.39	458.36	324.237
Os02g0506500		Similar to ubiquitin-activating enzyme E1 domain-containing protein 1	1.376	0.460062	0.000446699	yes	24.9	24.28	25	20.93	16.66	17.81	24.7267	18.4667
Os02g0510600		Heavy metal transport/detoxification protein domain containing protein	1.368	0.451821	0.0134973	yes	10.76	12.34	8.59	8.43	7.37	7.37	10.5633	7.72333
Os02g0511600		Glycosyl transferase, family 31 protein	2.764	1.46668	0.0104922	yes	3.41	4.99	3.58	1.46	0.98	1.88	3.99333	1.44
Os02g0513100	OsSWEET15	Similar to MtN3 protein precursor	0.682	-0.551172	5.08e-06	yes	63	74.88	51.2	111.45	76.29	89.06	63.0267	92.2667
Os02g0513800		Ovarian tumour, otubain domain containing protein	1.333	0.41418	0.0326924	yes	6.32	8.17	4.7	5.96	4.32	4.12	6.39667	4.8
Os02g0514500		Similar to Glycerophosphoryl diester phosphodisterase (Fragment)	0.574	-0.802099	1.77e-05	yes	32.35	31.26	34.45	52.41	62.72	55.22	32.6867	56.7833
Os02g0517300		Topoisomerase II-associated protein PAT1 domain containing protein	1.374	0.457936	2.9e-05	yes	70.55	90.13	68.49	70.84	47.92	48.87	76.39	55.8767
Os02g0518000		C2 calcium-dependent membrane targeting domain containing protein	2.535	1.34202	0.0220285	yes	1.91	3.28	1.16	0.88	0.24	1.33	2.11667	0.816667
Os02g0518400		Hypothetical protein	0.655	-0.610791	0.0112493	yes	2.64	2.28	2.13	3.96	3.93	2.42	2.35	3.43667
Os02g0519300		Similar to H0112G12.10 protein	0.685	-0.546393	0.0324311	yes	4.08	3.57	3.8	6.42	6.28	4.26	3.81667	5.65333
Os02g0520100	OsSTA61	NUDIX hydrolase domain containing protein	0.634	-0.65759	0.0227352	yes	2.57	2.96	2.73	5.49	3.59	4.01	2.75333	4.36333
Os02g0522300		Conserved hypothetical protein	2.362	1.23994	3.64e-32	yes	84.94	95.67	95.19	49.31	37.88	39.56	91.9333	42.25
Os02g0526400	ClpD1	Similar to ATP-dependent Clp protease ATP-binding subunit	1.469	0.554413	3.73e-06	yes	21.19	26.46	19.09	18.77	13.9	13.47	22.2467	15.38
Os02g0528000		Zinc finger, RING-type domain containing protein	1.937	0.953972	0.0202696	yes	2.81	2.67	2.63	1.39	1	1.81	2.70333	1.4
Os02g0528100		Protein of unknown function DUF662 family protein	0.172	-2.54323	0.000790037	yes	0.09	0.27	0.72	2.41	3.43	1.51	0.36	2.45
Os02g0529450		Non-protein coding transcript	0.014	-6.16674	7.34e-05	yes	0	0	0	0.2	0.99	0.95	0	0.713333
Os02g0529600	OsGT2	Similar to Xyloglucan 6-xylosyltransferase (EC 2.4.2.39) (AtXT1)	1.357	0.440187	0.00716307	yes	21.94	29.19	17.71	21.56	13.92	15.17	22.9467	16.8833
Os02g0530600	OsEnS-38	Poly(ADP-ribose) polymerase, regulatory region domain containing protein	1.435	0.521396	1.08e-08	yes	195.21	213.47	168.22	165.3	111.45	126.14	192.3	134.297
Os02g0533000		FeS cluster biogenesis domain containing protein	1.384	0.468388	0.000782639	yes	12.7	13.66	11.19	11.37	8.3	8.61	12.5167	9.42667
Os02g0537200	OsFbox094	Cyclin-like F-box domain containing protein	0.707	-0.500876	0.013681	yes	4.42	7.16	5.37	10.48	7.18	6.75	5.65	8.13667
Os02g0549700		Hypothetical conserved gene	1.2	0.263435	0.0219164	yes	51.85	65.8	39.46	54.95	29.11	35.95	52.37	40.0033
Os02g0552000		Similar to Transmembrane protein TM9SF3 (Fragment)	0.798	-0.324897	0.021411	yes	22	26.73	21.51	34.81	29.88	23.33	23.4133	29.34
Os02g0557800	OSRR2	A-type response regulator, Cytokinin signalin	0.663	-0.592154	0.0431394	yes	3.25	3.79	2.7	4.71	3.96	5.81	3.24667	4.82667
Os02g0558100	OsCBSCLC3	Similar to Chloride channel (Fragment)	0.601	-0.734399	0.0112457	yes	1.87	1.79	1.38	2.17	2.56	3.16	1.68	2.63
Os02g0564100		Similar to EL3 protein	1.207	0.271621	0.0281535	yes	55.23	67.7	47.38	56.21	40.87	43.66	56.77	46.9133
Os02g0564700	OsbHLH097	Similar to BHLH transcription factor	0.35	-1.51628	0.0350684	yes	0.17	0.32	0.1	0.61	0.58	0.47	0.196667	0.553333
Os02g0565150		Conserved hypothetical protein	0.484	-1.04833	0.0310417	yes	5.58	13.23	9.74	26.31	13.29	19.39	9.51667	19.6633
Os02g0566800		Similar to Avr9 elicitor response protein	1.312	0.392299	0.00223176	yes	22.24	24.04	23	20.66	15.47	16.76	23.0933	17.63
Os02g0567850		Hypothetical gene	0.5	-0.999624	0.0155868	yes	0.44	0.4	0.32	0.82	0.87	0.61	0.386667	0.766667
Os02g0572400		Similar to Riboflavin biosynthesis protein ribA, chloroplast precursor [Includes: GTP cyclohydrolase II (EC 3.5.4.25); 3,4-dihydroxy-2-butanone 4- phosphate synthase (DHBP synthase)]	1.243	0.313714	0.00421868	yes	52.39	64.39	53.56	56.84	42.09	40.6	56.78	46.51
Os02g0572600		Protein kinase PKN/PRK1, effector domain containing protein	0.747	-0.420098	0.0469256	yes	6.23	7.55	4.8	9.55	6.35	8.66	6.19333	8.18667
Os02g0573400		Peptidase C19, ubiquitin carboxyl-terminal hydrolase 2 family protein	1.801	0.848433	9.58e-06	yes	13.02	14.81	14.92	9.46	8.3	6.16	14.25	7.97333
Os02g0574600		Similar to H0523F07.2 protein	0.498	-1.00592	0.00730902	yes	1.81	1.8	1.72	3.59	3.36	3.79	1.77667	3.58
Os02g0575800		Aldose-1-epimerase domain containing protein	0.402	-1.3137	0.000557918	yes	1.34	2.21	0.99	4.58	3.07	3.56	1.51333	3.73667
Os02g0579000	OMTN1	No apical meristem (NAM) protein domain containing protein	2.062	1.04411	2.78e-11	yes	32.46	32.76	25.49	15.03	12.61	15.82	30.2367	14.4867
Os02g0579600	OsMADS27	Transcription factor MADS27	0.707	-0.500957	0.00672126	yes	44.17	47.13	46.97	63.09	71.2	66.04	46.09	66.7767
Os02g0579800	OsFWL2	Similar to Fw2.2	1.432	0.51826	0.00735188	yes	21.79	31.45	23.47	23.52	15.8	14.38	25.57	17.9
Os02g0582100		Conserved hypothetical protein	0.79	-0.340819	0.0371953	yes	8.62	8.7	8.44	13.76	10	9.18	8.58667	10.98
Os02g0585200		Heavy metal transport/detoxification protein domain containing protein	2.057	1.04073	0.0482911	yes	4.07	3.19	2.46	1.38	1.48	1.84	3.24	1.56667
Os02g0586900	OsEnS-40	Hypothetical conserved gene	1.617	0.692894	8.97e-11	yes	2215.15	2936.56	2011.35	1701.07	1340.79	1354.94	2387.69	1465.6
Os02g0587000		Similar to Glycine rich protein (Fragment)	1.493	0.578448	2.54e-06	yes	4320.93	4261.89	3723.82	2688.91	2707.43	2760.72	4102.21	2719.02
Os02g0588500		Hypothetical conserved gene	0.772	-0.373168	0.00279046	yes	103.46	132.01	98.3	189.48	122.3	120.39	111.257	144.057
Os02g0590700		Hypothetical gene	1.334	0.415387	0.00930158	yes	5.59	6.37	5.78	5.45	3.72	3.94	5.91333	4.37
Os02g0591000		Conserved hypothetical protein	0.701	-0.513242	0.0118928	yes	5.39	6.17	6.16	9.01	8.2	7.59	5.90667	8.26667
Os02g0591900		Protein kinase, catalytic domain domain containing protein	0.806	-0.310813	0.0017692	yes	41.75	51.56	38.47	62.48	51.87	50.07	43.9267	54.8067
Os02g0593400		Conserved hypothetical protein	0.829	-0.270786	0.0368131	yes	9.95	7.83	7.15	13.4	7.1	8.24	8.31	9.58
Os02g0596700		Similar to protein binding protein	0.69	-0.534372	0.00148777	yes	8.3	11.17	8.21	12.97	11.1	12.77	9.22667	12.28
Os02g0597800		Nuclear hormone receptor, ligand-binding domain containing protein	0.673	-0.570709	0.00426988	yes	4	3.97	2.99	6.42	4.97	4.85	3.65333	5.41333
Os02g0603600	OsbHLH110	Conserved hypothetical protein	0.612	-0.708449	0.0209845	yes	2.54	2.83	2.64	3.72	5.07	3.8	2.67	4.19667
Os02g0603800	OsHDS	Similar to Isoprenoid biosynthesis-like protein (Fragment)	0.8	-0.321248	0.00725674	yes	21.15	24.52	19.69	34.69	22.91	24.61	21.7867	27.4033
Os02g0604300		Nucleotide-sugar transporter family protein	0.781	-0.356351	0.0472441	yes	5.73	6.37	5.35	8.61	7.26	6.49	5.81667	7.45333
Os02g0605600		LUC7 related family protein	1.241	0.310975	0.00495796	yes	40.39	46.29	37.34	38.53	30.89	30.15	41.34	33.19
Os02g0606200	OsBBX4	Zinc finger, B-box domain containing protein	2.453	1.29476	0.0222077	yes	2.06	3.86	1.45	1.55	0.38	1.02	2.45667	0.983333
Os02g0608200		Conserved hypothetical protein	1.457	0.542622	5.06e-06	yes	51.15	57.04	53.67	43.57	35.12	34.85	53.9533	37.8467
Os02g0608300		FAR1 domain containing protein	1.639	0.712425	2.12e-07	yes	20.05	27.42	19.95	17.73	11.86	11.79	22.4733	13.7933
Os02g0608800		Hypothetical protein	28.925	4.85424	0.0248102	yes	0.93	0	0.41	0	0	0	0.446667	0
Os02g0609400		Similar to Iron-stress related protein	1.26	0.332995	0.0268681	yes	93.58	88.49	97.06	79.08	70.28	78.61	93.0433	75.99
Os02g0610500	OsCOL4	CO-like protein containing two B-box zinc finger domains and one CCT domain, Constitutive flowering represso	1.82	0.863911	0.023931	yes	3.91	6.94	2.59	3.42	1.75	2.13	4.48	2.43333
Os02g0610700		Chlorophyll a/b binding protein domain domain containing protein	1.585	0.664144	0.00200638	yes	25.06	20.2	31.61	19.33	18.2	13.45	25.6233	16.9933
Os02g0610800		Protein of unknown function DUF1092 family protein	1.516	0.600281	0.0121099	yes	10.49	13.51	7.47	8.62	4.89	7.14	10.49	6.88333
Os02g0611200	SAMDC2	S-adenosylmethionine decarboxylase, Polyamine biosynthesis, Abiotic stres	1.226	0.29378	0.00125277	yes	469.42	532.41	417.34	481.02	381.94	381.3	473.057	414.753
Os02g0611800	OsHCT2	Similar to Hydroxyanthranilate hydroxycinnamoyltransferase 3	1.612	0.688408	0.00654209	yes	6.33	8.39	4.98	3.89	3.57	4.6	6.56667	4.02
Os02g0612900		Similar to Temperature stress-induced lipocalin	1.76	0.815447	1.21e-07	yes	80.49	73.96	71.78	42.74	40.57	44.87	75.41	42.7267
Os02g0614300	OsPLT3	Similar to ANT-like protein	2.774	1.47209	0.0253521	yes	1.53	2.27	0.59	0.79	0.23	0.47	1.46333	0.496667
Os02g0614700		B30.2/SPRY domain domain containing protein	3.403	1.7669	0.0375009	yes	2.98	4.75	2.81	0.95	1.06	1.09	3.51333	1.03333
Os02g0614732		Hypothetical gene	0.558	-0.842859	0.034596	yes	1.05	1.69	0.58	1.92	2.04	1.87	1.10667	1.94333
Os02g0617200		Conserved hypothetical protein	0.638	-0.647933	0.0106565	yes	2.74	2.3	2.34	5.68	3.15	3.06	2.46	3.96333
Os02g0617300		Similar to OSIGBa0157A06.7 protein	0.734	-0.445709	0.000600259	yes	8.07	10.2	7.93	15.09	10.61	10.17	8.73333	11.9567
Os02g0618100	OsGRX9	Similar to Glutaredoxin-C4, chloroplastic	1.715	0.778457	0.00238707	yes	40.2	32.93	48.89	18.67	23.01	21.7	40.6733	21.1267
Os02g0620100		Mis12 family protein	0.549	-0.864152	0.0200907	yes	2.87	2.04	2.18	4.49	3.45	5.03	2.36333	4.32333
Os02g0625900		Conserved hypothetical protein	1.613	0.689551	0.000481052	yes	4.42	6.63	5.15	3.99	2.98	3.09	5.4	3.35333
Os02g0630000	OsFbox102	F-box domain, cyclin-like domain containing protein	16.524	4.04652	0.00808587	yes	1.18	0.34	0.26	0.08	0	0	0.593333	0.0266667
Os02g0630650		Conserved hypothetical protein	133.777	7.06369	1.02e-07	yes	0.75	0.87	0.81	0	0	0	0.81	0
Os02g0634700	OsSCP8	Similar to Serine carboxypeptidase II-like protein	2.402	1.26429	4.31e-05	yes	4.93	7.47	3.63	2.32	1.68	2.54	5.34333	2.18
Os02g0637800		Hypothetical conserved gene	1.255	0.327903	0.0324699	yes	8.81	10.09	10.03	8.46	7.22	7.47	9.64333	7.71667
Os02g0640000		C2 calcium-dependent membrane targeting domain containing protein	0.701	-0.512642	0.0355297	yes	8.8	10.74	11.29	17.76	14.07	12.52	10.2767	14.7833
Os02g0642600		Hypothetical conserved gene	0.567	-0.817882	0.000945431	yes	0.81	0.79	0.66	1.61	1.19	1.2	0.753333	1.33333
Os02g0644700		Similar to Acyl-ACP thioesterase (Fragment)	1.309	0.388653	0.00629477	yes	13.35	14.96	13.26	13.57	8.91	8.93	13.8567	10.47
Os02g0645100		Kinesin, motor region domain containing protein	1.234	0.303186	0.0287651	yes	11.89	12.09	9.44	11.29	8.64	7.68	11.14	9.20333
Os02g0648300		SANT domain, DNA binding domain containing protein	1.264	0.338103	0.0121604	yes	32.15	36.45	26.93	26.34	23.86	24.8	31.8433	25
Os02g0649900	YSL2	Metal-nicotianamine (NA) transporter, Fe and Mn transport to the endosper	0.8	-0.322771	0.016665	yes	11.55	14.34	11.04	18.19	14.44	12.75	12.31	15.1267
Os02g0650800	CTD2	SNF2-related domain containing protein	1.315	0.394968	0.0304838	yes	2.8	5.21	3.28	3.94	2.29	2.44	3.76333	2.89
Os02g0653900	OsDAD1	Similar to Avr9/Cf-9 rapidly elicited protein 14 (Fragment)	1.863	0.897634	0.00387871	yes	6.79	5.82	3.54	3.66	1.72	3.29	5.38333	2.89
Os02g0655700	OsCAT2	Amino acid/polyamine transporter I family protein	0.814	-0.296182	0.00761848	yes	23.84	25.35	21.94	34.86	25.81	27.01	23.71	29.2267
Os02g0661900		Similar to OSIGBa0143N19.13 protein	0.675	-0.567374	0.0193522	yes	5.18	4.51	5.48	7.43	8.06	8.68	5.05667	8.05667
Os02g0663300	OsWD40-48	BEACH domain domain containing protein	0.472	-1.08258	0.00259932	yes	0.26	0.3	0.16	0.64	0.44	0.44	0.24	0.506667
Os02g0664300	OsSub19	Peptidase S8 and S53, subtilisin, kexin, sedolisin domain containing protein	0.824	-0.279503	0.0278221	yes	10.87	13	10.38	17.11	12.85	11.84	11.4167	13.9333
Os02g0669100	LIP9	Dehydrin family protein	1.646	0.718734	6.02e-08	yes	65.45	79.4	51.91	45.32	34.87	38.54	65.5867	39.5767
Os02g0670400		Similar to HMGc1 protein	1.315	0.39546	0.0112212	yes	56.95	55.66	56.51	44.03	42.63	42.66	56.3733	43.1067
Os02g0671100	MAIF1	Cyclin-like F-box domain containing protein	1.976	0.982843	2.09e-09	yes	94.8	108.73	69.32	51.81	34.67	50.66	90.95	45.7133
Os02g0671200	Os_F0676	Protein of unknown function DUF295 domain containing protein	1.52	0.604519	0.000195773	yes	80.63	101.98	59.37	64.16	40.4	53.83	80.66	52.7967
Os02g0671400		Hypothetical gene	1.24	0.310705	0.0138077	yes	21.08	22.73	17.06	22.17	13.82	14.25	20.29	16.7467
Os02g0671800		Integrase, catalytic core domain containing protein	1.818	0.86235	0.00589847	yes	1.99	2.44	1.47	1.21	0.92	1.09	1.96667	1.07333
Os02g0672100	OsIDD4	C2H2-type zinc finger transcription factor, Promotion of flowerin	1.247	0.318049	0.00859079	yes	44.53	49.37	31.33	39.98	25.67	31.53	41.7433	32.3933
Os02g0672150		Hypothetical gene	24.934	4.64003	0.00849262	yes	1.68	12.49	0	0.39	0	0	4.72333	0.13
Os02g0672400		Sugar transporter, conserved site domain containing protein	1.27	0.344506	0.0144823	yes	18.05	20.88	16.92	16.97	13.25	13.78	18.6167	14.6667
Os02g0672700		DNA-directed RNA polymerase, M/15 kDa subunit domain containing protein	1.253	0.325369	0.0474185	yes	64.49	62.49	59.14	47.99	53.83	47.35	62.04	49.7233
Os02g0672800	OsWNK4	Similar to Protein kinase	0.804	-0.314534	0.0240448	yes	11.21	11.9	11.65	15.86	13.1	14.35	11.5867	14.4367
Os02g0678200	OsSPX-MFS2	SPX-MFS protein, Pi homeostasi	1.597	0.675199	0.0401316	yes	1.9	1.9	1.26	1.38	0.74	1.04	1.68667	1.05333
Os02g0680400		Similar to CaaX processing zinc-metallo endoprotease	0.729	-0.455273	0.00762361	yes	7.87	8.95	7.74	13.52	10.7	9.8	8.18667	11.34
Os02g0681000		Mechanosensitive ion channel MscS domain containing protein	1.729	0.789986	9.18e-12	yes	70.91	75.85	74.42	48.61	39.67	41.3	73.7267	43.1933
Os02g0682300	DHS	RING-type E3 ligase, Negative regulation of cuticular wax biosynthesis, Drought stress respons	1.324	0.405416	0.00152097	yes	157.31	154.97	120.08	114.48	97.82	111.88	144.12	108.06
Os02g0685200	OsMyb1R	MYB transcription factor, Transcriptional activator in mediating stress and rhythm responsivegene expressio	1.333	0.415202	0.00360798	yes	20.77	22.15	15.51	18.35	12.08	13.6	19.4767	14.6767
Os02g0685600	OsPP2C25	Similar to Protein phosphatase 2C-like	1.268	0.342491	0.00408902	yes	18.66	22.21	18.6	19.75	14.96	16.09	19.8233	16.9333
Os02g0686300		Similar to H0307D04.3 protein	1.42	0.505551	0.0141774	yes	2.86	3.7	2.55	2.34	1.67	1.95	3.03667	1.98667
Os02g0686700		Protein of unknown function DUF581 family protein	0.697	-0.521198	0.0034132	yes	24.36	28.27	23.8	36.2	35.32	37.5	25.4767	36.34
Os02g0688900		GPI transamidase subunit PIG-U family protein	0.783	-0.353443	0.0260014	yes	10.48	13.7	11.52	16.96	13.76	14.91	11.9	15.21
Os02g0689500		Similar to transposon protein	1.411	0.497216	0.0360961	yes	6.17	7.97	5.09	5.47	3.55	4.5	6.41	4.50667
Os02g0689550		Hypothetical protein	0.033	-4.90432	0.00561219	yes	0	0	0	0.3	0.22	0.45	0	0.323333
Os02g0690000		Conserved hypothetical protein	1.501	0.585989	0.0311424	yes	21.33	25.78	26.4	17.2	17.29	14.58	24.5033	16.3567
Os02g0691500	OsbHLH049	Similar to OSIGBa0142I02-OSIGBa0101B20.1 protein	1.661	0.731653	0.00292355	yes	6.62	7.34	5.66	5.35	2.57	3.82	6.54	3.91333
Os02g0696600		Hypothetical conserved gene	1.273	0.348104	0.0150724	yes	69.82	83.58	78.26	85.35	56.35	50.77	77.22	64.1567
Os02g0697300		ENTH/VHS domain containing protein	1.267	0.340918	0.00530254	yes	53.35	57.08	50.1	44.93	40.3	40.67	53.51	41.9667
Os02g0699300	OsARFB1d	Similar to ADP-ribosylation factor-like protein	0.784	-0.350438	0.0406702	yes	64.19	59.15	69.57	79.54	83.64	83.82	64.3033	82.3333
Os02g0699900		Bromodomain transcription factor containing protein	3.755	1.90879	0.0118819	yes	2.38	0.68	2.22	0.33	0.4	0.7	1.76	0.476667
Os02g0700100	OsWD40-51	Similar to WD-repeat protein	1.584	0.663354	0.0128602	yes	3.95	4.35	2.88	3.33	1.81	1.94	3.72667	2.36
Os02g0700500	OsPUT1	Polyamine uptake transporter, High-affinity spermidine transporter, Import of spermidine transported via phloem, Polyamine uptak	1.654	0.726052	6.13e-05	yes	44.71	50.28	29.45	34.05	17.32	26.33	41.48	25.9
Os02g0702800		Similar to Syntaxin 22 (AtSYP22) (AtVAM3)	1.2	0.263399	0.0487416	yes	24.05	31.79	24.17	23.78	21.93	19.47	26.67	21.7267
Os02g0703900	OsUMAMIT6	Similar to Nodulin-like protein	0.628	-0.671165	0.017487	yes	2.71	3.81	3.86	5.42	6.52	4.52	3.46	5.48667
Os02g0704300		Conserved hypothetical protein	1.686	0.753193	2.9e-07	yes	16.09	21.28	15.6	14.07	8.72	9.29	17.6567	10.6933
Os02g0704600		Conserved hypothetical protein	0.815	-0.295337	0.00311752	yes	69.91	76.65	58.3	101.02	73.88	75.14	68.2867	83.3467
Os02g0707100	OsMDHAR4	Monodehydroascorbate reductase, Negative regulation of tolerance to heat stres	1.229	0.297607	0.0167165	yes	46.83	59.79	51.07	49.04	39.11	36.45	52.5633	41.5333
Os02g0707900		Rossmann-like alpha/beta/alpha sandwich fold domain containing protein	1.362	0.445685	0.00488539	yes	141.76	112.25	132.4	95.47	99.4	102.81	128.803	99.2267
Os02g0709600		Protein of unknown function DUF617, plant family protein	0.3	-1.73836	0.00870456	yes	0.57	0.18	0.57	1.56	1.51	1.37	0.44	1.48
Os02g0713700		Protein of unknown function DUF296 domain containing protein	1.36	0.443474	0.0145038	yes	7.33	10.77	5.89	6.58	4.63	5.31	7.99667	5.50667
Os02g0714000		Similar to Yarrowia lipolytica chromosome C of strain CLIB99 of Yarrowia lipolytica	1.679	0.747929	1.23e-06	yes	17.48	15.86	14.84	10.63	10.05	7.01	16.06	9.23
Os02g0715300		Conserved hypothetical protein	0.421	-1.24816	1.23e-08	yes	8.66	8.73	6.28	18.79	16.9	19.91	7.89	18.5333
Os02g0716800	OsNRT1.5B	TGF-beta receptor, type I/II extracellular region family protein	1.379	0.463127	0.00678957	yes	15.1	17.43	9.82	13.48	7.84	9.38	14.1167	10.2333
Os02g0717100		Esterase/lipase/thioesterase domain containing protein	1.663	0.733536	0.0446152	yes	4.42	7.49	5.73	2.78	4.23	3.68	5.88	3.56333
Os02g0717500		Similar to X7 (Fragment)	1.215	0.281161	0.00736938	yes	48.53	55.75	47.54	50.07	36.96	41.07	50.6067	42.7
Os02g0722500		Arf GTPase activating protein family protein	0.737	-0.439558	0.0462194	yes	5.85	6.9	6.51	8.72	7.94	9.44	6.42	8.7
Os02g0723300		Hypothetical conserved gene	0.807	-0.309035	0.0380052	yes	17.81	20.29	16.81	25.88	22.62	20.14	18.3033	22.88
Os02g0726400		BSD domain containing protein	1.227	0.294985	0.0241536	yes	35.65	37.85	27.08	28.59	23.52	24.62	33.5267	25.5767
Os02g0726500		Protein of unknown function DUF246, plant domain containing protein	0.727	-0.459002	0.00747857	yes	5.88	7.54	6.1	11.63	7.43	7.98	6.50667	9.01333
Os02g0728500	OsSERL3	Similar to BRASSINOSTEROID INSENSITIVE 1-associated receptor kinase 1	2.155	1.10798	0.00204678	yes	1.87	2.65	1.45	1.05	0.91	0.74	1.99	0.9
Os02g0729700	Oshox16	Similar to HAHB-7 (Fragment)	0.642	-0.639224	0.00235298	yes	24.26	26.8	13.49	40.13	24.74	33.72	21.5167	32.8633
Os02g0729801		Hypothetical protein	0.643	-0.637908	0.0229768	yes	2.26	2.97	1.65	3.47	3.57	3.57	2.29333	3.53667
Os02g0730400		Six-bladed beta-propeller, TolB-like domain containing protein	0.795	-0.330763	0.0169959	yes	18.04	19.51	16.43	28.29	20.46	19.87	17.9933	22.8733
Os02g0730700		Peptidase A1 domain containing protein	1.234	0.30368	0.0032251	yes	62.55	74.17	61.66	64.48	49.83	46.87	66.1267	53.7267
Os02g0731200	OsMADS57	MADS-box transcription factor, Cold tolerance, Control of tillerin	0.339	-1.5607	0.00555232	yes	0.55	0.47	0.54	1.29	1.42	1.87	0.52	1.52667
Os02g0731500		Similar to cDNA, clone: J065098J18, full insert sequence	0.622	-0.685579	0.0287141	yes	4.53	4.3	3.7	5.92	7.83	6.58	4.17667	6.77667
Os02g0732200	OsPUB9	Armadillo-like helical domain containing protein	0.632	-0.661279	0.00544995	yes	3.53	3.34	4.5	7.88	5.36	5.13	3.79	6.12333
Os02g0733800	OsSET13	SET domain containing protein	0.662	-0.595503	0.0270615	yes	2.49	2.63	2.58	4.31	3.87	3.72	2.56667	3.96667
Os02g0734900		Similar to Erwinia induced protein 2	1.23	0.298266	0.00340972	yes	184.44	196.72	162.35	161.9	140.44	135.66	181.17	146
Os02g0735200	OsGS1	Glutamine synthetase shoot isozyme (EC 6.3.1.2) (Glutamate--ammonia ligase) (Clone lambda-GS28)	1.222	0.289164	0.0195736	yes	112.93	117.77	81.35	103.52	68.42	81.4	104.017	84.4467
Os02g0736400	OsDHODH1	Aldolase-type TIM barrel domain containing protein	0.794	-0.33312	0.0110798	yes	30.5	35.08	33.11	45.17	40.11	39.1	32.8967	41.46
Os02g0739000		DEAD-like helicase, N-terminal domain containing protein	0.524	-0.933031	5.06e-05	yes	1.86	2.27	1.75	5.95	3.44	2.8	1.96	4.06333
Os02g0741800		Similar to Permease 1	0.828	-0.272282	0.0161593	yes	31.83	38.9	32.07	50.47	38.22	35.92	34.2667	41.5367
Os02g0742000		Transcription elongation factor, TFIIS/CRSP70, N-terminal domain containing protein	1.243	0.314406	0.00633889	yes	97.9	122.49	88.47	114.52	69.8	87.23	102.953	90.5167
Os02g0743400	PIN1A	Auxin transport protein REH1	1.367	0.450659	0.00871344	yes	70.48	81.83	46.12	62.45	36.41	46.46	66.1433	48.44
Os02g0743800		Hypothetical conserved gene	0.561	-0.832984	0.00197936	yes	4.32	3.79	4.24	6.92	8.58	6.57	4.11667	7.35667
Os02g0744100		Methyltransferase type 11 domain containing protein	1.284	0.360314	0.0178112	yes	37.07	43.11	37.53	37.31	29.89	24.77	39.2367	30.6567
Os02g0744700	OsSSIIb	Similar to Starch synthase isoform zSTSII-2 (EC 2.4.1.21)	1.401	0.486536	0.000156228	yes	14.73	15.74	12.08	11.77	8.69	9.39	14.1833	9.95
Os02g0744900	LYL1	Geranylgeranyl reductase (EC:1.3.1.83), Chlorophyll and alpha-tocopherol synthesis, Response to light stress, Protection of photooxidative damag	1.326	0.40696	0.0283485	yes	27	33.17	19.08	26.28	14.6	18.97	26.4167	19.95
Os02g0745000		ATPase, anion-transporting domain containing protein	0.785	-0.349054	0.00705289	yes	26.79	25.34	24.57	35.76	32.97	27.76	25.5667	32.1633
Os02g0747600	AP2/EREBP#022	Similar to Transcription factor AP2D8	0.823	-0.280886	0.01089	yes	24.24	27.1	24.91	37.38	27.78	31.58	25.4167	32.2467
Os02g0751100		Peptidase A1 domain containing protein	0.703	-0.507568	0.00154029	yes	8.6	8.66	9.21	14.21	11.31	11.59	8.82333	12.37
Os02g0753200		Conserved hypothetical protein	0.742	-0.431092	0.0452356	yes	9.27	11.65	10.74	15.41	13.37	13.99	10.5533	14.2567
Os02g0753300		Lipoxygenase, LH2 domain containing protein	1.553	0.635478	0.00160016	yes	22.18	28.17	26.42	16.27	16.97	16.1	25.59	16.4467
Os02g0754300		Ribosomal protein L29 family protein	0.614	-0.70445	0.0183012	yes	6.69	6.07	4.99	9.66	10.07	8.93	5.91667	9.55333
Os02g0756200		Similar to Phi-1-like phosphate-induced protein	1.438	0.523875	0.000406882	yes	97.22	92.83	79.95	63.61	53.62	69.6	90	62.2767
Os02g0756600		Similar to Phi-1 protein	1.845	0.883367	0.00279845	yes	11.3	9.28	6.83	5.3	3.37	6.12	9.13667	4.93
Os02g0756800		Phosphate-induced protein 1 conserved region family protein	2.029	1.02079	2.04e-15	yes	301.43	329.76	229.35	167.64	111.9	144.1	286.847	141.213
Os02g0756850		Hypothetical protein	3.155	1.65776	0.00661631	yes	3.07	1.85	5.04	0.92	0.42	1.86	3.32	1.06667
Os02g0759400	OsRING-1	Zinc finger, RING/FYVE/PHD-type domain containing protein	16.475	4.0422	0.0143237	yes	0.21	0.36	0.21	0.03	0	0	0.26	0.01
Os02g0759600		Hypothetical protein	0.395	-1.34119	0.00357956	yes	1.77	0.76	2.87	3.18	4.67	5.91	1.8	4.58667
Os02g0759800	OsSKIPa	Similar to GAMYB-binding protein (Fragment)	1.264	0.337671	0.00257582	yes	121.05	139.95	104.61	123.61	88.92	86.67	121.87	99.7333
Os02g0761200		Armadillo-like helical domain containing protein	0.604	-0.727379	0.00624303	yes	3.2	2.65	2.42	5.11	4.22	4.36	2.75667	4.56333
Os02g0763200		Similar to Galactoside 2-alpha-L-fucosyltransferase (EC 2.4.1.69) (Xyloglucan alpha-(1,2)-fucosyltransferase) (AtFUT1)	2.031	1.02203	4.01e-07	yes	18.01	21.24	11.48	10.87	6.68	7.36	16.91	8.30333
Os02g0765600	AMY1A	Alpha-amylase glycoprotein, Degradation of starch granul	1.372	0.455877	0.0170242	yes	89.63	115.13	59.79	86.83	46.6	59.64	88.1833	64.3567
Os02g0766600		Protein of unknown function DUF1685 family protein	1.411	0.497229	0.0015032	yes	77.52	98.98	81.74	57.16	61.66	61.92	86.08	60.2467
Os02g0767600		Similar to RHC1A	0.769	-0.379763	0.0460914	yes	7.06	9.05	6.15	10.85	9.28	7.81	7.42	9.31333
Os02g0768300		Protein of unknown function DUF6, transmembrane domain containing protein	0.229	-2.12526	0.037368	yes	0.2	0.1	0.05	0.47	0.53	0.51	0.116667	0.503333
Os02g0768750		Hypothetical conserved gene	1.249	0.321023	0.0050234	yes	22.14	27.98	20.39	23.74	16.45	16.22	23.5033	18.8033
Os02g0769100	OsSAUR12	Auxin responsive SAUR protein family protein	6.291	2.65333	0.000481568	yes	2.5	2.59	2.77	0.48	0.77	0	2.62	0.416667
Os02g0770700		Peptidase C50, separase domain containing protein	0.525	-0.93057	0.000635722	yes	0.85	0.88	0.86	2.02	1.32	1.66	0.863333	1.66667
Os02g0771800		Similar to predicted protein	1.27	0.345039	0.00156731	yes	49.96	60.49	48.82	53.33	35.98	37	53.09	42.1033
Os02g0772000		Similar to global transcription factor group	0.451	-1.1489	0.0358262	yes	0.19	0.26	0.23	0.52	0.5	0.5	0.226667	0.506667
Os02g0772300		Acyl-CoA N-acyltransferase domain containing protein	0.579	-0.789282	0.00245187	yes	2.78	2.57	2.76	4.92	4.41	4.62	2.70333	4.65
Os02g0774200		Conserved hypothetical protein	0.691	-0.53257	0.0199571	yes	167.39	168.44	181.74	180.23	274.25	280.72	172.523	245.067
Os02g0776900	GRF1	Transcription activator, Gibberellin (GA)-induced stem elongatio	0.74	-0.433603	0.0239294	yes	21.5	23.69	13.55	33.95	19.38	26.1	19.58	26.4767
Os02g0777400	OsRLCK85	Similar to ER (ERECTA); transmembrane receptor protein kinase	0.699	-0.516232	0.00518152	yes	9.03	13.61	7.61	18.08	11.59	10.62	10.0833	13.43
Os02g0777800	OsRLCK86	Protein kinase, catalytic domain domain containing protein	0.544	-0.877469	0.028226	yes	1.26	1.59	0.77	1.94	1.83	2.72	1.20667	2.16333
Os02g0780550		Similar to smr domain containing protein	1.352	0.435082	0.0292361	yes	5.13	5.55	5.19	5.3	4.02	3.13	5.29	4.15
Os02g0781000	OsPGL24	Pectin lyase fold/virulence factor domain containing protein	0.673	-0.570488	0.0261914	yes	2.64	3.66	3.11	6.13	4.47	5.02	3.13667	5.20667
Os02g0781600		Hypothetical conserved gene	0.662	-0.595406	0.00306746	yes	2.84	2.87	2.26	4.43	3.42	4.12	2.65667	3.99
Os02g0785800		Similar to Ribosomal protein L35A	1.48	0.565665	0.000757235	yes	118.66	121.52	127.92	78.76	87.91	81.11	122.7	82.5933
Os02g0789400		Similar to 9G8-like SR protein (RSZp22 splicing factor)	1.238	0.308476	0.0125455	yes	58.57	69.69	60.98	57.57	45.85	45.97	63.08	49.7967
Os02g0790500	OsTPS5	Hypothetical protein	1.438	0.524233	0.000744369	yes	103.01	126.59	82.88	95.45	65.46	72.48	104.16	77.7967
Os02g0794500	OsSCP10	Similar to Serine carboxypeptidase II precursor (EC 3.4.16.6) (Carboxypeptidase D) (Bri1 suppressor 1) [Contains: Serine carboxypeptidase II chain A; Serine carboxypeptidase II chain B]	0.466	-1.10083	9.59e-10	yes	3.08	3.67	2.62	8.56	5.87	6.3	3.12333	6.91
Os02g0794700		Similar to Cytosol aminopeptidase (EC 3.4.11.1) (Leucine aminopeptidase) (LAP) (Leucyl aminopeptidase) (Proline aminopeptidase) (EC 3.4.11.5) (Prolyl aminopeptidase)	0.813	-0.298981	0.00697722	yes	42.87	45.74	42.85	65.32	47.81	50.71	43.82	54.6133
Os02g0797500	AST	Similar to Plastidic aspartate aminotransferase	0.704	-0.505468	6.7e-06	yes	48.72	55.83	50.22	84.72	72.37	64.79	51.59	73.96
Os02g0798000		Hypothetical conserved gene	0.598	-0.741536	0.00112688	yes	1.26	1.2	1.32	3.15	2.09	1.37	1.26	2.20333
Os02g0798900	Os_F0752	Similar to F-box domain containing protein	1.596	0.674296	0.000639958	yes	21.28	25.71	13.09	16.84	8.87	12.08	20.0267	12.5967
Os02g0799300		Similar to H0306F03.12 protein	1.528	0.611404	7.94e-05	yes	21.42	22.97	18.57	17.88	10.97	12.39	20.9867	13.7467
Os02g0801300		Similar to Cyclin-B1-2	1.24	0.310077	0.0234053	yes	11.99	12.84	12.97	10.91	10.31	9.97	12.6	10.3967
Os02g0802700	OsMGD	Similar to MGDG synthase type A	0.637	-0.650892	0.000672656	yes	42.78	41.45	52.91	65.07	79.2	69.74	45.7133	71.3367
Os02g0803600	OsVAMP7112	Longin domain containing protein	0.351	-1.51179	0.0168288	yes	0.83	0.54	0.65	2.2	1.99	1.57	0.673333	1.92
Os02g0806350		Hypothetical protein	2.926	1.54893	0.00625507	yes	1.35	4.59	0.74	0.69	0.57	0.93	2.22667	0.73
Os02g0807200	OsWAK18	Similar to Protein kinase family protein	5.235	2.38815	0.00135337	yes	0.81	0.31	0.7	0.17	0.1	0.09	0.606667	0.12
Os02g0807900	OsWAK21	Conserved hypothetical protein	18.174	4.1838	0.0397364	yes	0.09	0.1	0.07	0	0	0	0.0866667	0
Os02g0809300	OsCLE205	Conserved hypothetical protein	0.672	-0.572473	0.00679619	yes	3.88	4.43	4.79	7.07	6.61	5.62	4.36667	6.43333
Os02g0812000	OsCCR11	NAD(P)-binding domain containing protein	0.711	-0.492118	0.00166372	yes	32.21	34.48	27.3	44.06	40.62	44.41	31.33	43.03
Os02g0813083	OsFbox118	Conserved hypothetical protein	25.184	4.65444	0.0148614	yes	2.23	9.49	2.73	0	0	0	4.81667	0
Os02g0814200	Os0053	Similar to CER1-like gene protein (Fragment)	0.602	-0.733022	0.00138863	yes	10.33	9.07	7.49	14.97	10.24	9.42	8.96333	11.5433
Os02g0815400		Similar to Tfm5 protein	2.076	1.05384	0.028613	yes	2.3	2.8	1.73	1.14	1.17	0.95	2.27667	1.08667
Os02g0816000		C2 domain containing protein	1.347	0.429638	0.0247399	yes	9.33	10.1	6.08	7.96	4.69	6.29	8.50333	6.31333
Os02g0817500	KOB1	Potassium channel, voltage-dependent, beta subunit, KCNAB-related domain containing protein	1.697	0.762748	2.53e-06	yes	34.92	37.99	26.45	21.63	15.79	20.79	33.12	19.4033
Os02g0817800	RTBP1	Similar to Telomere binding protein-1	1.237	0.307363	0.0354782	yes	18.93	22.26	17.01	19.37	14.62	12.7	19.4	15.5633
Os02g0817900	CYP97A4	Cytochrome P450 family protein	1.615	0.691285	2.07e-05	yes	6.16	7.16	5.4	5.02	3.01	3.61	6.24	3.88
Os02g0818000	OsCBSX3	Similar to Brown planthopper-induced resistance protein 1	7.073	2.82228	0.0156355	yes	0.64	1.23	0.91	0.07	0.35	0	0.926667	0.14
Os02g0819100	OsDHHC1	DHHC-type zinc finger protein, Regulation of plant architecture by altering the tille	0.785	-0.349981	0.037974	yes	12.16	14.09	10.45	18.38	13.51	14.65	12.2333	15.5133
Os02g0819400	LPA1	Phytic acid metabolis	1.47	0.555894	5.36e-07	yes	90.89	104.83	85.58	84.19	56.71	54.84	93.7667	65.2467
Os02g0821200		Ribosomal protein L28e domain containing protein	1.206	0.270707	0.0409415	yes	103.05	98.61	99.79	88.89	80.99	80.09	100.483	83.3233
Os02g0824300		Protein of unknown function DUF296 domain containing protein	0.818	-0.28909	0.0197251	yes	31.56	29.53	25.36	39.11	31.75	33.85	28.8167	34.9033
Os02g0825650		Hypothetical conserved gene	1.281	0.356793	0.000217812	yes	43.35	45.06	48.76	38.65	36.79	35.42	45.7233	36.9533
Os02g0826032		Hypothetical protein	7.88	2.97816	0.0196352	yes	0.13	0.75	1.23	0.27	0.02	0	0.703333	0.0966667
Os02g0826600	OsIRL6	Leucine-rich repeat, typical subtype containing protein	0.753	-0.409786	0.0378338	yes	4.59	5.07	4.66	6.95	6.61	5.48	4.77333	6.34667
Os02g0827300		Protein of unknown function DUF382 domain containing protein	1.287	0.363833	2.28e-05	yes	226.66	243.21	196.77	202.04	153.76	161.01	222.213	172.27
Os02g0828300		Conserved hypothetical protein	2.327	1.21842	0.0418347	yes	3.15	6.06	1.9	0.63	1.17	2.72	3.70333	1.50667
Os02g0828600	OsTCP11	Hypothetical conserved gene	1.534	0.617683	0.0490304	yes	10.53	8.4	9.77	6.98	5.8	6.03	9.56667	6.27
Os02g0829850		Conserved hypothetical protein	9.548	3.25517	0.0281563	yes	0.4	0.43	0.38	0.05	0	0.08	0.403333	0.0433333
Os02g0831400	SIP16	Similar to SKIP interacting protein 16	0.621	-0.687948	0.00645751	yes	5.05	6.21	6.11	11.48	7.93	8.73	5.79	9.38
Os02g0831500	SUS6	Similar to Sucrose synthase	0.644	-0.635744	0.047064	yes	2.55	2.5	1.43	4.34	3.07	2.68	2.16	3.36333
Os02g0831600	OsAGO1c	AGO1 homologous protein	0.79	-0.339547	0.00548323	yes	25.73	31.91	22.86	44.56	27.09	26.33	26.8333	32.66
Os03g0100050		Inner nuclear membrane protein MAN1 domain containing protein	1.211	0.276241	0.0142035	yes	63.12	63.71	55.91	56.9	47.2	47.58	60.9133	50.56
Os03g0101800		Similar to DUF614 containing protein	1.244	0.314726	0.0201533	yes	38.26	43.6	33.64	34.05	29.26	29.37	38.5	30.8933
Os03g0102100		Similar to formyltetrahydrofolate deformylase	0.618	-0.694576	0.0141489	yes	3.64	4.54	4.78	6.89	7.2	5.89	4.32	6.66
Os03g0102400		Similar to 2-phosphoglycerate kinase-related	0.798	-0.325611	0.022057	yes	16.32	20.44	16.09	28.8	19.35	18.4	17.6167	22.1833
Os03g0102500		Similar to Beta-expansin precursor (Fragment)	0.771	-0.374456	0.00501155	yes	34.72	38.74	29.71	48.78	40.33	44.02	34.39	44.3767
Os03g0103300	qLTG-3-1(t)	Hybrid proline- or glycine-rich protein, Controll of low-temperature germinability, Pre-harvest sprouting resistanc	0.709	-0.496087	0.0445084	yes	65.39	60.45	81.42	73.04	114.58	106.16	69.0867	97.9267
Os03g0105500		Conserved hypothetical protein	18.997	4.24769	6.68e-07	yes	1.52	2.19	2.13	0.15	0.16	0	1.94667	0.103333
Os03g0105600	OsTUB2	Tubulin beta-1 chain (Beta-1 tubulin)	1.479	0.564149	0.00644391	yes	36.22	38.84	20.88	29.05	15.97	20.02	31.98	21.68
Os03g0108700		Conserved hypothetical protein	0.586	-0.772216	0.0466747	yes	2.48	3.49	3.28	4.63	5.9	5.22	3.08333	5.25
Os03g0108800		Similar to Cyclin-dependent kinase A-1	1.354	0.437171	0.039693	yes	6.35	7.04	6.25	5.09	4.81	4.63	6.54667	4.84333
Os03g0111100		Similar to Dihydrofolate synthetase /folylpolyglutamate synthetase	0.786	-0.347141	0.0156214	yes	8.02	9.75	7.33	13.04	10.14	9.26	8.36667	10.8133
Os03g0111300	nsLTP2	Nonspecific lipid-transfer protein 2 (nsLTP2) (7 kDa lipid transfer protein)	0.726	-0.462645	0.0331192	yes	360.64	349.49	420.17	399.54	551.79	585.72	376.767	512.35
Os03g0111400		Heavy metal transport/detoxification protein domain containing protein	0.568	-0.814773	0.00455864	yes	35.73	31.21	43.95	44.97	80.64	75.81	36.9633	67.14
Os03g0111700		Similar to TWN2 (TWIN 2); ATP binding / aminoacyl-tRNA ligase/ nucleotide binding / valine-tRNA ligase	1.646	0.718939	7.07e-06	yes	8.81	10.52	9.16	7.99	4.93	4.69	9.49667	5.87
Os03g0111800		WD40/YVTN repeat-like domain containing protein	0.801	-0.320162	0.0176633	yes	5.35	6.39	5.41	8.84	6.63	6.15	5.71667	7.20667
Os03g0113100	TK	Similar to Thymidine kinase	0.773	-0.371662	0.0385437	yes	12.43	12.52	11.02	19.91	13.86	13.02	11.99	15.5967
Os03g0115000	OsENODL10	Cupredoxin domain containing protein	0.635	-0.654551	0.0392507	yes	6.88	11.6	6.1	18.18	11.14	9.3	8.19333	12.8733
Os03g0115700		Short-chain dehydrogenase/reductase SDR family protein	3.256	1.70327	2.28e-23	yes	17.09	21.47	13.02	15.82	9.26	9.88	17.1933	11.6533
Os03g0115800		Conserved hypothetical protein	386.107	8.59286	1.5e-122	yes	120.44	125.55	113.15	0.52	0	0.3	119.713	0.273333
Os03g0116000		Similar to 60Kd inner membrane protein, expressed	0.738	-0.43915	0.0159974	yes	10.95	9.88	9.76	14.91	12.6	14.05	10.1967	13.8533
Os03g0116400	OsRhmbd7	Similar to Membrane protein	1.274	0.348811	0.00837368	yes	41.27	40.35	31.08	34.44	25.19	27.74	37.5667	29.1233
Os03g0116900		Armadillo-like helical domain containing protein	1.213	0.278627	0.0348898	yes	12.79	16.97	9.63	14.1	9.27	11.82	13.13	11.73
Os03g0117000		Similar to Dihydrodipicolinate reductase, N-terminus family protein	0.567	-0.818558	0.0494922	yes	2.13	1.4	1.13	3.01	2.14	2	1.55333	2.38333
Os03g0117100	PEX11-1	Peroxisomal protein, Response to salt and low nitrogen stresse	1.312	0.391929	0.00137212	yes	57.11	57.33	50.48	47.86	37.25	40.7	54.9733	41.9367
Os03g0118200		UAA transporter family protein	2.315	1.21123	6.08e-07	yes	6.32	8.05	7.69	4.07	2.78	3.19	7.35333	3.34667
Os03g0118400	cdc2Os-1	Similar to Cyclin-dependent kinase A-1	1.267	0.341666	0.00738217	yes	59.65	49.96	61.62	44.05	44.86	44.28	57.0767	44.3967
Os03g0118800		Similar to Hydroxymethylglutaryl-CoA synthase	0.607	-0.719687	0.0125723	yes	2.1	3.03	3.13	5.76	4.53	3.49	2.75333	4.59333
Os03g0119300	OsSub25	Peptidase S8, subtilisin-related domain containing protein	1.387	0.471919	0.0483957	yes	21.55	28.32	13.44	20.97	9.39	15.41	21.1033	15.2567
Os03g0119900		Similar to Histone H4	0.662	-0.594771	0.0394818	yes	41.57	46.62	50.82	46.61	72.42	87.42	46.3367	68.8167
Os03g0122000		Serine/threonine protein kinase domain containing protein	0.825	-0.276871	0.0333505	yes	16.61	20.71	16.8	21	20.19	21.08	18.04	20.7567
Os03g0122300	FLS	Similar to Flavanone 3-hydroxylase-like protein	0.516	-0.954685	7.17e-05	yes	5.8	5.6	5.13	14.32	9.31	8.31	5.51	10.6467
Os03g0124900	OsPGL29	Pectin lyase fold/virulence factor domain containing protein	0.157	-2.66856	6.9e-08	yes	0.41	0.49	0.32	3.94	1.84	2.09	0.406667	2.62333
Os03g0126825		Hypothetical gene	0.517	-0.952066	0.0264848	yes	0.77	0.51	0.76	1.11	1.48	1.37	0.68	1.32
Os03g0127600		Forkhead-associated domain containing protein	0.786	-0.3465	0.0291226	yes	5.59	6.79	6.08	8.43	7.64	7.43	6.15333	7.83333
Os03g0127650		Non-protein coding transcript	0.569	-0.813462	0.000727645	yes	6.3	5.62	6.99	14.95	9.02	9.85	6.30333	11.2733
Os03g0127950		Similar to inner membrane protein ybaL	27.324	4.77209	0.00269628	yes	4.84	3.25	0.53	0	0.2	0	2.87333	0.0666667
Os03g0128500	OsPoldelta2	Similar to DNA polymerase delta small subunit (EC 2.7.7.7)	0.629	-0.66948	0.00960749	yes	2.17	2.64	1.99	4.25	3.49	3.08	2.26667	3.60667
Os03g0128700	OSCDPK7	Calcium-dependent protein kinase, isoform 11 (EC 2.7.1.-) (CDPK 11)	0.629	-0.667909	4.38e-06	yes	260.79	263.38	281.42	413.34	431.89	402.57	268.53	415.933
Os03g0131100		Octicosapeptide/Phox/Bem1p domain containing protein	1.248	0.319605	0.00253513	yes	46.72	58.94	43.5	51.13	35.08	34.85	49.72	40.3533
Os03g0132200	OsEXPLA1	Expansin-like protein A	1.341	0.422896	0.000674176	yes	83.87	107.86	73.67	73.38	57.82	65.34	88.4667	65.5133
Os03g0133300		Similar to F7F22.5	1.505	0.590211	1.29e-06	yes	22.64	23.77	23	18.9	16.38	13.11	23.1367	16.13
Os03g0133800		Similar to predicted protein	4.452	2.15446	0.00736447	yes	1.01	1.47	0.52	0.52	0.16	0	1	0.226667
Os03g0133825		Hypothetical gene	0.083	-3.59151	0.0194909	yes	0	0	0.12	0.4	0.12	0.77	0.04	0.43
Os03g0133850		Hypothetical gene	0.269	-1.8925	0.0488732	yes	0.77	0	0.76	1.73	2.37	1.45	0.51	1.85
Os03g0135300	OsGSTF3	Similar to Glutathione S-transferase GST 10 (EC 2.5.1.18)	1.345	0.427513	0.0224101	yes	27.38	26.03	24.1	21.22	20.42	17.32	25.8367	19.6533
Os03g0136200	Ossmt2-1	24-methylenesterol C-methyltransferase 2 (EC 2.1.1.143) (24-sterol C- methyltransferase 2) (Sterol-C-methyltransferase 2)	1.605	0.682213	0.000403377	yes	61.68	75.96	41.41	52.15	27.69	32.33	59.6833	37.39
Os03g0137200	OsPP2C28	Protein phosphatase 2C domain containing protein	1.22	0.287116	0.0149715	yes	28.03	28.71	27.1	27.16	24.07	20.52	27.9467	23.9167
Os03g0137800	OsiICK5	Cyclin-dependent kinase inhibitor family protein	1.38	0.464661	0.00276053	yes	25.5	28.5	21.09	18.91	14.94	15.85	25.03	16.5667
Os03g0138700		TGF-beta receptor, type I/II extracellular region family protein	1.772	0.825708	0.0186231	yes	3	2.88	2.02	2.27	0.8	1.42	2.63333	1.49667
Os03g0140200	OsCYP96B5	Similar to Cytochrome P450 86A1 (EC 1.14.-.-) (CYPLXXXVI) (P450-dependent fatty acid omega-hydroxylase)	1.323	0.40392	0.0387367	yes	17.05	17.36	15.86	16.66	9.49	12.14	16.7567	12.7633
Os03g0141200	OsBamy2	Similar to Beta-amylase PCT-BMYI (EC 3.2.1.2)	1.326	0.407166	0.0257835	yes	461.15	560.53	289.52	430.07	227.56	327	437.067	328.21
Os03g0143000		Conserved hypothetical protein	0.77	-0.377268	0.0369972	yes	6.23	6.89	6.6	9.79	8.19	7.66	6.57333	8.54667
Os03g0143400	htpB	Similar to mitochondrial chaperonin-60 [Oryza sativa (japonica cultivar-group)]	0.749	-0.416242	0.00987298	yes	10.3	9.85	7.71	14.6	11.9	10.64	9.28667	12.38
Os03g0143700		Protein of unknown function DUF3741 domain containing protein	0.681	-0.554678	0.00153533	yes	6.37	6.9	5.68	11.12	7.73	7.25	6.31667	8.7
Os03g0146100	OsTIP1	Tonoplast intrinsic protein (Tonoplast water channel)	1.277	0.352999	0.030557	yes	268.49	352.59	193.11	266.6	163.96	203.66	271.397	211.407
Os03g0146600		Similar to HEAT repeat family protein, expressed	1.26	0.333615	0.0123674	yes	62.78	60.93	63.77	52.3	40.04	48.35	62.4933	46.8967
Os03g0148000		Protein of unknown function DUF677 family protein	0.595	-0.749542	0.0248367	yes	1.69	1.98	2.23	3.61	2.86	3.53	1.96667	3.33333
Os03g0148800		Zinc finger, C2H2-type domain containing protein	1.311	0.390207	0.00454215	yes	14.68	14.79	13.99	12.68	9.74	10.24	14.4867	10.8867
Os03g0149000	OsCrll1	Similar to LOB domain protein 31	0.043	-4.54719	0.00356951	yes	0	0.13	0	0.76	1.57	1.33	0.0433333	1.22
Os03g0150600	PT1	Pi transporter, Pi homeostasi	1.929	0.947677	7.47e-05	yes	19.28	21.08	12.31	13.98	6.38	7.28	17.5567	9.21333
Os03g0151300	JMJ701	Similar to JmjC domain containing protein, expressed	1.373	0.456956	0.000169331	yes	41.59	51.76	35.62	39.72	26.38	27.04	42.99	31.0467
Os03g0152400	OsACS1	Similar to 4-coumarate--CoA ligase-like 1	1.607	0.684389	0.000590821	yes	10.43	15.5	9.07	9.09	6.45	6.12	11.6667	7.22
Os03g0153000		Similar to cDNA clone:001-019-C07, full insert sequence	1.245	0.315611	0.0111729	yes	33.38	34.59	33.31	34.36	39.03	27.88	33.76	33.7567
Os03g0153900		Aromatic-ring hydroxylase family protein	1.617	0.693375	0.0231357	yes	5.62	4.01	3.33	3.18	2.22	2.61	4.32	2.67
Os03g0156500		RNA-binding protein Lupus La domain containing protein	1.274	0.348996	0.0046523	yes	76.13	86.74	58.67	73.2	48.6	52.21	73.8467	58.0033
Os03g0156600		Similar to Farnesylated protein (ATFP6)	1.278	0.353551	0.0409003	yes	23.33	24.28	17.91	18.94	15.49	17.93	21.84	17.4533
Os03g0157600		Heat shock protein Hsp20 domain containing protein	0.661	-0.597188	1.62e-05	yes	68.89	68.79	64.74	101.34	96.7	105.83	67.4733	101.29
Os03g0157700		Protein of unknown function DUF639 family protein	1.218	0.284367	0.0142501	yes	185.04	233.51	169.6	210.53	138.37	137.76	196.05	162.22
Os03g0159600	OsLEA30	Similar to Rab28 protein	1.534	0.617092	0.0001511	yes	630.93	825.85	451.13	483.28	322.19	440.73	635.97	415.4
Os03g0160600		Similar to type I inositol-1,4,5-trisphosphate 5-phosphatase CVP2	0.71	-0.494089	0.00161744	yes	4.44	5.63	4.14	7.91	5.65	5.49	4.73667	6.35
Os03g0161400		Similar to IQ calmodulin-binding motif family protein, expressed	0.548	-0.867609	5.31e-07	yes	7.06	8.24	6.55	13.74	11.37	13.8	7.28333	12.97
Os03g0161800	Sip2A	Similar to SIPL	0.756	-0.403295	0.00176298	yes	39.3	42.07	39.16	56.97	52.89	52.94	40.1767	54.2667
Os03g0162900		Pentatricopeptide repeat domain containing protein	0.432	-1.21118	0.00135158	yes	0.45	0.66	0.48	1.31	1.37	0.99	0.53	1.22333
Os03g0164200		Zinc finger, GRF-type domain containing protein	0.172	-2.5378	0.0217242	yes	0	0.32	0.49	1.66	2.07	1.19	0.27	1.64
Os03g0164300		Conserved hypothetical protein	1.374	0.458611	0.0134101	yes	41.64	36.17	42.87	29.97	28.71	30.62	40.2267	29.7667
Os03g0165900		Tetratricopeptide-like helical domain containing protein	2.3	1.20147	0.0458265	yes	1.57	1.19	1.02	0.75	0.28	0.6	1.26	0.543333
Os03g0166800	OsCCR4b	Carbon catabolite repressor 4, Exonuclease-endonuclease-phosphatase (EEP), mRNA deadenylatio	1.308	0.38742	0.00232807	yes	20.89	26.3	19.7	22.74	14.99	15.37	22.2967	17.7
Os03g0167000	OsLTPG2	Similar to Non-specific lipid-transfer protein	1.337	0.41907	0.00713381	yes	340	440.89	258.3	326.81	196.79	251.6	346.397	258.4
Os03g0167650		Hypothetical gene	0.044	-4.51447	0.0452041	yes	0	0	0	0.16	0	0.41	0	0.19
Os03g0168100	OsLEA16	Late embryogenesis abundant protein repeat containing protein	1.497	0.582368	0.000233108	yes	1336.47	1432.4	877.01	897.27	639.28	878.58	1215.29	805.043
Os03g0168200		Similar to F16A14.21	0.663	-0.592291	0.0098287	yes	10.75	10.05	10.59	14.66	17.71	14.67	10.4633	15.68
Os03g0169600	RDD4	Dof (DNA binding with one finger) transcription factor, Regulation of Flowering time, Brassinosteroid (BR) signaling to modulate plant architectur	1.71	0.773675	0.000579376	yes	6.48	7.43	4.92	4.3	3.08	3.58	6.27667	3.65333
Os03g0170400	OsRLCK102	Similar to serine/threonine-protein kinase NAK	1.201	0.263724	0.00518441	yes	76.08	82.38	65.6	69.95	57.05	59.16	74.6867	62.0533
Os03g0170900	OsSUT1	Sucrose transporter	0.738	-0.43884	6.9e-06	yes	114.4	134.75	98.59	190.21	134.8	135.97	115.913	153.66
Os03g0172000	MOS3/SAR3	Peptidase S59, nucleoporin family protein	1.206	0.270013	0.0218399	yes	35.37	42.06	30.39	37.41	25.41	27.47	35.94	30.0967
Os03g0174500		Similar to Adenylosuccinate synthetase, chloroplast precursor (EC 6.3.4.4) (IMP-- aspartate ligase) (AdSS) (AMPSase) (Fragment)	0.681	-0.554062	0.0255317	yes	4.18	4.73	3.42	6.52	6.69	4.74	4.11	5.98333
Os03g0174800		Conserved hypothetical protein	1.675	0.743955	0.00054218	yes	17.47	17.49	13.38	11.85	7.82	9.13	16.1133	9.6
Os03g0174900	OsHAP2C	Similar to RAPB protein	1.279	0.355152	0.034375	yes	38.1	38.13	39.76	32.11	32.27	25.76	38.6633	30.0467
Os03g0177500	rfa4*	EF-1 alpha	1.26	0.333105	0.000628555	yes	341.54	353.26	279.35	312.9	225.25	237.41	324.717	258.52
Os03g0177900	rfa3*	EF-1 alpha	1.355	0.437806	3.09e-05	yes	553.09	549.71	433.46	444.95	335.32	359.97	512.087	380.08
Os03g0178000	rfa2*	EF-1 alpha	1.295	0.372842	0.000220943	yes	546.39	618.99	449.52	511.01	356.39	382.16	538.3	416.52
Os03g0178100	OsHMA6	Similar to Copper-translocating P-type ATPase family protein, expressed	1.529	0.612215	0.00543695	yes	4.54	5.75	4.06	4.52	2.04	2.61	4.78333	3.05667
Os03g0181800		Protein of unknown function DUF936, plant family protein	1.443	0.528622	0.000866451	yes	13.45	13.81	10.91	9.9	7.69	7.13	12.7233	8.24
Os03g0183800		Similar to Leucine-rich repeat transmembrane protein kinase 1 (Fragment)	0.831	-0.266673	0.0253883	yes	69.78	82.56	67.84	109.13	82.54	73.12	73.3933	88.2633
Os03g0186900	OsAP25	Radc1	0.371	-1.42995	0.00130598	yes	1.14	0.67	0.73	3.17	1.32	2.43	0.846667	2.30667
Os03g0187350		Conserved hypothetical protein	2.033	1.02346	0.00292147	yes	5.45	5.12	5.06	3.17	1.85	2.85	5.21	2.62333
Os03g0188500	OsAGP3	Glutelin family protein	0.674	-0.569343	0.0227464	yes	399.95	392.64	504.83	434.98	731.64	725.78	432.473	630.8
Os03g0188900	Oshox13	Similar to HAHB-7 (Fragment)	0.656	-0.60723	0.037887	yes	2.64	3.02	1.98	4.24	3.86	3.19	2.54667	3.76333
Os03g0189600		Similar to Alcohol dehydrogenase	1.288	0.365508	0.0273975	yes	19.36	19.36	18.73	15.38	14.45	14.1	19.15	14.6433
Os03g0190100	OsPPT1	UbiA prenyltransferase family protein	1.76	0.815769	5.58e-11	yes	28.39	37.64	29.52	21.92	16.31	17.4	31.85	18.5433
Os03g0193700		Terpenoid cylases/protein prenyltransferase alpha-alpha toroid domain containing protein	1.341	0.423449	0.022863	yes	10.76	11.65	9.87	11.84	10.29	11.14	10.76	11.09
Os03g0194100		C2 calcium-dependent membrane targeting domain containing protein	1.218	0.284958	0.049463	yes	26.39	29.33	28.53	29.32	21.1	19.53	28.0833	23.3167
Os03g0194300		Uncharacterised conserved protein UCP037471 domain containing protein	1.632	0.7066	0.0250349	yes	3.83	3.84	2.54	1.97	1.78	2.46	3.40333	2.07
Os03g0195400		Hypothetical gene	0.256	-1.96494	0.00725621	yes	0.1	0.65	0.15	1.21	0.81	1.49	0.3	1.17
Os03g0195500	OsSultr2	Similar to Sulfate permease (Fragment)	1.53	0.613558	0.03411	yes	6.01	5.72	3.12	4.62	2.3	2.79	4.95	3.23667
Os03g0197825		Hypothetical protein	0.08	-3.63651	0.0426954	yes	0	0	0.83	16.34	4.84	6.6	0.276667	9.26
Os03g0198900	TagI	Hypothetical conserved gene	0.701	-0.513373	0.000198578	yes	8.94	11.41	11.21	19.56	15.52	13.49	10.52	16.19
Os03g0199100		Protein of unknown function DUF677 family protein	0.821	-0.284166	0.0435171	yes	22.35	20.7	19.73	26.89	23.76	25.72	20.9267	25.4567
Os03g0201200		Conserved hypothetical protein	0.703	-0.508015	0.0356285	yes	6.93	7.3	5.76	10.36	8.71	9.24	6.66333	9.43667
Os03g0203100		Nucleolar 27S pre-rRNA processing, Urb2/Npa2, C-terminal domain containing protein	0.752	-0.411647	0.00231915	yes	5.42	7.23	5.51	10.69	6.7	6.4	6.05333	7.93
Os03g0203700	osACA1	Similar to Calcium-transporting ATPase 2, plasma membrane-type (EC 3.6.3.8) (Ca(2+)-ATPase isoform 2)	0.759	-0.398287	0.000578523	yes	12.55	13.64	12.32	19.25	15.92	15.65	12.8367	16.94
Os03g0203800	CycD5	Cyclin D domain containing protein	1.311	0.391186	0.000773921	yes	69.6	70.13	59.01	53.2	45.07	49.41	66.2467	49.2267
Os03g0204100	OsFH8	Actin-binding FH2 domain containing protein	0.412	-1.28099	0.0261809	yes	0.22	0.25	0.21	0.9	0.4	0.38	0.226667	0.56
Os03g0209600		Similar to MEtRS (EC 6.1.1.10)	0.77	-0.377305	0.0150405	yes	10.81	11.61	10.7	16.96	12.7	12.34	11.04	14
Os03g0210500		Protein of unknown function DUF538 family protein	0.591	-0.758096	0.001077	yes	5.75	5.53	4.45	10.51	7.99	10.03	5.24333	9.51
Os03g0211400		Calmodulin-binding, plant family protein	0.702	-0.510947	0.000192408	yes	11.29	11.59	10.87	17.85	16.68	14.75	11.25	16.4267
Os03g0211900		Leucine-rich repeat, N-terminal domain containing protein	0.584	-0.776597	1.2e-08	yes	26.3	33.32	28.19	64.47	46.24	40.89	29.27	50.5333
Os03g0214200	MODD	Mediator of OsbZIP46 deactivation and degradation, Negative regulation of ABA signaling and drought toleranc	1.467	0.5527	0.000472003	yes	53.62	83.03	46.46	54.34	32.02	35.78	61.0367	40.7133
Os03g0217900		Hypothetical protein	0.729	-0.456952	0.0167956	yes	10.2	11.32	6.71	12.13	10.16	9.34	9.41	10.5433
Os03g0218300		Conserved hypothetical protein	1.209	0.27348	0.0164934	yes	23.6	27.94	21.55	26.12	16.53	18.3	24.3633	20.3167
Os03g0218400	OsMST4	Similar to Hexose transporter	1.574	0.654077	4.43e-05	yes	31.24	37.45	22.56	23.69	15.43	18.69	30.4167	19.27
Os03g0221500		Glycoside hydrolase, family 17 protein	0.656	-0.608871	0.00600844	yes	11.93	14.62	6.73	23.17	12.42	15.23	11.0933	16.94
Os03g0221600		Hypothetical protein	2.906	1.53898	5.23e-05	yes	4.76	4.92	1.73	1.92	0.89	1.1	3.80333	1.30333
Os03g0221700		Serine/threonine protein kinase-related domain containing protein	6.89	2.78459	3.39e-08	yes	2.28	3.04	1.1	0.58	0.15	0.21	2.14	0.313333
Os03g0221800		Similar to Leucine Rich Repeat family protein, expressed	2.108	1.07577	1.87e-16	yes	25.95	34.33	25.27	19.41	13.04	12.69	28.5167	15.0467
Os03g0222100		Similar to Topoisomerase-like protein	2.691	1.4279	1.74e-07	yes	5.42	5.92	3.27	2.15	1.25	1.99	4.87	1.79667
Os03g0225200	OsSDS	Cyclin, A/B/D/E domain containing protein	0.6	-0.737379	0.0043513	yes	1.67	2.19	1.34	2.82	2.57	2.71	1.73333	2.7
Os03g0225500	NUP133	Nucleoporin, Common symbiosis signaling (SYM) pathwa	1.386	0.471036	0.0032872	yes	14.96	17.95	13.4	15.78	8.31	9.79	15.4367	11.2933
Os03g0227000		Similar to Coatomer gamma subunit (Gamma-coat protein) (Gamma-COP)	0.786	-0.346931	0.00244739	yes	24.96	30.95	24.81	43.28	30.56	29.44	26.9067	34.4267
Os03g0229600		Similar to Maf-like protein CV_0124	1.478	0.563341	0.0334156	yes	12.29	12.41	10.72	6.22	8.71	7.74	11.8067	7.55667
Os03g0231600		Similar to Branched-chain-amino-acid aminotransferase 3, chloroplast precursor (EC 2.6.1.42) (Atbcat-3)	1.505	0.589753	0.0148318	yes	11.4	10.95	6.32	8.33	4.79	5.93	9.55667	6.35
Os03g0232200	OsPLT9	Similar to BABY BOOM	1.928	0.946813	3.37e-06	yes	9.36	8.91	5.89	5.04	3.62	3.83	8.05333	4.16333
Os03g0233500		Zinc finger, C6HC-type domain containing protein	0.793	-0.334047	0.0027781	yes	13.09	14.27	11.8	20.13	14.73	15.77	13.0533	16.8767
Os03g0233900	HB1	Non-symbiotic hemoglobin 1 (rHb1	2.552	1.35143	0.00147572	yes	9.45	12.02	11.1	2.11	4.42	6.05	10.8567	4.19333
Os03g0235900	OsNRT1	Similar to Low affinity nitrate transporter NRT1.2	0.599	-0.739818	0.0346076	yes	1.12	1.06	0.82	1.91	1.41	1.7	1	1.67333
Os03g0236200	OsGAD3	Similar to Glutamate decarboxylase isozyme 3 (EC 4.1.1.15)	0.695	-0.525408	0.000769934	yes	103.43	102.69	64.9	158.77	103.71	127.67	90.34	130.05
Os03g0236675		Protein of unknown function DUF1677, Oryza sativa domain containing protein	0.215	-2.2203	0.00796583	yes	0.18	0.33	0.14	1.15	1.04	0.83	0.216667	1.00667
Os03g0237600		Similar to ATMAP65-6; microtubule binding	1.242	0.312464	0.0435458	yes	10.75	10.11	8.77	9.93	6.94	7.41	9.87667	8.09333
Os03g0241600	OsRLCK105	Serine/threonine protein kinase-related domain containing protein	1.715	0.777945	0.000813566	yes	5.74	5.6	5.09	3.64	3.15	3.06	5.47667	3.28333
Os03g0244200		Similar to thaumatin-like protein 1	1.395	0.480593	0.0074287	yes	2339.74	3047.18	1644.72	2227.02	1180.2	1645.86	2343.88	1684.36
Os03g0244700		Armadillo-like helical domain containing protein	1.551	0.633493	0.0138475	yes	5.77	6.81	4.16	4.85	2.24	3.74	5.58	3.61
Os03g0246500		Protein of unknown function DUF869, plant family protein	1.451	0.537408	0.00584748	yes	23.58	7.59	20.2	6.66	7.14	7.11	17.1233	6.97
Os03g0247100		Conserved hypothetical protein	1.417	0.502799	0.000100704	yes	25.6	24.67	20.42	19.87	15.07	14.85	23.5633	16.5967
Os03g0247200	OsTHI29	Conserved hypothetical protein	1.335	0.417214	0.000644485	yes	30.66	32.8	29.27	24.24	21.22	19.57	30.91	21.6767
Os03g0247900	OsACR9	F5O11.14 (ACR8)	1.416	0.501479	0.000311485	yes	27.17	31.13	20.16	21.86	15.38	18.75	26.1533	18.6633
Os03g0248600	OsEno2	Similar to Enolase 2 (EC 4.2.1.11) (2-phosphoglycerate dehydratase 2) (2-phospho- D-glycerate hydro-lyase 2)	0.805	-0.313463	0.00194589	yes	80.96	81.75	71.63	109.83	90.2	91.31	78.1133	97.1133
Os03g0249500	OsUGlcAE1	Similar to Nucleotide sugar epimerase-like protein (UDP-D-glucuronate 4- epimerase) (EC 5.1.3.6)	1.26	0.332998	0.0270766	yes	38.04	46.72	30.98	40.11	23.31	28.86	38.58	30.76
Os03g0253500		D111/G-patch domain containing protein	1.23	0.298735	0.00720595	yes	23.73	34.5	23.54	28.02	18.52	19.83	27.2567	22.1233
Os03g0255500		Similar to Phosphoenolpyruvate carboxykinase 4 (EC 4.1.1.49) (Fragment)	0.785	-0.349383	0.0193742	yes	25.61	24.74	23.31	31.06	32.83	35.38	24.5533	33.09
Os03g0262150		Hypothetical gene	0.688	-0.539958	0.00535563	yes	6.13	7.43	7.96	13.54	9.97	8.22	7.17333	10.5767
Os03g0263500		Similar to Splicing factor 3A subunit 2 (Spliceosome associated protein 62) (SAP 62) (SF3a66)	1.259	0.33174	0.0066517	yes	71.64	81.37	65.22	59.62	56.79	55.2	72.7433	57.2033
Os03g0264000		ASC1-like protein 3 (Alternaria stem canker resistance-like protein 3)	0.783	-0.353567	0.0373663	yes	8.71	8.63	8.48	12.74	10.88	10.4	8.60667	11.34
Os03g0264300	OsRLCK106	Similar to Protein kinase domain containing protein, expressed	1.791	0.840408	0.000270274	yes	20.25	23.2	14.3	16.87	8.46	7.56	19.25	10.9633
Os03g0264800		Similar to ATPase, AAA family protein, expressed	0.566	-0.819948	0.048765	yes	0.64	0.41	0.65	1.32	1.01	0.72	0.566667	1.01667
Os03g0266100		Zinc finger, LIM-type domain containing protein	1.376	0.460363	0.00347623	yes	345.88	330.99	399.73	269.11	262.9	252.41	358.867	261.473
Os03g0266800	OsBAK1-10	Protein kinase, core domain containing protein	0.642	-0.639983	3.58e-08	yes	24.77	26.7	25.55	48.56	36.71	36.74	25.6733	40.67
Os03g0266900	OsHsp17.3	Low molecular mass heat shock protein Oshsp17.3	0.699	-0.51724	0.0243103	yes	20.93	18.42	19.07	25.42	30.81	26.82	19.4733	27.6833
Os03g0267200	OsHsp17.7	Low molecular mass heat shock protein Oshsp17.7	0.63	-0.666086	0.0044903	yes	10.95	12.97	12.17	23.73	16.4	17.54	12.03	19.2233
Os03g0267800		Zinc finger, LIM-type domain containing protein	0.652	-0.617531	0.0361669	yes	2.18	3.06	3.75	5.5	4.87	3.57	2.99667	4.64667
Os03g0268300		Similar to Digalactosyldiacylglycerol synthase 2	0.825	-0.277064	0.0439611	yes	118.29	121.42	132.56	155.95	158.17	146.97	124.09	153.697
Os03g0268400	OsMPG3	Similar to Mannose-1-phosphate guanyltransferase (EC 2.7.7.13) (ATP-mannose-1- phosphate guanylyltransferase) (GDP-mannose pyrophosphorylase) (NDP- hexose pyrophosphorylase)	1.313	0.392887	0.00144951	yes	72.82	86.08	51.76	65.48	42.95	52.19	70.22	53.54
Os03g0270200		Hypothetical conserved gene	1.362	0.445257	0.000355094	yes	61.45	75	49.14	58.06	39.83	38.84	61.8633	45.5767
Os03g0273800		HAD-superfamily hydrolase, subfamily IA, variant 3 domain containing protein	0.616	-0.698688	0.00680641	yes	6.04	5.44	4.04	11.27	7.62	6.37	5.17333	8.42
Os03g0275500		Epsin-like, N-terminal domain containing protein	1.265	0.338708	0.0228002	yes	148.18	176.24	118.75	147.07	99.47	111.08	147.723	119.207
Os03g0276900		Similar to BGGP Beta-1-3-galactosyl-O-glycosyl-glycoprotein	0.775	-0.368075	0.0347874	yes	8.86	10.01	7.45	13.42	10.15	11.43	8.77333	11.6667
Os03g0277600	OsDUF26	Similar to (clone wusl1032) mRNA sequence	3.792	1.9231	0.000189657	yes	2.69	3.61	2.53	1.28	0.35	0.67	2.94333	0.766667
Os03g0277700		Protein of unknown function DUF26 domain containing protein	4.355	2.12274	1.81e-25	yes	23.65	25.16	22.82	5.4	4.92	6.19	23.8767	5.50333
Os03g0278000	UXS	UDP-glucuronic acid decarboxylase	0.796	-0.329319	0.00139516	yes	71.29	78.08	70.42	112.46	82.72	82.91	73.2633	92.6967
Os03g0278400		Similar to ADP ribosylation GTPase-like protein (Fragment)	1.21	0.274968	0.018147	yes	38.38	47.61	34.77	37.63	28.98	32.79	40.2533	33.1333
Os03g0279900		Nitric oxide synthase-interacting domain containing protein	1.263	0.337133	0.014566	yes	29.68	34.21	26.92	27.52	22.81	21.44	30.27	23.9233
Os03g0281600	OsECA1	Endoplasmic reticulum-type Ca<sup>2+</sup> -ATPas	1.226	0.293791	0.00709232	yes	72.74	86.9	62.29	75.91	50.59	55.23	73.9767	60.5767
Os03g0281800		Conserved hypothetical protein	0.689	-0.538086	0.0342058	yes	1.9	2.13	2.04	3.77	2.26	2.88	2.02333	2.97
Os03g0283100	OsGSTL2	Similar to In2-1 protein	1.482	0.567356	0.000226313	yes	38.02	44.87	44.46	29.72	28.49	26.21	42.45	28.14
Os03g0285700	OsAPX1	Similar to L-ascorbate peroxidase	1.302	0.380994	0.00150534	yes	69.05	68.23	59.01	56.68	45.57	48.44	65.43	50.23
Os03g0285800	OsMSRMK2	MAP Kinase	1.552	0.634233	0.00135599	yes	19.61	20.98	13.5	13.31	8.75	12.98	18.03	11.68
Os03g0285900		Similar to Splicing factor RSZ33	1.255	0.327156	0.00316604	yes	63.97	74.41	57.44	60.78	48.19	45.28	65.2733	51.4167
Os03g0286200		Similar to Prephenate dehydratase-like	1.38	0.464828	0.000491975	yes	67.79	81.78	67.67	67.38	48.64	48.2	72.4133	54.74
Os03g0288300		Alpha/beta hydrolase fold-1 domain containing protein	0.782	-0.353915	0.0113367	yes	17.05	16.97	14.37	23.8	20.47	19.38	16.13	21.2167
Os03g0288700		Phosphatidic acid phosphatase type 2/haloperoxidase domain containing protein	1.562	0.642965	0.00310502	yes	13.25	16.26	10.39	10.65	6.3	8.52	13.3	8.49
Os03g0289100	OSK3	Serine/threonine protein kinase, Carbohydrate metabolis	1.265	0.338832	0.000867435	yes	84.01	94.87	87.5	80.93	65.76	64.32	88.7933	70.3367
Os03g0290900	OsTBL18	Protein of unknown function DUF231, plant domain containing protein	0.726	-0.462327	0.000223295	yes	39.33	54.95	40.19	76.66	49.07	63.32	44.8233	63.0167
Os03g0293600		Hypothetical protein	1.575	0.654959	5e-07	yes	70.81	70.09	56.29	43.94	35.87	46.23	65.73	42.0133
Os03g0295400		Similar to Ferredoxin	0.751	-0.412365	0.00498429	yes	16.23	22.17	17.56	29.48	23.56	21.5	18.6533	24.8467
Os03g0297400		Acyl transferase domain containing protein	0.732	-0.450592	0.02338	yes	8.24	7.61	8.61	12.32	10.26	11.04	8.15333	11.2067
Os03g0299700		Conserved hypothetical protein	24.208	4.59742	2.47e-73	yes	35.53	31.51	33.57	1.33	1.42	1.5	33.5367	1.41667
Os03g0299900	OsAGD2	Similar to Plastid aminotransferase (Fragment)	0.787	-0.344971	0.00298187	yes	30.36	33.11	30.93	47.9	37.41	35.22	31.4667	40.1767
Os03g0300400	JIOsPR10	Pathogen-related protein (JIOsPR10)	0.517	-0.950501	1.81e-07	yes	23.13	21.9	21.18	40.99	42.35	43.75	22.07	42.3633
Os03g0300900		Glycosyl transferase, family 8 protein	1.721	0.78365	0.00648999	yes	6.27	4.63	3.8	3.43	2.38	3.13	4.9	2.98
Os03g0301700	OsPP2C33	Similar to Calmodulin-binding protein phosphatase	0.71	-0.494513	0.0122271	yes	5.58	5.83	4.38	7.81	6.48	7.54	5.26333	7.27667
Os03g0303100		Protein of unknown function DUF1645 family protein	1.599	0.677162	0.0066896	yes	11.02	11.19	6.36	5.96	5.01	6.65	9.52333	5.87333
Os03g0305100		Similar to AMP-binding protein	1.294	0.372304	0.00618722	yes	616.64	631.36	455.76	468.8	362.2	476.17	567.92	435.723
Os03g0305400		UspA domain containing protein	1.244	0.315048	0.0310996	yes	339.87	381.31	365.43	275.12	295.07	295.18	362.203	288.457
Os03g0307400		Six-bladed beta-propeller, TolB-like domain containing protein	0.79	-0.339352	0.0263675	yes	12.89	17.93	9.47	17.72	12.08	14.54	13.43	14.78
Os03g0309250		Hypothetical gene	15.114	3.91782	0.000332777	yes	2.76	2.76	2.84	0.14	0.23	0.22	2.78667	0.196667
Os03g0309300		Hypothetical protein	18.283	4.19244	1.42e-06	yes	2.34	3.47	3.43	0	0.13	0.42	3.08	0.183333
Os03g0312300		Protein of unknown function DUF26 domain containing protein	1.349	0.432186	0.000169204	yes	92.34	116.12	85.55	81.15	64.92	70.77	98.0033	72.28
Os03g0314100	PRP-22	DEAD-like helicase, N-terminal domain containing protein	1.351	0.434046	1.79e-07	yes	172.49	196.34	162.74	155.84	129.63	130.55	177.19	138.673
Os03g0314800	OsNIN1	Plant neutral invertase family protein	1.214	0.279664	0.0268161	yes	23.46	23.32	18.87	21.29	16.42	16.42	21.8833	18.0433
Os03g0316200	OsGolS1	Similar to Galactinol synthase (Fragment)	1.36	0.44408	0.0018239	yes	61.09	62.1	46.81	45.04	34.55	44.77	56.6667	41.4533
Os03g0316900	OsABCI15	Similar to NBD-like protein	1.267	0.341233	0.00800565	yes	39.51	41.71	36.46	33.16	28.64	32.99	39.2267	31.5967
Os03g0320800		Similar to Leucine Rich Repeat family protein, expressed	0.562	-0.832406	2.58e-06	yes	3.61	4.94	3.24	8.34	5.54	6.32	3.93	6.73333
Os03g0322000		Similar to Centromere protein-like protein (Fragment)	2.106	1.07479	0.00557205	yes	1.05	1.58	1.03	0.73	0.4	1.17	1.22	0.766667
Os03g0322900	LEA17	Late embryogenesis abundant (LEA) protein, Abiotic stress toleranc	1.4	0.484959	0.00129262	yes	236.83	264.14	169.61	168.28	130.42	175.01	223.527	157.903
Os03g0323200	OsChlH	Similar to Magnesium-chelatase subunit H family protein, expressed	1.382	0.466418	0.00714858	yes	15.69	17.92	11.49	16.29	9.79	10.07	15.0333	12.05
Os03g0324300	EIL1	Similar to ETHYLENE-INSENSITIVE3-like 1 protein	1.363	0.447089	0.000985061	yes	136.56	158.93	96.05	118.94	78.46	90.29	130.513	95.8967
Os03g0326200		Similar to aminophospholipid ATPase	0.471	-1.0855	0.00178207	yes	0.65	0.81	0.41	2.11	0.96	1.2	0.623333	1.42333
Os03g0330000		Glycosyl transferase, family 8 protein	0.814	-0.297369	0.00357079	yes	33.42	37.93	31.18	51.19	38.69	36.58	34.1767	42.1533
Os03g0330200		2,3-bisphosphoglycerate-independent phosphoglycerate mutase (EC 5.4.2.1) (Phosphoglyceromutase) (BPG-independent PGAM) (PGAM-I)	1.473	0.559076	6.02e-11	yes	182.01	225.38	162.86	167.3	102.96	107.26	190.083	125.84
Os03g0331700	OsCML27	Similar to cDNA clone:002-120-A09, full insert sequence	0.774	-0.369831	0.0320946	yes	29	31.49	31.84	35.46	40.52	44.99	30.7767	40.3233
Os03g0333400		Similar to photosystem II 11 kD protein	2.623	1.39132	0.0145106	yes	5.6	4.47	3.55	3.48	0.58	1.25	4.54	1.77
Os03g0334200		Protein of unknown function DUF3133 domain containing protein	1.422	0.507469	0.0105043	yes	14.96	16.82	9.48	13.16	8.02	7.84	13.7533	9.67333
Os03g0335500		Protein kinase, core domain containing protein	0.616	-0.697855	0.0247375	yes	1.24	1.82	0.77	2.75	1.75	1.66	1.27667	2.05333
Os03g0337500	OsHAK8	Similar to Potassium transporter	1.621	0.697224	1.02e-05	yes	18.09	23.11	15.96	15.17	9.57	10.19	19.0533	11.6433
Os03g0337550		Hypothetical protein	2.77	1.46977	0.00518691	yes	8.29	12.47	2.11	4.38	1.42	2.39	7.62333	2.73
Os03g0337800	RPL19.3	Similar to 60S ribosomal protein L19 (Fragment)	1.368	0.451815	0.00291056	yes	316.4	281.52	284.47	205.36	220.8	214.37	294.13	213.51
Os03g0337900		Similar to predicted protein	0.812	-0.300116	0.0319854	yes	11.09	13.69	11.37	17	13.29	14.13	12.05	14.8067
Os03g0338400	OsbHLH166	Basic helix-loop-helix dimerisation region bHLH domain containing protein	0.742	-0.430996	7.1e-05	yes	92.82	115.59	81.7	147.81	112.19	130.71	96.7033	130.237
Os03g0341100		Similar to 60S ribosomal protein L18	1.288	0.365504	0.0289212	yes	102.3	88.94	93.57	71.13	70.01	78.73	94.9367	73.29
Os03g0342900		Dormancyauxin associated family protein	1.292	0.369303	0.0151071	yes	130.85	114.44	95.02	88.81	77.78	93.11	113.437	86.5667
Os03g0348500		Similar to cDNA clone:J033091L01, full insert sequence	1.685	0.753152	0.00593161	yes	6.75	8.13	4.83	5.18	2.36	3.42	6.57	3.65333
Os03g0348800		Conserved hypothetical protein	1.472	0.558125	0.0302126	yes	2.87	4.07	3.92	2.82	2.16	2.43	3.62	2.47
Os03g0353400		Similar to Poly(A)-binding protein C-terminal interacting protein 6	1.247	0.318016	0.0431358	yes	57.45	58.84	46.84	42.97	37.93	48.39	54.3767	43.0967
Os03g0356300		Ribosomal protein L6 family protein	0.535	-0.902963	0.00240505	yes	4.17	3.81	3.6	7.33	6.62	7.63	3.86	7.19333
Os03g0360800		Similar to Endonuclease/Exonuclease/phosphatase family protein, expressed	1.748	0.805396	0.0162097	yes	4.21	3.92	2.05	1.92	1.7	2.02	3.39333	1.88
Os03g0362500		Similar to Terpene synthase family, metal binding domain containing protein, expressed	0.396	-1.33544	0.00142563	yes	0.8	0.84	0.87	1.72	2.11	2.44	0.836667	2.09
Os03g0363700		Pentatricopeptide repeat domain containing protein	0.721	-0.472352	0.0313439	yes	2.31	3.26	2.15	4.05	2.74	2.6	2.57333	3.13
Os03g0363800		Similar to SC35-like splicing factor SCL28, 28 kD	1.354	0.436959	0.00496087	yes	20.93	22.58	18.7	16.07	14.37	13.81	20.7367	14.75
Os03g0364500		Similar to plectin-related	1.263	0.336965	0.0128283	yes	20.69	22.71	19.49	20.6	14.39	15.41	20.9633	16.8
Os03g0364700		Transcription elongation factor, TFIIS/CRSP70, N-terminal domain containing protein	1.239	0.309198	0.0379278	yes	27.12	36.51	24.9	31.53	19.48	20.76	29.51	23.9233
Os03g0365700		Hypothetical conserved gene	2.546	1.34824	0.0465196	yes	0.37	0.47	0.29	0.23	0.05	0.16	0.376667	0.146667
Os03g0365800	OsGELP49	Lipase, GDSL domain containing protein	9.867	3.30267	0.00143396	yes	0.99	0.75	0.61	0.04	0.14	0.07	0.783333	0.0833333
Os03g0368300	prx43	Similar to Peroxidase 1	1.536	0.619452	0.00340644	yes	40.04	39.94	22.86	26.83	16.1	23.67	34.28	22.2
Os03g0371000	OsSTA101	Similar to Cytochrome P450 family protein, expressed	1.922	0.942612	2.59e-09	yes	18.54	21.78	17.13	12.94	10.88	11.55	19.15	11.79
Os03g0374600		Glycoside hydrolase, family 17 protein	1.251	0.322907	0.0477583	yes	42.01	54.74	28.96	39.52	24.7	35.41	41.9033	33.21
Os03g0376100		Similar to Cystathionine gamma-synthase (Fragment)	0.797	-0.326459	0.00687144	yes	27.06	28.43	28.46	33.37	36.44	36.81	27.9833	35.54
Os03g0377700	OsCslA5	Cellulose synthase-like A5	1.558	0.639432	1.69e-06	yes	35.59	43.63	30.91	29.95	20.74	18.6	36.71	23.0967
Os03g0379100		Protein of unknown function DUF248, methyltransferase putative family protein	0.745	-0.424533	0.0174574	yes	5.64	8.13	5.57	11.17	7.29	7.57	6.44667	8.67667
Os03g0381300		CS domain domain containing protein	0.739	-0.436741	0.0245921	yes	34.52	29.72	32.37	39.48	46.76	43.5	32.2033	43.2467
Os03g0382100		Thiolase-like, subgroup domain containing protein	0.105	-3.24663	0.0304283	yes	0.09	0	0	0.19	0.26	0.29	0.03	0.246667
Os03g0382350		Hypothetical conserved gene	1.277	0.352397	0.0296267	yes	184.08	164.22	217.1	129.33	150.83	151.6	188.467	143.92
Os03g0383800		Similar to SAP domain containing protein, expressed	1.24	0.31038	0.00997711	yes	84.3	100.84	74.6	94.14	59.97	61.62	86.58	71.91
Os03g0386000	SRWD5	Similar to Salt-responsive WD40 protein 5	1.486	0.571183	6.71e-08	yes	158.05	148.45	121.02	107.62	78.64	91.83	142.507	92.6967
Os03g0386500	OsTPP9	Similar to Trehalose-6-phosphate phosphatase	1.889	0.917769	0.000820564	yes	5.57	6.99	5.3	2.94	2.66	3.82	5.95333	3.14
Os03g0387500		Conserved hypothetical protein	0.722	-0.469417	0.0286057	yes	4.99	5.29	6	8.02	7.16	7.49	5.42667	7.55667
Os03g0388900	OsMC1	Peptidase C14, caspase catalytic domain containing protein	17.214	4.10547	0.0122035	yes	0.37	0.19	0.39	0	0	0.06	0.316667	0.02
Os03g0389700	OsDAHPS1	3-Deoxy-D-arabino-heptulosonate 7-phosphate synthase, Chorismate biosynthesi	0.699	-0.516997	0.00713913	yes	6.79	8.37	5.71	13.54	7.75	8.75	6.95667	10.0133
Os03g0390200	SAPK1	Serine/threonine protein kinase, Hyperosmotic stress respons	1.579	0.659161	2.97e-10	yes	64.61	71.02	58.54	52.84	37.1	38.7	64.7233	42.88
Os03g0392250		Hypothetical gene	1.251	0.322611	0.0341166	yes	9.06	11.39	9.22	8.04	8.11	7.39	9.89	7.84667
Os03g0395600		Conserved hypothetical protein	1.245	0.315739	0.0375243	yes	86.38	110.85	74.5	106.88	64	61.65	90.5767	77.51
Os03g0395700		Conserved hypothetical protein	0.719	-0.476781	0.0229644	yes	4.11	5.21	3.96	6.94	5.27	6.05	4.42667	6.08667
Os03g0396200		Hypothetical conserved gene	2.38	1.2511	0.0123446	yes	1.05	1.56	0.97	0.75	0.47	0.29	1.19333	0.503333
Os03g0396300		Non-protein coding transcript	3.341	1.74016	0.0149805	yes	0.79	0.67	0.51	0.15	0.27	0.17	0.656667	0.196667
Os03g0399532		Similar to phosphatidylinositol-4-phosphate 5-kinase family protein	0.604	-0.727259	0.00467543	yes	0.64	0.84	0.79	1.7	1.1	1.02	0.756667	1.27333
Os03g0401300	SUS1	Sucrose synthase 2 (EC 2.4.1.13) (Sucrose-UDP glucosyltransferase 2)	0.738	-0.438362	0.00615496	yes	615.1	698.76	497.24	1038.4	715.93	766.63	603.7	840.32
Os03g0406900		Similar to predicted protein	1.309	0.38808	0.00164927	yes	33.11	39.24	29.4	31.54	24.11	22.16	33.9167	25.9367
Os03g0407000		von Willebrand factor, type A domain containing protein	1.223	0.290917	0.00782667	yes	36.62	40.43	36.81	37.39	30.1	31.95	37.9533	33.1467
Os03g0408300		Similar to 60S ribosomal protein L27a-3	1.354	0.437298	0.00125965	yes	201.21	201.72	174.04	138.67	142.73	140.61	192.323	140.67
Os03g0409100		Hypothetical conserved gene	1.295	0.372743	0.0104456	yes	66.01	58.18	57.99	44.64	46.4	47.76	60.7267	46.2667
Os03g0411300		EF-Hand type domain containing protein	1.565	0.646178	0.000454702	yes	51.7	59.94	34.38	37.24	27.06	28.16	48.6733	30.82
Os03g0411500	VYL	Subunit of the chloroplast Clp (plastidic caseinolytic protease), Chloroplast biogenesis and leaf developmen	0.707	-0.501195	0.00853427	yes	11.05	10.14	11.32	17.93	13.26	15.18	10.8367	15.4567
Os03g0412900		DEK, C-terminal domain containing protein	1.249	0.32067	0.0116989	yes	33.94	41.3	32.56	37.86	25.04	24	35.9333	28.9667
Os03g0413000	OSHAP3I	Similar to Potential histone-like transcription factor	2.031	1.02207	0.0122345	yes	3.13	4.08	2.83	1.93	1.25	1.74	3.34667	1.64
Os03g0413100	OsACR7	Similar to ACR4	0.793	-0.334517	0.0265614	yes	19.53	24.39	19.79	34.02	19.6	22.17	21.2367	25.2633
Os03g0416500		6-phosphogluconolactonase domain containing protein	1.425	0.510828	0.00454892	yes	7.79	8.29	6.26	6.46	4.29	4.38	7.44667	5.04333
Os03g0418700		Conserved hypothetical protein	0.701	-0.513506	0.000762289	yes	27.66	36.12	23.3	55.27	30.73	32.47	29.0267	39.49
Os03g0422900		Similar to NB-ARC domain containing protein, expressed	2.38	1.25089	0.0302536	yes	0.42	0.65	0.67	0.36	0.18	0.2	0.58	0.246667
Os03g0425300		Similar to DGK1 (DIACYLGLYCEROL KINASE1); calcium ion binding / diacylglycerol kinase	1.249	0.320778	0.0100769	yes	31.36	38.6	29.54	33.44	22.47	22.38	33.1667	26.0967
Os03g0426350		Conserved hypothetical protein	1.586	0.665608	0.000574561	yes	26.68	25.02	17.8	18.03	12.6	13.14	23.1667	14.59
Os03g0427000		Similar to Circadian clock coupling factor ZGT	1.362	0.446167	0.00943381	yes	11.56	13.56	10.61	9.98	8.15	7.91	11.91	8.68
Os03g0429800		Similar to Xanthine dehydrogenase 1 (EC 1.1.1.204)	1.232	0.301438	0.00708122	yes	64.51	79.11	66.46	69.19	52.36	50.8	70.0267	57.45
Os03g0431500		Conserved hypothetical protein	1.263	0.337297	0.0260772	yes	21.35	19.85	19.82	16.44	15.84	15.71	20.34	15.9967
Os03g0431600		Hypothetical conserved gene	0.332	-1.59025	0.0394406	yes	0.2	0.45	0.2	0.47	0.99	0.98	0.283333	0.813333
Os03g0433733		Similar to OO_Ba0005L10-OO_Ba0081K17.16 protein	0.223	-2.16697	5.42e-05	yes	0.88	0.3	0.59	1.6	2.55	2.18	0.59	2.11
Os03g0439700		Protein of unknown function DUF1230 family protein	1.453	0.53937	0.0325221	yes	11.26	11.78	8.24	8.7	4.67	8.14	10.4267	7.17
Os03g0441000		Similar to Transcription initiation factor TFIID component TAF4 family protein, expressed	1.418	0.503794	0.00569521	yes	8.94	12.31	8.38	8.99	6.44	5.2	9.87667	6.87667
Os03g0441500	OsABCF2	ABC transporter-like domain containing protein	1.25	0.3221	0.024079	yes	41.44	45.73	38.19	49.32	28.14	31.67	41.7867	36.3767
Os03g0448600	OsWD40-76	WD40 repeat-like domain containing protein	1.463	0.548696	1.13e-06	yes	57.7	62.6	53.17	43.53	36.54	38.36	57.8233	39.4767
Os03g0454100		TMS membrane protein/tumour differentially expressed protein family protein	1.365	0.448637	0.0165982	yes	9.2	11.18	8.95	8.62	6.27	6.63	9.77667	7.17333
Os03g0454300		Conserved hypothetical protein	1.448	0.533633	0.000755043	yes	19.05	13.14	15.79	9.65	12.11	11.07	15.9933	10.9433
Os03g0556500		Hypothetical protein	4.169	2.05961	0.00322728	yes	1.05	0.94	0.66	0.26	0.23	0.19	0.883333	0.226667
Os03g0557900		Hypothetical gene	1.222	0.289462	0.00937687	yes	275.53	265.55	234.65	235.96	196.3	192.69	258.577	208.317
Os03g0558600		Similar to H0124E07.4 protein	4.071	2.02554	0.0298084	yes	0.86	1.82	0.96	0.32	0.27	0.25	1.21333	0.28
Os03g0559900		Conserved hypothetical protein	1.362	0.445302	0.0186322	yes	10.96	10.81	10.57	8.17	8.08	7.34	10.78	7.86333
Os03g0561283		Conserved hypothetical protein	1.452	0.538499	1.05e-05	yes	106.32	117.27	93.97	78.18	73.24	66.14	105.853	72.52
Os03g0561400		Conserved hypothetical protein	0.768	-0.380163	0.0130028	yes	124.43	125.17	142.67	166.73	187.68	181.88	130.757	178.763
Os03g0565600		Similar to tobamovirus multiplication-like protein	1.288	0.364844	0.0139786	yes	26.92	33.23	28.07	24.12	22.96	21.32	29.4067	22.8
Os03g0567600	OsXAT3	Glycosyltransferase AER61, uncharacterized domain containing protein	1.344	0.426928	0.000167587	yes	77.3	91.02	67.72	77.29	50.7	54.24	78.68	60.7433
Os03g0568900	OsPAP18	Similar to Purple acid phosphatase	1.267	0.341136	0.00259629	yes	48.34	58.46	44.95	48.01	33.22	38.73	50.5833	39.9867
Os03g0573750		Conserved hypothetical protein	1.494	0.579369	0.000329885	yes	19.29	19.63	16.03	13.22	10.77	13	18.3167	12.33
Os03g0576700	RPL13b	Similar to 60S ribosomal protein L13 (BBC1 protein homolog)	1.263	0.337193	0.0224284	yes	228.58	214.2	219.84	169.88	179.05	172.63	220.873	173.853
Os03g0576900	OsPUT3	Amino acid/polyamine transporter I family protein	1.446	0.532486	1.85e-09	yes	176.53	209.12	168.34	152.44	116.53	116.72	184.663	128.563
Os03g0577500		Similar to Avr9 elicitor response-like protein	0.531	-0.912365	9.31e-06	yes	2.99	4	3.14	7.67	6.28	5.64	3.37667	6.53
Os03g0579550		Hypothetical gene	26.74	4.7409	0.0310333	yes	2.36	0	1.13	0	0	0	1.16333	0
Os03g0582200		SCAMP family protein	0.78	-0.35853	0.00279364	yes	31.68	33.56	30.25	46.58	37.81	37.82	31.83	40.7367
Os03g0583800		Mpv17/PMP22 family protein	1.346	0.428471	0.00035241	yes	50.85	51.73	42.39	41.87	31.84	33.26	48.3233	35.6567
Os03g0583900	OsDCL2a	DEAD-like helicase, N-terminal domain containing protein	1.353	0.435877	3.05e-05	yes	19.17	19.42	17.98	14.79	10.57	11.88	18.8567	12.4133
Os03g0586700		Conserved hypothetical protein	1.584	0.66397	7.12e-07	yes	16.77	20.43	17.33	14.83	10.6	9.27	18.1767	11.5667
Os03g0588100		Hypothetical conserved gene	1.395	0.480748	0.00466382	yes	9.65	10.41	8.45	7.68	6.16	6.48	9.50333	6.77333
Os03g0588800		Hypothetical conserved gene	0.259	-1.94844	0.0109435	yes	0.14	0.16	0.05	0.53	0.33	0.45	0.116667	0.436667
Os03g0591300	OsbHLH140	Helix-loop-helix DNA-binding domain containing protein	0.503	-0.991877	0.00276043	yes	2.52	3.49	1.36	6.94	3.92	3.75	2.45667	4.87
Os03g0591700		Conserved hypothetical protein	0.75	-0.414664	0.0334964	yes	3.31	3.53	3.58	5	4.2	4.97	3.47333	4.72333
Os03g0593700		Hypothetical conserved gene	0.73	-0.453721	0.0365817	yes	4.67	6.61	5.1	8.54	7.35	6.95	5.46	7.61333
Os03g0594400	OsMST2	Monosaccharide transporter 2	2.528	1.33805	0.0022891	yes	2.1	1.79	1.23	0.7	0.62	0.69	1.70667	0.67
Os03g0596800		Conserved hypothetical protein	1.699	0.764999	0.0150293	yes	3.83	4.8	3.59	3.35	1.72	2.14	4.07333	2.40333
Os03g0596900		GTP-binding signal recognition particle SRP54, G-domain containing protein	1.212	0.277785	0.011721	yes	251.91	309.86	244.58	265.23	215.47	201.57	268.783	227.423
Os03g0598100	OsACR5	Similar to ACR4	1.26	0.333385	0.0227572	yes	38.13	41.17	26.38	33.71	24.32	25.64	35.2267	27.89
Os03g0598700		Zinc finger, RING/FYVE/PHD-type domain containing protein	0.514	-0.958978	0.0237584	yes	1.08	1.02	1.06	2.14	1.98	2.02	1.05333	2.04667
Os03g0601500	OsEnS-48	B12D family protein	0.676	-0.565077	0.0304887	yes	164.69	128.11	196.92	181.69	263.46	274.77	163.24	239.973
Os03g0602300	brd1	Cytochrome P450 85A1 (EC 1.14.-.-) (C6-oxidase	2.2	1.13749	3.07e-16	yes	84.18	93.7	61.75	44.76	28.92	35.2	79.8767	36.2933
Os03g0602400		Non-protein coding transcript	2.389	1.25639	0.0165773	yes	12.2	20.28	4.92	7.68	2.2	5.69	12.4667	5.19
Os03g0605300	OsSub30	Similar to Subtilisin-like protease (Fragment)	0.552	-0.858446	0.00397426	yes	3.94	5.34	2.18	9.88	4.23	6.7	3.82	6.93667
Os03g0611100	OsmiR1428e	Non-protein coding transcript	0.51	-0.97084	0.000143371	yes	11.31	11.28	15.6	22.26	28.09	26.87	12.73	25.74
Os03g0622500		Conserved hypothetical protein	1.241	0.310922	0.00313016	yes	70.71	79.58	75.15	72.64	58.2	51.35	75.1467	60.73
Os03g0623100	OsEnS-49	Conserved hypothetical protein	1.368	0.45257	0.00228378	yes	211.34	226.22	192.93	144.91	165.87	143.96	210.163	151.58
Os03g0629800		Conserved hypothetical protein	51.301	5.68093	6.88e-21	yes	8.9	10.47	13.03	0.12	0.48	0.09	10.8	0.23
Os03g0636300		Conserved hypothetical protein	2.908	1.54	0.0421375	yes	1.87	2.95	1.45	1.14	0.33	0.64	2.09	0.703333
Os03g0637900		Similar to Centromere protein-like protein (Fragment)	0.634	-0.656878	6.12e-05	yes	7.44	6.7	4.79	13.81	8.25	8.53	6.31	10.1967
Os03g0638000		Similar to Centromere protein-like protein (Fragment)	0.02	-5.67425	0.000439971	yes	0	0	0	2.89	0.94	0.76	0	1.53
Os03g0638200		Similar to Major facilitator superfamily protein, expressed	1.511	0.595878	3.3e-07	yes	48.54	52.39	51.85	40.83	30.88	30.9	50.9267	34.2033
Os03g0638400		Similar to OSIGBa0153E02-OSIGBa0093I20.19 protein	0.648	-0.625076	0.0070615	yes	6.39	7.78	7.66	8.95	10.95	11.95	7.27667	10.6167
Os03g0641300		Hypothetical conserved gene	0.583	-0.779593	3.62e-05	yes	2.68	3.55	2.47	5.93	4.49	4.72	2.9	5.04667
Os03g0645100		Similar to pyruvate dehydrogenase E1 component subunit beta	0.745	-0.424723	0.00583528	yes	14.86	15.76	15.03	26.96	20.32	18.11	15.2167	21.7967
Os03g0646800		Similar to DNA-directed RNA polymerase	1.269	0.343908	0.00420449	yes	61.72	81.84	59.24	70.32	46.65	46.57	67.6	54.5133
Os03g0647800		Similar to expp1 protein	0.763	-0.390033	0.0093962	yes	21.96	23.78	19.15	35.51	23.81	25.98	21.63	28.4333
Os03g0648400	OsDjA4	Similar to DnaJ protein	1.324	0.405352	4.17e-05	yes	1627.09	1753.45	1246.5	1381.44	1011.84	1045.17	1542.35	1146.15
Os03g0648900		HAD-superfamily subfamily IE hydrolase protein	0.7	-0.514525	0.0195664	yes	5.92	6.38	6.54	9.67	9.37	8.42	6.28	9.15333
Os03g0649000		Conserved hypothetical protein	0.668	-0.581807	0.0012499	yes	4.43	4.21	4.42	7.25	5.66	6.72	4.35333	6.54333
Os03g0654400	OsCAT4	Similar to Cationic amino acid transporter-like protein	0.796	-0.329174	0.0339518	yes	8.6	9.33	8.86	12.66	10.5	9.71	8.93	10.9567
Os03g0655400	OsLEA24	Similar to LIP5	1.468	0.554241	0.0196731	yes	229.53	158.71	211.61	106.92	143.03	155.19	199.95	135.047
Os03g0663400	OsLP	Similar to Thaumatin-like protein	0.695	-0.524972	0.0156674	yes	19.84	16.99	18.38	24.86	25.56	28.7	18.4033	26.3733
Os03g0665700		Similar to predicted protein	0.56	-0.83664	0.00364258	yes	28.26	24.11	25.38	33.23	45.48	57.99	25.9167	45.5667
Os03g0667100	OsNPR3	Similar to NPR1-like protein	1.435	0.520645	0.00712885	yes	4.39	6.18	4.91	4.03	2.94	3.48	5.16	3.48333
Os03g0669300		Beta-1,3-glucanase-like protein	1.374	0.457954	0.00232763	yes	31.13	37.3	29.37	28.82	20.56	25.88	32.6	25.0867
Os03g0674600		Similar to Growth regulating factor (Fragment)	0.725	-0.464896	0.0453108	yes	1.85	1.7	1.76	2.76	2.35	2.24	1.77	2.45
Os03g0678400	OsRDCP4	Zinc finger, RING/FYVE/PHD-type domain containing protein	1.337	0.419429	0.0282253	yes	13.8	12.55	14.54	10.86	9.02	10.74	13.63	10.2067
Os03g0680800	OsBIHD1	Similar to cDNA clone:J023038C04, full insert sequence	1.243	0.314405	0.0143776	yes	52.02	66.91	45	53.04	36.44	41.16	54.6433	43.5467
Os03g0683700		Conserved hypothetical protein	0.819	-0.287903	0.0498529	yes	21.57	27.38	19.48	36.71	24.52	25.34	22.81	28.8567
Os03g0684100		Armadillo-like helical domain containing protein	0.723	-0.467086	0.011021	yes	6.02	8.51	6.37	12.29	9.35	7.67	6.96667	9.77
Os03g0684500	OsGINT2	Similar to glycosyltransferase family protein 47	1.379	0.463596	0.0382776	yes	2.47	3.02	2.18	2.63	1.94	1.75	2.55667	2.10667
Os03g0685800		Hypothetical protein	0.033	-4.92534	0.00865737	yes	0	0	0	0.88	0.16	0.17	0	0.403333
Os03g0689300	OSA1	Plasma membrane H+ ATPase (EC 3.6.3.6) (H-ATPase)	0.819	-0.28741	0.0135335	yes	53.37	65.25	47.89	88.12	57.02	59.5	55.5033	68.2133
Os03g0693400		Protein of unknown function DUF538 family protein	1.429	0.515328	0.000126988	yes	14.41	15.86	11.04	11.14	6.4	8.25	13.77	8.59667
Os03g0699200		BRCT domain containing protein	1.325	0.405453	4.22e-05	yes	92.21	106.65	88.37	89.98	64.24	63.87	95.7433	72.6967
Os03g0700700	OsLOX1	Similar to Lipoxygenase (Fragment)	1.246	0.317657	0.0223076	yes	67.7	76.21	47.63	62.14	39.44	48.72	63.8467	50.1
Os03g0700800		Similar to EIN2	1.208	0.272463	0.0314812	yes	34.03	40.19	33.88	36.26	27.57	25.4	36.0333	29.7433
Os03g0701800	OsPIPK1	Phosphatidylinositol 4-phosphate 5-kinase, Regulation of heading, Regulation of floral induction gene	1.324	0.405032	0.000406978	yes	31.4	37.14	31.06	33.72	22.33	20.36	33.2	25.47
Os03g0701900		Similar to Pinin/SDK/memA/ protein conserved region containing protein	0.801	-0.319749	0.00878423	yes	34.38	40.76	34.48	48.58	42.63	42.57	36.54	44.5933
Os03g0703100	Os3bglu8	Similar to Beta-glucosidase	0.631	-0.664349	0.00708255	yes	3.66	4.39	5.1	6.57	8.31	6.93	4.38333	7.27
Os03g0703200	TMS10L	Similar to leucine-rich repeat family protein	1.358	0.441747	0.00103975	yes	16.83	18.92	14.73	14.96	10.44	11.83	16.8267	12.41
Os03g0704400		Serine/threonine protein kinase domain containing protein	0.364	-1.45666	0.000386973	yes	0.53	0.33	0.51	1.68	1.18	1.29	0.456667	1.38333
Os03g0708200	OsFbox169	Cyclin-like F-box domain containing protein	0.617	-0.696141	0.0121737	yes	3.08	3.67	2.42	6.02	3.48	5.34	3.05667	4.94667
Os03g0708700		Protein of unknown function DUF593 domain containing protein	1.316	0.395691	0.0364129	yes	4.94	5.98	3.54	4.27	3.2	3.3	4.82	3.59
Os03g0709000		Membrane-associated, eicosanoid and glutathione metabolism (MAPEG) domain containing protein	0.72	-0.473711	0.00261056	yes	26.52	27.42	24.65	37.9	35.77	35.08	26.1967	36.25
Os03g0711400	OsWD40-84	Similar to Coatomer alpha subunit	1.277	0.352943	0.00277624	yes	72.16	82.36	58.17	65.92	46.95	51.9	70.8967	54.9233
Os03g0711650		Similar to AT hook motif family protein, expressed	0.603	-0.729008	0.00522599	yes	5.09	4.75	4.69	7.06	8.41	8.4	4.84333	7.95667
Os03g0716200		Zinc finger, PHD-type domain containing protein	1.683	0.750657	0.00388887	yes	3.1	4.19	2.55	2.28	1.5	2.03	3.28	1.93667
Os03g0717900		Similar to ABRH7 (Fragment)	0.818	-0.289312	0.00759443	yes	40.32	48.31	39.65	59.2	50.84	49.11	42.76	53.05
Os03g0718100	ACT1	Actin 1	0.825	-0.277572	0.00805954	yes	103.6	117.48	94.72	159.89	114.11	110.7	105.267	128.233
Os03g0719800	PHYA	Phytochrome A, Photorecepto	1.257	0.32984	0.0150987	yes	27.09	34.44	24.9	30.79	18.02	20.5	28.81	23.1033
Os03g0721900		Similar to Histone H2A	0.56	-0.837479	0.0170391	yes	5.58	4.64	6.33	9.58	9.07	10.66	5.51667	9.77
Os03g0722000	OsSTA112	Hyccin domain containing protein	0.625	-0.677746	0.00402317	yes	5.38	6.8	5.85	9.46	9.91	9.38	6.01	9.58333
Os03g0723400	OsEnS-53	Similar to UFG2	1.213	0.278495	0.0110148	yes	1069.95	1149.92	950.49	888.35	804.19	899.08	1056.79	863.873
Os03g0723600		Conserved hypothetical protein	1.398	0.483848	0.0235733	yes	8.64	10.67	5.98	7.33	5.66	5.19	8.43	6.06
Os03g0725100		Conserved hypothetical protein	1.241	0.311032	0.0060236	yes	78.11	100.35	78.01	91.05	67.18	60.62	85.49	72.95
Os03g0726100	OsTubA3	Similar to Tubulin alpha-1 chain (Alpha-1 tubulin)	1.32	0.400093	4.96e-05	yes	495.76	503.08	413.38	434.47	302.71	317.18	470.74	351.453
Os03g0726500		Protein of unknown function DUF81 domain containing protein	1.308	0.387169	0.000962999	yes	42.84	49.88	39.08	43.87	29.52	28.79	43.9333	34.06
Os03g0727900		GTP1/OBG domain containing protein	1.353	0.436156	0.00498452	yes	11.21	14.97	11.05	12.36	9.84	10.59	12.41	10.93
Os03g0728100	OsDjC32	Heat shock protein DnaJ, N-terminal domain containing protein	1.341	0.423632	0.00415462	yes	31.56	41.32	26.68	31.16	20.1	21.85	33.1867	24.37
Os03g0728900	OsbHLH084	Helix-loop-helix DNA-binding domain containing protein	1.784	0.835516	0.0478002	yes	1.41	1.97	1.49	0.91	0.9	0.91	1.62333	0.906667
Os03g0730000		Lecithin:cholesterol acyltransferase family protein	0.484	-1.04821	0.00288298	yes	0.93	1.26	1.05	2.31	1.61	2.53	1.08	2.15
Os03g0733600	OsGIF3	SSXT family protein	0.547	-0.86919	0.0073785	yes	3.4	3.23	3.7	6.13	4.34	8.24	3.44333	6.23667
Os03g0734200		Conserved hypothetical protein	1.81	0.855994	0.0120128	yes	13.56	24.33	18.12	11.62	10.27	8.9	18.67	10.2633
Os03g0734300		Similar to Proteinase inhibitor type II CEVI57 precursor	0.394	-1.3429	1.37e-05	yes	120.73	73.75	128.95	179.74	331.01	300.23	107.81	270.327
Os03g0739700		Uncharacterised protein family UPF0114 domain containing protein	0.529	-0.920015	0.030661	yes	1.57	1.71	1.41	2.61	3.97	2.18	1.56333	2.92
Os03g0740833		Conserved hypothetical protein	2.18	1.12426	4.06e-05	yes	1.89	2.61	2	1.15	0.97	0.85	2.16667	0.99
Os03g0741400	OsWRKY121	Similar to SUSIBA2	0.817	-0.292166	0.0115469	yes	24.75	28.61	22.42	37.02	27.15	28.74	25.26	30.97
Os03g0743500	OsCML4	Calcium-binding EF-hand domain containing protein	1.455	0.540724	0.0257034	yes	9.41	9.78	11.5	3.76	5.6	6.36	10.23	5.24
Os03g0743800		Similar to predicted protein	0.568	-0.814944	2.18e-05	yes	1.15	1.34	0.97	2.55	1.81	1.75	1.15333	2.03667
Os03g0743900	OsATPS	Similar to ATP sulfurylase	1.349	0.432391	0.00421566	yes	18.88	21.85	15.48	16.8	12.4	12.38	18.7367	13.86
Os03g0745400		Conserved hypothetical protein	1.242	0.312406	0.000713851	yes	147.43	176.05	124.85	145	92.95	98.2	149.443	112.05
Os03g0745550		Conserved hypothetical protein	0.523	-0.934438	0.000462914	yes	4.92	6.33	4.96	10.78	9.59	10.43	5.40333	10.2667
Os03g0746700		Conserved hypothetical protein	0.8	-0.322228	0.0247902	yes	16.12	17.54	15.48	22.93	17.73	20.84	16.38	20.5
Os03g0747400	OsLEA31	Similar to Seed maturation protein	1.423	0.509297	0.00376012	yes	42.76	67.99	38.56	42.41	26.38	37.81	49.77	35.5333
Os03g0747600		Similar to Acetyltransferase, GNAT family protein, expressed	1.224	0.291043	0.00772028	yes	31.08	35.29	28.96	31.82	19.9	21.93	31.7767	24.55
Os03g0747800	RCS3	Cysteine synthase (EC 2.5.1.47	0.762	-0.391804	0.0101427	yes	24.02	24.72	24.24	32.97	32.01	30.58	24.3267	31.8533
Os03g0748000		YT521-B-like protein family protein	1.265	0.339704	0.0036999	yes	258.64	312.86	247.9	278.94	199.48	187.4	273.133	221.94
Os03g0749800		Similar to Tousled-like protein kinase	0.824	-0.279805	0.024272	yes	16.58	18.24	15.66	21.87	18.74	20.49	16.8267	20.3667
Os03g0750000		Similar to ethylene-responsive protein	0.765	-0.38592	0.0108145	yes	300.82	317.67	292.43	358.3	397.43	420.97	303.64	392.233
Os03g0750100		Similar to TPR Domain containing protein, expressed	1.277	0.352836	0.000134343	yes	156.05	174.21	145.36	138.88	118.06	115.16	158.54	124.033
Os03g0751000		Protein of unknown function DUF423 family protein	0.818	-0.290478	0.0480831	yes	15.74	12.52	14.46	10.66	20.87	13.55	14.24	15.0267
Os03g0755625		Hypothetical conserved gene	0.582	-0.781607	0.0267513	yes	4.66	14.25	13.3	2.07	15.88	12.25	10.7367	10.0667
Os03g0756000		Similar to 60S ribosomal protein L13a-4	1.207	0.271037	0.0181176	yes	150.36	152.59	120.32	126.89	106.06	116.05	141.09	116.333
Os03g0756200		Protein kinase, core domain containing protein	1.332	0.413677	0.00146228	yes	21.34	26.22	18.83	21.75	14.59	13.8	22.13	16.7133
Os03g0756700		Hypothetical conserved gene	1.222	0.289375	0.0398871	yes	22.2	28.34	22.4	27.13	16.46	16.88	24.3133	20.1567
Os03g0757550		Non-protein coding transcript	1.503	0.588122	0.0345476	yes	5.97	5.23	5.36	5.11	3.56	2.15	5.52	3.60667
Os03g0758400		Ankyrin repeat containing protein	0.818	-0.290696	0.0488158	yes	24.95	26.12	23.89	34.24	29.27	28.44	24.9867	30.65
Os03g0758500	OsENODL12	Cupredoxin domain containing protein	0.735	-0.444109	0.0184283	yes	19.61	21.06	15.42	26.86	24.03	23.35	18.6967	24.7467
Os03g0760700		Similar to Aspartate-semialdehyde dehydrogenase (EC 1.2.1.11) (Fragment)	0.787	-0.345588	0.00177703	yes	197.79	199.67	171.88	252.41	224.96	242.32	189.78	239.897
Os03g0760800	GASR1	A member of the GAST (gibberellin (GA)-Stimulated Transcript) family, Control of seedling growth and alpha-amylase expression, Cell proliferation in meristems and panicles developmen	0.467	-1.0976	2.62e-06	yes	49.11	47.37	67.77	102.54	128.29	120.05	54.75	116.96
Os03g0762400	prx51	Similar to Peroxidase2 precursor (EC 1.11.1.7)	1.361	0.444584	0.00349616	yes	58.07	70.36	46.96	56.67	32.76	39.93	58.4633	43.12
Os03g0762700		Transcriptional coactivator SAGA-type complex, Ada1/Tada1 domain containing protein	1.3	0.37852	0.00339934	yes	29.64	32.24	24.94	26.47	18.86	21.46	28.94	22.2633
Os03g0767000	AOS1	Allene oxide synthase (CYP74A1), Biosynthesis of jasmonic acid (JA	1.772	0.825394	0.0114497	yes	4.22	5.14	2.1	2.6	1.72	2.05	3.82	2.12333
Os03g0768900		Hypothetical conserved gene	0.472	-1.08211	2.86e-05	yes	6.92	13.54	9.18	22.97	18.05	21.54	9.88	20.8533
Os03g0769400		BTB/POZ fold domain containing protein	1.227	0.294681	0.00575519	yes	42.11	48.46	40.18	44.55	31.17	30.73	43.5833	35.4833
Os03g0769800		Similar to Homeodomain-leucine zipper protein interfascicular fiberless 1 (Revoluta)	1.401	0.48666	2.82e-06	yes	48.92	58.14	39.74	37.81	27.25	30.44	48.9333	31.8333
Os03g0772300		Conserved hypothetical protein	1.532	0.61555	2.99e-07	yes	38.48	43.48	38.89	32.78	23.08	22.43	40.2833	26.0967
Os03g0773000		Protein of unknown function DUF1005 family protein	1.402	0.487438	0.0107805	yes	9.11	9.45	7.58	6.73	5.37	6.52	8.71333	6.20667
Os03g0773100		Similar to Myb/SANT domain protein	1.218	0.284341	0.0427385	yes	10.61	12.17	10.76	11.53	7.59	8.6	11.18	9.24
Os03g0773300		Protein kinase, core domain containing protein	1.311	0.390613	0.00882841	yes	53.32	65.68	41.01	49.88	37.03	37	53.3367	41.3033
Os03g0774400		Similar to predicted protein	0.708	-0.498156	0.0185925	yes	11.75	11.83	12.68	14.2	16.89	16.3	12.0867	15.7967
Os03g0780800	FAH2	Fatty acid 2-hydroxylase, Resistance to rice blast fungus infectio	0.742	-0.430199	0.00559857	yes	13.94	16.65	14.02	21.91	17.9	19.32	14.87	19.71
Os03g0783051		Conserved hypothetical protein	0.389	-1.36226	4.26e-05	yes	1.5	2.12	2.72	6.41	4.8	5.36	2.11333	5.52333
Os03g0783100		Conserved hypothetical protein	0.566	-0.821764	0.00733066	yes	1.95	2.57	1.53	4.11	2.98	3.55	2.01667	3.54667
Os03g0784900		Glycolipid transfer protein, GLTP domain containing protein	1.321	0.401489	0.00268383	yes	171.7	183.13	182.86	143.53	134.95	126.59	179.23	135.023
Os03g0785100		Conserved hypothetical protein	1.528	0.611424	7.31e-05	yes	52.54	58.19	41.52	36.04	30.3	32.62	50.75	32.9867
Os03g0785900	OsGSTU1	Similar to Glutathione-S-transferase	0.764	-0.38841	0.0148447	yes	50.59	55.16	38.92	64.6	53.09	69.72	48.2233	62.47
Os03g0786100	OsGLO1	Glycolate oxidase, Photorespiratory enzyme, Strong regulation over photosynthesis, Feed-back inhibition on Rubisco activas	1.345	0.42763	0.001157	yes	23.87	28.32	19.75	20.55	15.86	16.69	23.98	17.7
Os03g0786500		Similar to Glycine-rich protein 2	1.372	0.455819	0.0386658	yes	7.72	8.25	8.97	6.92	6.01	5.39	8.31333	6.10667
Os03g0787500		Hypothetical conserved gene	2.429	1.28033	0.00406833	yes	8.41	10.94	10.47	6.49	3.38	2.45	9.94	4.10667
Os03g0787600		Conserved hypothetical protein	1.514	0.598566	0.00662247	yes	23.9	18.48	21.4	15.35	12.39	14.29	21.26	14.01
Os03g0789433		Hypothetical conserved gene	1.676	0.744629	4.48e-06	yes	76.07	85.3	60.44	48.5	31.35	48.63	73.9367	42.8267
Os03g0790500	GID1	Alpha/beta hydrolase fold-3 domain containing protein	1.446	0.53219	0.0228402	yes	10.67	13.61	7.81	7.82	5.96	8.16	10.6967	7.31333
Os03g0790600	GO	Glutamate carboxypeptidase, Hormone homeostasis, Regulation of developmental processe	2.219	1.14983	1.87e-12	yes	42.62	60.05	35.37	30.82	15.89	18.71	46.0133	21.8067
Os03g0790700	AO	Aldehyde oxidase-2	1.794	0.843294	0.00148961	yes	2.71	3.51	1.64	1.61	1.3	1.4	2.62	1.43667
Os03g0790900	AAO3	Similar to Aldehyde oxidase-2	1.412	0.497328	0.00137384	yes	137.6	157.87	100.92	123.73	73.89	89.87	132.13	95.83
Os03g0792500	OsMB5	Similar to Zinc finger POZ domain protein (Fragment)	1.214	0.279435	0.014227	yes	64.58	70.14	61.94	62.79	57.64	53	65.5533	57.81
Os03g0793100		Glycosyl transferase, family 43 protein	0.678	-0.560873	0.0059076	yes	3.14	5.38	2.69	6.56	5.34	5.3	3.73667	5.73333
Os03g0793700	OsEnS-57	RmlC-like jelly roll fold domain containing protein	0.82	-0.286996	0.0166343	yes	992.15	1054.01	782.07	1204.65	1006.81	1209.47	942.743	1140.31
Os03g0794900		Frigida-like family protein	1.295	0.373178	0.00361717	yes	233.25	312.62	208.21	276.66	156.93	174.91	251.36	202.833
Os03g0795100		Conserved hypothetical protein	1.728	0.789476	1.62e-05	yes	18.66	20.41	14.96	10.75	9.55	10.77	18.01	10.3567
Os03g0795200		Pentatricopeptide repeat domain containing protein	1.607	0.684198	0.0469158	yes	3.44	2.42	1.95	1.77	1.24	1.8	2.60333	1.60333
Os03g0795300		Similar to Extensin protein-like	14.734	3.88105	0.00586421	yes	0.9	0.6	0.25	0	0	0.13	0.583333	0.0433333
Os03g0795350		Hypothetical gene	4.171	2.06034	1.45e-18	yes	3.01	4.53	4.12	1.13	0.83	0.7	3.88667	0.886667
Os03g0796600		Protein of unknown function DUF506, plant family protein	1.363	0.447074	0.00331811	yes	18.9	16.42	16.58	15.36	9.01	12.23	17.3	12.2
Os03g0797400	OsIGL	Similar to Indole-3-glycerol phosphate lyase	0.627	-0.674425	9.07e-06	yes	24.49	30.65	19.34	49.71	33.22	35.79	24.8267	39.5733
Os03g0798200	OsSIRP2	RING Ub E3 ligase, Positive regulator of salt and osmotic stress toleranc	0.744	-0.427025	0.0296215	yes	6.4	9.92	6.69	11.95	8.9	9.99	7.67	10.28
Os03g0799000		Similar to Histone H1	1.287	0.363667	0.0380204	yes	127.89	152.27	81.17	107.19	73.43	97.31	120.443	92.6433
Os03g0800200	MEL1	ARGONAUTE (AGO) family protein, Development of pre-meiotic germ cells, Progression of meiosi	0.516	-0.953699	0.0245733	yes	0.36	0.42	0.45	0.82	0.91	0.65	0.41	0.793333
Os03g0801900		Protein of unknown function DUF569 family protein	1.351	0.434458	0.0251135	yes	8.9	11.67	7.12	8.26	4.67	5.62	9.23	6.18333
Os03g0802700	OsRH27	RH27 helicase (Fragment)	1.255	0.328191	0.00285534	yes	49.05	53.36	45.05	49.2	34.6	34.4	49.1533	39.4
Os03g0803900		Similar to predicted protein	1.319	0.399786	0.000136751	yes	45.98	56.34	41.26	43.96	30.17	34.01	47.86	36.0467
Os03g0804100		Conserved hypothetical protein	0.561	-0.835115	0.0280523	yes	3.18	3.06	3.84	5.68	6.25	6.11	3.36	6.01333
Os03g0804200	OsLTPG10	Bifunctional inhibitor/plant lipid transfer protein/seed storage domain containing protein	1.91	0.933668	0.00157093	yes	10.43	10.33	8.7	4.01	5.03	6.25	9.82	5.09667
Os03g0806500	OsAPRL5	Thioredoxin domain 2 containing protein	1.258	0.331548	0.00647034	yes	48.77	54.21	49.84	47.99	37.14	36.81	50.94	40.6467
Os03g0807700		Protein of unknown function DUF642 domain containing protein	0.477	-1.06894	0.000406191	yes	2.8	3.01	2.25	5.94	4.02	6.71	2.68667	5.55667
Os03g0808300	OsREM4.2	Remorin, C-terminal region domain containing protein	1.214	0.279528	0.0366613	yes	167.15	197.72	125.48	152.65	110.11	137.54	163.45	133.433
Os03g0808900		Similar to Seed imbibition protein (Fragment)	3.315	1.72914	7.16e-12	yes	7.11	6.57	4.21	2.29	1.37	1.73	5.96333	1.79667
Os03g0809100		Major facilitator superfamily protein	1.403	0.48857	0.0404459	yes	4.06	6.81	3.92	3.74	3.08	3.2	4.93	3.34
Os03g0809200	OsbZIP34	Similar to Transcription factor EmBP-1 (Fragment)	1.272	0.346548	0.0382544	yes	13.98	18.28	14.11	14.83	9.41	11.78	15.4567	12.0067
Os03g0809300	OsPP57	Sporulation stage II, protein E C-terminal domain containing protein	1.402	0.487648	8.71e-06	yes	46.15	50.27	39.82	39.83	27.11	29.07	45.4133	32.0033
Os03g0809800	OsRFP	Conserved hypothetical protein	0.603	-0.728757	0.00143767	yes	5.77	6.61	6.49	10.03	10.07	8.87	6.29	9.65667
Os03g0810800	OsABA2	Short-chain alcohol dehydrogenase, ABA biosynthesis, Lesion mimic formation, Disease-resistance, Seed dormanc	0.706	-0.502397	0.0344482	yes	5.85	7.54	6.07	9.42	9.85	8.09	6.48667	9.12
Os03g0812000		DNA topoisomerase, type IIA, subunit A or C-terminal domain containing protein	0.803	-0.31675	0.0143545	yes	20.09	23.76	19.5	29.77	21.31	23.41	21.1167	24.83
Os03g0815200		Similar to Methylenetetrahydrofolate reductase (EC 1.5.1.20)	0.81	-0.303873	0.00903413	yes	28.84	24.84	21.84	31.68	32.58	35.75	25.1733	33.3367
Os03g0815700	SPIN1	K Homology domain containing protein, Nuclear RNA/DNA binding protein of the STAR (Signal Transduction and Activation of RNA) family, Flowering time contro	0.709	-0.497074	0.00854609	yes	8.53	9.94	6.42	14.01	9.82	11.17	8.29667	11.6667
Os03g0816700		Tubby, C-terminal domain containing protein	2.815	1.49314	0.0435124	yes	1.73	2.28	1.91	1.15	0.14	0.81	1.97333	0.7
Os03g0817900	OsTBL5	Protein of unknown function DUF231, plant domain containing protein	1.441	0.526875	0.000404367	yes	13.51	17.24	12.14	11.87	9.06	9.43	14.2967	10.12
Os03g0818100		Histidine acid phosphatase family protein	1.251	0.322791	0.00114702	yes	84.74	100.01	81.03	87.01	63.39	62.41	88.5933	70.9367
Os03g0820500	OsADF3	Actin depolymerizing factor, Actin-binding protein, Abiotic stress respons	1.639	0.713179	4.08e-05	yes	322.73	320.22	290.85	161.67	209.34	189.02	311.267	186.677
Os03g0821100	OsHSP70	Similar to Non-cell-autonomous heat shock cognate protein 70	1.464	0.549508	5.16e-05	yes	44.04	53.43	36.45	39.94	25.05	26.9	44.64	30.63
Os03g0821800		Glycosyl transferase, family 2 domain containing protein	0.736	-0.443171	0.031055	yes	6.77	8.4	8.01	11.4	9.31	10.9	7.72667	10.5367
Os03g0823100		Major facilitator superfamily protein	0.71	-0.49339	0.0459404	yes	5.81	4.16	4.32	6.41	6.64	6.28	4.76333	6.44333
Os03g0823400		Similar to Bowman-Birk type trypsin inhibitor (WTI)	1.34	0.422682	0.00721374	yes	41.96	41.92	41.1	37.49	29.55	26.65	41.66	31.23
Os03g0823500		TGF-beta receptor, type I/II extracellular region family protein	0.618	-0.694223	5.73e-06	yes	17.76	17.96	13.18	29.47	21.07	27.98	16.3	26.1733
Os03g0825900		Conserved hypothetical protein	0.66	-0.598375	0.0084165	yes	4.72	3.94	3.96	6.42	5.33	7.28	4.20667	6.34333
Os03g0826500	OASA1	Anthranilate synthase alpha 1 subunit	1.358	0.441425	0.00481419	yes	11.9	11.42	10.9	9.54	7.75	8	11.4067	8.43
Os03g0826800		Conserved hypothetical protein	1.295	0.372588	0.00478974	yes	351.96	325.84	296.88	257.08	223.05	269.52	324.893	249.883
Os03g0826900	OsEnS-58	Conserved hypothetical protein	1.488	0.572943	6.86e-08	yes	194.93	208.33	156.07	138.38	110.27	123.71	186.443	124.12
Os03g0830500	OsFWL7	Similar to PGPS/D12	0.032	-4.95436	0.00517397	yes	0	0	0	0.35	0.84	0.8	0	0.663333
Os03g0831300		Protein of unknown function DUF789 family protein	1.376	0.46053	0.00130033	yes	15.76	15.86	15.95	13.44	11.18	10.96	15.8567	11.86
Os03g0831700		Conserved hypothetical protein	0.73	-0.454642	0.0409183	yes	3.4	2.5	3.14	5.06	3.65	4.19	3.01333	4.3
Os03g0832600		Similar to Galactokinase (EC 2.7.1.6) (Galactose kinase)	1.341	0.42345	0.000690393	yes	32.87	38.7	28.2	30.95	21.12	22.45	33.2567	24.84
Os03g0841800	GL3.3	GSK3/SHAGGY-like kinase, A member of the GLYCOGEN SYNTHASE KINASE 3/SHAGGY-like family, Regulation of grain length, Negative regulation of grain size and weigh	0.825	-0.276689	0.0319438	yes	22.59	25.31	21.26	29.37	32.67	27.71	23.0533	29.9167
Os03g0843600	Os-CASTOR	Ion channel DMI1.,Cation channen protein	0.77	-0.376772	0.0384699	yes	3	4.12	3.33	5.42	4.04	4.07	3.48333	4.51
Os03g0844450		Similar to 3' exoribonuclease family domain 1-containing protein	0.736	-0.442516	0.0402038	yes	9.57	8.16	7.14	11.69	10.24	11.69	8.29	11.2067
Os03g0845800		Conserved hypothetical protein	1.888	0.916605	0.0437021	yes	4.23	2.62	4.65	2.11	2.12	1.86	3.83333	2.03
Os03g0849600		COG complex component, COG2 family protein	0.806	-0.311131	0.0221793	yes	12.9	12.47	10.94	18.33	13.77	13.31	12.1033	15.1367
Os03g0853600		Conserved hypothetical protein	0.716	-0.482727	0.00409376	yes	5.47	5.18	5.1	8.69	5.73	6.96	5.25	7.12667
Os03g0854200		Exoribonuclease domain containing protein	1.403	0.488908	0.00531352	yes	16.61	19.64	14.55	14.03	10.41	11.7	16.9333	12.0467
Os03g0854300		Nucleotide-binding, alpha-beta plait domain containing protein	1.458	0.54364	4.87e-05	yes	32.06	33.05	28.59	23.34	22.44	22.91	31.2333	22.8967
Os03g0856700	GA20OX1	Gibberellin 20 oxidase 1 (EC 1.14.11.-) (Gibberellin C-20 oxidase 1) (GA 20-oxidase 1	0.665	-0.588863	0.000844174	yes	29.4	32.34	28.9	40.05	43.47	50.88	30.2133	44.8
Os03g0861100		Conserved hypothetical protein	1.354	0.437171	0.0148003	yes	4.91	5.55	6.54	5.31	3.77	3.34	5.66667	4.14
Os04g0102500		Similar to OSIGBa0123D13.3 protein	0.775	-0.366866	0.0253216	yes	11.56	14.71	12.07	19.98	14.82	13.91	12.78	16.2367
Os04g0103800		Hypothetical protein	2.944	1.55798	0.0257954	yes	1.92	3.1	1.41	1.33	0.59	0.23	2.14333	0.716667
Os04g0111500	OsEXO70FX13	Similar to OSIGBa0127D24.4 protein	0.742	-0.431374	0.00940292	yes	8.41	10.92	10.51	16.54	12.97	11.1	9.94667	13.5367
Os04g0115200		Conserved hypothetical protein	18.845	4.23613	0.0387472	yes	0.24	0.1	0.3	0	0	0	0.213333	0
Os04g0118100	OsAMI1	Similar to H0613H07.3 protein	2.044	1.0317	1.86e-12	yes	37.17	44.81	29.89	22	14.85	17.72	37.29	18.19
Os04g0118400		Similar to Elongation factor EF-2 (Fragment)	1.379	0.463655	6.78e-06	yes	100.55	121.17	99.23	85.8	68.67	82.83	106.983	79.1
Os04g0118900		Similar to Arginine/serine-rich splicing factor 1 variant 2	1.211	0.275953	0.0358362	yes	34.62	40.01	35.97	33.46	27.65	26.73	36.8667	29.28
Os04g0119500		Non-protein coding transcript	1.325	0.405654	0.000360209	yes	78.94	77.85	76.95	59.26	53.23	65.11	77.9133	59.2
Os04g0126900		Similar to H0124E07.4 protein	3.226	1.68985	1.79e-28	yes	41.79	35.74	33.23	26.31	35.03	32.69	36.92	31.3433
Os04g0128300		Conserved hypothetical protein	1.234	0.302907	0.0386098	yes	18.26	21.12	19.56	18.04	14.58	16.04	19.6467	16.22
Os04g0150500		Hypothetical gene	0.54	-0.889901	5.15e-09	yes	3.09	3.28	3.15	6.76	5.33	5.61	3.17333	5.9
Os04g0155000		Similar to OSIGBa0096I22.5 protein	3.274	1.71085	2.65e-11	yes	16.44	18.47	18.22	7.86	3.66	4.84	17.71	5.45333
Os04g0160600	SIP29	Similar to OSIGBa0096I22.5 protein	2.457	1.29697	1.12e-13	yes	57.2	54.67	64.33	24.51	24.06	23.28	58.7333	23.95
Os04g0160801		Conserved hypothetical protein	2.329	1.21968	0.00396979	yes	3.22	3.08	2.93	2.37	0.79	0.89	3.07667	1.35
Os04g0161100		Similar to OSIGBa0102O13.5 protein	4.999	2.32176	9.13e-14	yes	8.08	6.98	9.13	1.47	2.2	1.27	8.06333	1.64667
Os04g0173800		Lectin precursor (Agglutinin)	1.524	0.607824	1.03e-06	yes	182.69	245.13	157.88	149.18	110.5	122.07	195.233	127.25
Os04g0175000		Hypothetical protein	0.592	-0.755272	0.0231326	yes	1.52	2.55	1.79	4.15	2.92	2.88	1.95333	3.31667
Os04g0175400		Conserved hypothetical protein	1.946	0.960595	1.04e-08	yes	53.47	78.52	54.51	35.14	28.51	31.44	62.1667	31.6967
Os04g0203600		Similar to cDNA clone:002-100-D12, full insert sequence	3.58	1.83979	5.79e-12	yes	10.68	12.07	7.1	3.48	1.97	2.83	9.95	2.76
Os04g0204000		Similar to H0825G02.2 protein	27.347	4.77333	0.00968921	yes	0.19	0.48	0.15	0	0	0	0.273333	0
Os04g0206200		DNA helicase domain containing protein	1.263	0.337178	0.00135465	yes	38.54	42.16	33.48	36.17	27.17	26.69	38.06	30.01
Os04g0206450		Similar to cDNA clone:002-100-D12, full insert sequence	1.483	0.568968	0.032795	yes	7.79	9.33	6.23	7.67	3.34	4.66	7.78333	5.22333
Os04g0206600	UDP-GT	UDP-glucuronosyl/UDP-glucosyltransferase family protein	0.741	-0.433018	0.0151826	yes	19.79	19.95	12.38	29.64	18.57	23.63	17.3733	23.9467
Os04g0210250		Hypothetical gene	0.706	-0.502165	0.000306115	yes	9.38	10.75	10.21	18.14	12.74	12.64	10.1133	14.5067
Os04g0218400		Similar to ankyrin protein kinase-like	0.683	-0.550567	0.0125008	yes	4.64	7.51	3.64	11.36	4.78	6.94	5.26333	7.69333
Os04g0218600		Conserved hypothetical protein	0.672	-0.574506	0.000124683	yes	4.39	5.34	3.7	9.42	5.29	5.89	4.47667	6.86667
Os04g0223000		Sec1-like protein family protein	0.825	-0.276951	0.024669	yes	17.51	17.65	16.1	24.01	19.05	19.2	17.0867	20.7533
Os04g0223300	OsAPx3	Similar to Peroxisome type ascorbate peroxidase	1.583	0.663053	9.95e-06	yes	32.76	34.29	30.31	22.58	18.17	21.16	32.4533	20.6367
Os04g0223500		Dimethylaniline monooxygenase, N-oxide-forming domain containing protein	0.664	-0.590924	7.5e-06	yes	17.32	20.4	15.94	32	26.06	23.94	17.8867	27.3333
Os04g0244400	OsGRX12	Thioredoxin fold domain containing protein	1.295	0.37316	0.0160875	yes	25.38	26.82	23.05	20.35	19.61	19.42	25.0833	19.7933
Os04g0249500	SUS7	Similar to H0211A12.6 protein	9.677	3.2745	3.6e-15	yes	2.21	2.94	1.49	0.27	0.21	0.14	2.21333	0.206667
Os04g0254300		Conserved hypothetical protein	1.698	0.763546	9.52e-10	yes	23.47	25.34	20.79	16.14	11.4	10.75	23.2	12.7633
Os04g0266400		Similar to AHM2 (Fragment)	0.706	-0.501621	0.0257395	yes	3.17	4.21	3.04	6.14	4.35	4.1	3.47333	4.86333
Os04g0266900		Transketolase C-terminal-like domain containing protein	1.237	0.306953	0.00626984	yes	42.17	50.25	37.74	44.29	30.22	31.41	43.3867	35.3067
Os04g0268700		Eggshell protein family protein	3.339	1.73942	7.31e-06	yes	8.52	7.78	7.84	2.16	3.55	1.53	8.04667	2.41333
Os04g0269100		Similar to OSIGBa0135A16.7 protein	1.525	0.608766	0.0118274	yes	4.01	5.96	3.63	4.47	2.18	2.34	4.53333	2.99667
Os04g0271200	OsPAS2	Protein-tyrosine phosphatase-like, PTPLA domain containing protein	0.695	-0.524619	0.000184641	yes	18.64	19.56	18.74	32.48	28.3	25.61	18.98	28.7967
Os04g0271450		Non-protein coding transcript	0.374	-1.42078	0.0365884	yes	0.13	0.08	0.12	0.26	0.26	0.3	0.11	0.273333
Os04g0275950		Conserved hypothetical protein	1.462	0.547911	1.23e-05	yes	146.06	146.15	128.19	98.05	88.01	101.12	140.133	95.7267
Os04g0280200		Hypothetical conserved gene	1.302	0.380443	0.00259706	yes	16.35	20.2	18.54	15.79	12.45	13.83	18.3633	14.0233
Os04g0282400		Similar to FPF1 protein-like (RAA1)	0.057	-4.13848	0.0121805	yes	0	0.1	0	1.17	0.4	0.64	0.0333333	0.736667
Os04g0290400		Conserved hypothetical protein	1.476	0.561577	0.037408	yes	7.94	10.11	6.39	4.56	5.31	5.64	8.14667	5.17
Os04g0291100		Similar to Short-chain dehydrogenase Tic32	2.559	1.35549	2.47e-07	yes	6.26	5	4.53	2.07	1.97	1.56	5.26333	1.86667
Os04g0301700		Glycosyl transferase, family 14 protein	1.375	0.459087	0.0124752	yes	10.9	16.26	10.79	11.31	7.85	8.35	12.65	9.17
Os04g0306400	OsRPI	Ribose 5-phosphate isomerase family protein	1.252	0.323816	0.017993	yes	46.42	54.48	37.94	39.67	33.22	37.16	46.28	36.6833
Os04g0309600	SUS5	Similar to Sucrose synthase	7.414	2.89018	6.17e-07	yes	1.63	1.77	1.76	0.24	0.09	0.15	1.72	0.16
Os04g0311500		Non-protein coding transcript	1.278	0.354282	0.00863702	yes	39.84	51.36	33.56	40.13	30.9	36.77	41.5867	35.9333
Os04g0312100		Peptidase C12, ubiquitin carboxyl-terminal hydrolase 1 domain containing protein	1.693	0.759627	0.0343707	yes	2.56	3.19	1.65	1.77	1.28	1.28	2.46667	1.44333
Os04g0314500		Hypothetical protein	2.019	1.01356	0.0138394	yes	7.06	6.09	3.36	2.37	2.77	2.87	5.50333	2.67
Os04g0321800	OsPP2C38	Similar to OSIGBa0097I24.2 protein	1.755	0.81153	1.13e-05	yes	9.65	12.43	9.62	6.3	6.14	5.55	10.5667	5.99667
Os04g0323500		Hypothetical protein	1.836	0.87693	0.000512377	yes	9.58	6.1	6.95	4	2.94	4.01	7.54333	3.65
Os04g0330301		Conserved hypothetical protein	107.14	6.74336	7.89e-07	yes	0.85	1.15	0.7	0	0	0	0.9	0
Os04g0330900		Similar to OSIGBa0113K06.11 protein	2.187	1.12894	5.21e-06	yes	4.37	5.11	6.21	1.87	4.52	3.39	5.23	3.26
Os04g0338100		Similar to IN2-2 protein	2.1	1.07053	0.000108624	yes	5.73	5.21	4.8	3.15	2.32	2.05	5.24667	2.50667
Os04g0348600	OsPRR12	Hypothetical conserved gene	0.496	-1.01066	2.69e-09	yes	24.23	24.17	23.02	46.24	49.31	47.26	23.8067	47.6033
Os04g0349500		Similar to 40S ribosomal protein S8	1.23	0.298825	0.00257449	yes	287.65	301.37	271.35	254.11	217.85	226.35	286.79	232.77
Os04g0350300	PAKRP1	Similar to SKIP interacting protein 18 (Fragment)	0.301	-1.73451	0.0217201	yes	0.09	0.09	0.17	0.58	0.24	0.41	0.116667	0.41
Os04g0370600	Os_F0687	Leucine-rich repeat, cysteine-containing subtype domain containing protein	0.778	-0.361952	0.0217228	yes	7.41	8.15	6.85	11.35	8.61	8.9	7.47	9.62
Os04g0376600		Similar to ER lumen protein retaining receptor	0.655	-0.609605	0.0305314	yes	2.44	3.34	3.68	6.18	3.96	4.69	3.15333	4.94333
Os04g0377600		Similar to OSIGBa0135C09.4 protein	0.673	-0.572267	0.0162952	yes	3.86	4.22	4.66	7.6	6.08	5.44	4.24667	6.37333
Os04g0382200	EXO70F3	Component of Exo70 exocyst complex, Response to the fungal effector, AVR-Pii, Pii-dependent resistanc	1.321	0.401319	0.0255349	yes	10.23	12.71	7.82	9.64	5.96	7.65	10.2533	7.75
Os04g0382250		Hypothetical protein	0.008	-6.95296	5.12e-06	yes	0	0	0.01	1.23	1.58	0.1	0.00333333	0.97
Os04g0382300	OsCBSCBS3	Similar to SNF1-related protein kinase regulatory gamma subunit 1 (AKIN gamma1) (AKING1)	1.545	0.62723	1.97e-06	yes	34.48	42.89	32.05	27.66	19.35	24.77	36.4733	23.9267
Os04g0382800		Conserved hypothetical protein	0.606	-0.722297	0.00206346	yes	2.66	3.32	2.83	7.15	3.47	4.1	2.93667	4.90667
Os04g0386700		Similar to OSIGBa0148P16.6 protein	1.278	0.353579	0.0415037	yes	137.21	189.44	105.51	146.77	83.37	107.64	144.053	112.593
Os04g0387600		Similar to OSIGBa0075F02.3 protein	0.574	-0.801653	0.024611	yes	30.83	24.12	40.76	35.42	70.86	59.12	31.9033	55.1333
Os04g0390500	OsYSL6	Similar to OSIGBa0132D06.2 protein	1.27	0.345016	0.012364	yes	19.26	24.52	17.83	21.8	14.23	14.19	20.5367	16.74
Os04g0390700	OsEnS-62	Short-chain dehydrogenase/reductase SDR domain containing protein	1.257	0.33041	0.0425109	yes	53.54	51.23	45.47	37.41	37.7	43.04	50.08	39.3833
Os04g0395600	OsAFB2	Auxin receptor, Flag leaf inclination, Primary root growth, Crown root initiation, Seed development, Tillerin	1.238	0.307491	0.000744142	yes	128.87	164.96	126.67	141.36	100.06	98.56	140.167	113.327
Os04g0397400		Conserved hypothetical protein	1.207	0.271417	0.0206754	yes	36.3	39.89	33.39	33.24	29.63	28.84	36.5267	30.57
Os04g0401700	HAK1	Potassium transporter, Potassium mediated growth, Salt toleranc	0.661	-0.597942	0.0110435	yes	7.47	9.15	4.86	14.78	6.67	11.25	7.16	10.9
Os04g0402700		Hypothetical protein	1.859	0.894885	0.0366625	yes	11.36	8.94	13.53	4.74	6.95	6.66	11.2767	6.11667
Os04g0404400	OsEnS-64	Similar to H0502B11.4 protein	1.354	0.437285	0.000444711	yes	431.74	452.5	399.31	308.34	293.04	334.02	427.85	311.8
Os04g0404800		Similar to H0502B11.5 protein	1.271	0.345469	0.0106814	yes	190.99	253.42	164.21	213.82	134.59	134.03	202.873	160.813
Os04g0405900		Similar to OSIGBa0142C11.2 protein	0.684	-0.547577	0.00156245	yes	18.67	20.68	17.61	25.77	25.98	30.68	18.9867	27.4767
Os04g0410050		Non-protein coding transcript	10.975	3.45613	0.0377162	yes	0.16	0.11	0.53	0.07	0	0	0.266667	0.0233333
Os04g0410250		Conserved hypothetical protein	1.217	0.282807	0.00959168	yes	32.87	34.17	27.28	28.67	23.81	24.87	31.44	25.7833
Os04g0411800		Similar to H0717B12.5 protein	1.413	0.498799	0.0189164	yes	10.85	11.74	7.97	9.24	5.28	7.34	10.1867	7.28667
Os04g0412350		Hypothetical protein	1.409	0.494414	0.000839986	yes	17.18	15.7	12.65	12.92	9.94	10.04	15.1767	10.9667
Os04g0412900		Zinc finger, Sec23/Sec24-type domain containing protein	0.769	-0.378878	0.0400577	yes	5.2	4.95	4.23	8.68	4.81	5.5	4.79333	6.33
Os04g0413600		Similar to 40S ribosomal protein S14 (Clone MCH2)	1.41	0.496106	0.00303178	yes	177.03	168.29	174.88	114.46	132.92	118.7	173.4	122.027
Os04g0414100		Ovarian tumour, otubain domain containing protein	1.258	0.330861	0.00113474	yes	59.26	69.68	54.98	63.12	44.87	44.5	61.3067	50.83
Os04g0416400	Os2-Cys	Similar to OSIGBa0092M08.6 protein	0.581	-0.783165	0.000678101	yes	1.38	1.45	1.54	2.59	2.3	2.57	1.45667	2.48667
Os04g0419200		Hypothetical conserved gene	0.489	-1.0331	0.0078068	yes	0.68	0.63	0.83	1.67	1.17	1.36	0.713333	1.4
Os04g0421800		EF-Hand type domain containing protein	0.832	-0.26498	0.0474713	yes	53.65	52.55	52.14	67.97	62.81	59.38	52.78	63.3867
Os04g0422500		Similar to H0525E10.15 protein	0.554	-0.852134	0.010645	yes	12.37	11.98	11.76	14.89	25.89	23.22	12.0367	21.3333
Os04g0422900		Hypothetical conserved gene	22.889	4.51658	0.00486936	yes	0.58	0.14	0.39	0	0.05	0	0.37	0.0166667
Os04g0422950		Myb/SANT-like domain domain containing protein	10.027	3.32581	2.79e-05	yes	1.23	1.25	1.19	0.18	0.09	0.19	1.22333	0.153333
Os04g0423100		Monooxygenase, FAD-binding domain containing protein	0.572	-0.805274	0.0376637	yes	1.67	1.71	1.15	3.13	1.64	3.06	1.51	2.61
Os04g0430000	OsRLCK151	Similar to Ser Thr specific protein kinase-like protein	0.819	-0.288428	0.0492016	yes	11.12	11.7	10.59	15.57	14.09	12.58	11.1367	14.08
Os04g0430200		PLC-like phosphodiesterase, TIM beta/alpha-barrel domain domain containing protein	0.666	-0.585923	0.0119979	yes	15.67	16.17	12.29	17.32	18.03	20.72	14.71	18.69
Os04g0433800	OsRecQl4	Similar to RECQ4A; ATP binding / ATP-dependent helicase/ helicase/ nucleic acid binding	0.544	-0.8792	0.00586248	yes	0.77	0.62	0.74	1.34	1.4	1.18	0.71	1.30667
Os04g0434400	OsEnS-66	Similar to H0823A09.7 protein	1.355	0.437899	0.0045188	yes	129.31	139.33	90.55	94.91	70.78	97.3	119.73	87.6633
Os04g0434500	OsZHD8	Homeodomain-related domain containing protein	0.434	-1.20479	0.0474732	yes	0.41	0.99	0.51	2.08	1.36	0.99	0.636667	1.47667
Os04g0436400		Conserved hypothetical protein	1.272	0.346609	0.00570217	yes	17.34	20.25	15.9	16.92	12.69	12.6	17.83	14.07
Os04g0439200		T-complex 11 family protein	0.601	-0.734004	0.00361266	yes	2.72	3.47	2.11	6.24	3.19	4.44	2.76667	4.62333
Os04g0439400		Similar to H0525C06.6 protein	1.583	0.663091	0.0455985	yes	2.75	2.87	2.06	2.51	1.22	1.74	2.56	1.82333
Os04g0442100		Smr protein/MutS2 C-terminal domain containing protein	1.467	0.553068	0.00399008	yes	9.77	9.5	7.91	6.28	6.05	6.26	9.06	6.19667
Os04g0442300	OSRR1	A-type response regulator, Cytokinin signalin	0.628	-0.671323	0.00788632	yes	3.07	3.85	2.68	5.28	4.63	5.26	3.2	5.05667
Os04g0443000		FAR1 domain containing protein	1.207	0.270893	0.048743	yes	9.19	11.6	9.12	10.61	6.45	7.54	9.97	8.2
Os04g0443900		Similar to RuBisCO large subunit-binding protein subunit beta, chloroplastic	1.385	0.4694	0.0110202	yes	6.3	7.5	6.94	6.12	4.73	4.22	6.91333	5.02333
Os04g0444250		Non-protein coding transcript	2.4	1.26331	0.0389511	yes	10.4	17.46	5.62	8.78	1.26	3.71	11.16	4.58333
Os04g0444300	OsARGOS	Similar to ARGOS	4.287	2.10005	0.0212043	yes	0.52	1.59	0.47	0.23	0.07	0.28	0.86	0.193333
Os04g0445700		Similar to OSIGBa0140O07.8 protein	0.612	-0.709323	0.000244281	yes	8	7.91	8.44	13.95	12.46	14.19	8.11667	13.5333
Os04g0447500		Similar to NADPH-dependent codeinone reductase (EC 1.1.1.247)	0.791	-0.338657	0.0447251	yes	10.08	11.5	8.97	15.81	11.42	12.55	10.1833	13.26
Os04g0449300		Conserved hypothetical protein	55.812	5.80251	0.000135893	yes	0.56	0.38	0.49	0	0	0	0.476667	0
Os04g0450200		Pentatricopeptide repeat containing protein	0.694	-0.526849	0.0176714	yes	9.96	10.7	11.46	16.89	12.84	16.71	10.7067	15.48
Os04g0450900		Protein kinase PKN/PRK1, effector domain containing protein	1.813	0.858159	0.000161362	yes	6.7	6.57	5.01	3.98	3.3	2.75	6.09333	3.34333
Os04g0452400		Similar to Ubiquitin carboxyl-terminal hydrolase 4 (EC 3.1.2.15) (Ubiquitin- specific processing protease 4) (AtUBP4)	0.806	-0.3118	0.0268603	yes	11.66	12.26	10	17.46	12.1	13.71	11.3067	14.4233
Os04g0459800		Similar to H0219H12.4 protein	0.673	-0.571798	0.0127049	yes	3.49	3.06	2.4	5.87	3.73	3.88	2.98333	4.49333
Os04g0460300	OsATL13	Amino acid transporter, transmembrane domain containing protein	1.33	0.410905	0.0289112	yes	124.01	168.02	87.7	130.86	68.4	86.4	126.577	95.22
Os04g0460900		Non-protein coding transcript	2.366	1.2423	5.78e-05	yes	54.69	42.54	58.6	14.82	26.32	24.28	51.9433	21.8067
Os04g0465300	GASR2	A member of the GAST (gibberellin (GA)-Stimulated Transcript) family, Cell division, Differentiation of panicle	0.467	-1.09849	0.00281987	yes	4.68	4.85	4.24	8.52	11.48	9.15	4.59	9.71667
Os04g0466700		Armadillo-type fold domain containing protein	0.764	-0.387975	0.00846017	yes	8.23	9.91	7.5	12.27	11.28	9.38	8.54667	10.9767
Os04g0467700		Similar to Indole-3-glycerol phosphate synthase, chloroplast precursor (EC 4.1.1.48) (IGPS)	0.731	-0.451901	0.0238081	yes	67.51	58.16	82.85	77.25	106.17	101.18	69.5067	94.8667
Os04g0469700		Hypothetical protein	1.384	0.469082	0.031399	yes	5.99	7.79	5.93	6.46	3.37	4.16	6.57	4.66333
Os04g0470100	OsRab2A1	Similar to Small GTP binding protein Rab2	1.361	0.444977	0.00133016	yes	92.9	84.73	91.27	66.15	71.06	72.4	89.6333	69.87
Os04g0471300		Similar to H0418A01.6 protein	0.729	-0.456825	0.00237744	yes	35.67	39.18	34.59	48.31	48.82	50.64	36.48	49.2567
Os04g0473400	OsRPL6	Similar to 60S ribosomal protein L6-B (L17) (YL16) (RP18)	1.258	0.331561	0.0157509	yes	93.48	87.66	77.32	70.44	66.21	67.71	86.1533	68.12
Os04g0476400		Similar to OSIGBa0106G07.13 protein	0.744	-0.426258	0.0368382	yes	8.94	9.96	10.46	13.04	13.58	12.73	9.78667	13.1167
Os04g0476600		C2 calcium-dependent membrane targeting domain containing protein	1.287	0.364508	0.00325998	yes	38.2	50.9	36.13	43.53	29.33	27.43	41.7433	33.43
Os04g0479100	TGO	Similar to OSIGBa0116M22.10 protein	1.304	0.382787	0.00431649	yes	24.21	30.24	21.83	24.53	16.98	16.97	25.4267	19.4933
Os04g0481400	PIMT2	Similar to Protein-L-isoaspartate O-methyltransferase (EC 2.1.1.77) (Protein- beta-aspartate methyltransferase) (PIMT) (Protein L-isoaspartyl methyltransferase) (L-isoaspartyl protein carboxyl methyltransferase)	1.32	0.400301	0.039481	yes	12.57	11.6	11.12	9.5	8.73	8.76	11.7633	8.99667
Os04g0483400		Similar to H0805A05.2 protein	0.8	-0.322561	0.0422253	yes	7.09	10.01	7.41	14.26	8.88	8.63	8.17	10.59
Os04g0483450		Hypothetical conserved gene	26.793	4.7438	0.0104137	yes	0.44	0.19	0.15	0	0	0	0.26	0
Os04g0486600	GAPDH	Similar to Glyceraldehyde-3-phosphate dehydrogenase, cytosolic 3 (EC 1.2.1.12)	0.829	-0.270986	0.00307267	yes	466.03	484.05	447.87	628.04	528.74	531.31	465.983	562.697
Os04g0488100	OsRad21-2	Rad21/Rec8 like protein, C-terminal domain containing protein	1.657	0.728653	6.23e-08	yes	24.73	31.55	27.06	22.12	14.3	14.26	27.78	16.8933
Os04g0488500		Pentatricopeptide repeat domain containing protein	0.779	-0.360589	0.0365701	yes	3.1	3.66	3.19	5.33	3.54	4.71	3.31667	4.52667
Os04g0488700	OsOxi1	Similar to PHY3	0.708	-0.49752	0.0123112	yes	12.53	11.51	13.35	17.49	16.42	19.38	12.4633	17.7633
Os04g0490000		Similar to Glutamate synthase [NADH], chloroplast precursor (EC 1.4.1.14) (NADH- GOGAT)	2.354	1.23498	0.0067865	yes	4.06	5.15	4.23	2.59	1.49	1.57	4.48	1.88333
Os04g0490600		Nucleotide-sugar transporter family protein	0.743	-0.428719	0.0234195	yes	7.13	7.96	8.15	10.51	9.95	10.83	7.74667	10.43
Os04g0490700		Similar to OSIGBa0130B08.2 protein	0.706	-0.503194	0.00435797	yes	4.47	5.04	3.99	7.49	5.48	6.17	4.5	6.38
Os04g0492450		Non-protein coding transcript	32.874	5.03888	0.0190591	yes	4.53	0.92	0	0	0	0	1.81667	0
Os04g0494400		Similar to RR4 - Corn type-A response regulator	1.26	0.333716	0.00813762	yes	43.24	42.78	38.81	35.24	32.89	30.61	41.61	32.9133
Os04g0498600	SAMDC	S-adenosylmethionine decarboxylase, Polyamine biosynthesis, Salt and drought stresses, Abiotic stres	1.392	0.476888	6.38e-05	yes	204.32	227.95	166.6	181.01	124.2	127.56	199.623	144.257
Os04g0498650		Hypothetical gene	1.326	0.406649	0.0116497	yes	41.29	45.32	53.21	39.07	31.91	35.32	46.6067	35.4333
Os04g0498900		Similar to N-acetyltransferase ESCO1	1.904	0.92896	0.00138988	yes	4.91	5.17	4.21	2.93	2.21	2.4	4.76333	2.51333
Os04g0499100		Biopterin transport-related protein BT1 family protein	0.291	-1.77946	0.00546192	yes	0.17	0.44	0.24	0.71	1.04	1.04	0.283333	0.93
Os04g0503500		Leucine-rich repeat, cysteine-containing subtype containing protein	1.556	0.63752	1.08e-12	yes	169.81	185.83	162.43	127.35	104.45	102.44	172.69	111.413
Os04g0505700	OsFbox227	Leucine-rich repeat, cysteine-containing subtype containing protein	1.429	0.515141	0.000656111	yes	57.88	73.03	46.64	56.65	35.44	36.6	59.1833	42.8967
Os04g0507100		Conserved hypothetical protein	2.141	1.09841	0.0268402	yes	1.44	4.15	2.02	1.41	0.82	1.26	2.53667	1.16333
Os04g0508300	grx	Glutaredoxin	0.47	-1.08912	6.11e-06	yes	245.52	189.4	274.38	390.18	594.42	510.86	236.433	498.487
Os04g0509000		Similar to Pto kinase interactor 1	0.61	-0.713675	0.00578151	yes	1.7	1.43	1.22	2.94	1.99	2.15	1.45	2.36
Os04g0514400		Peptidoglycan binding-like domain containing protein	1.522	0.606225	0.0493702	yes	4.62	4.41	5.08	2.75	3.11	3.41	4.70333	3.09
Os04g0514800		Similar to Dual specificity kinase 1	0.701	-0.512171	0.0119575	yes	5.48	5.34	5.68	8.27	7.74	8.26	5.5	8.09
Os04g0516600		Pyridoxal phosphate-dependent transferase, major region, subdomain 1 domain containing protein	1.795	0.844362	6.61e-05	yes	9.7	10.25	9.72	5.83	5.13	5.61	9.89	5.52333
Os04g0518400	OsPAL07	Similar to Phenylalanine ammonia-lyase (Fragment)	2.805	1.48785	9.35e-10	yes	10.99	10.98	5.78	4.12	2.58	3.14	9.25	3.28
Os04g0518600		Similar to OSIGBa0102I15.5 protein	2.617	1.38767	0.0288349	yes	2.97	2.66	3.17	0.9	1.46	1.05	2.93333	1.13667
Os04g0520700	OsS40-13	Protein of unknown function DUF584 family protein	1.297	0.375555	0.0279885	yes	35.06	34.74	30.09	25.2	22.38	28.97	33.2967	25.5167
Os04g0524600	OsYSL12	Oligopeptide transporter OPT superfamily protein	1.338	0.420556	0.0215374	yes	11.31	12.9	7.39	9.48	6.93	7.02	10.5333	7.81
Os04g0525850		Conserved hypothetical protein	1.696	0.762113	0.0474398	yes	13.36	19.06	7.53	7.36	5.36	10.26	13.3167	7.66
Os04g0526600	RASI	Similar to Alpha-amylase/subtilisin inhibitor (RASI)	0.491	-1.02638	2.71e-12	yes	109.05	123.89	98.58	211.69	206.36	248.01	110.507	222.02
Os04g0527400		BRO1 domain containing protein	1.484	0.569126	0.0138173	yes	3.92	5.86	3.88	3.8	2.66	2.3	4.55333	2.92
Os04g0530400		t-snare domain containing protein	1.396	0.481203	0.00101387	yes	27.13	34.1	25.56	25.79	18.27	18.15	28.93	20.7367
Os04g0530500	OsRDCP1	Zinc finger, RING/FYVE/PHD-type domain containing protein	1.206	0.269921	0.0190293	yes	48.63	58.98	46.38	48.74	38.73	40.2	51.33	42.5567
Os04g0533300	OsREM1.5	Similar to Remorin (pp34)	1.252	0.324499	0.0480659	yes	36.13	33.77	32.51	25.57	27.1	26.71	34.1367	26.46
Os04g0534100		Similar to OSIGBa0159I10.7 protein	1.303	0.381491	0.00224322	yes	30.58	44.55	27.56	33.51	18.01	19.39	34.23	23.6367
Os04g0535200		Peptidase A1 domain containing protein	1.536	0.619604	0.0124036	yes	18.83	30.06	13.85	18.83	8.71	13.25	20.9133	13.5967
Os04g0536300	YAB5	Transcription factor with zinc finger domain and helix-loop-helix domain (YABBY domain), Leaf developmen	0.474	-1.07725	7.15e-06	yes	6.05	5.9	3.7	14.17	9.24	9.53	5.21667	10.98
Os04g0538000		Tetratricopeptide TPR-1 domain containing protein	0.733	-0.448725	0.017119	yes	6.6	7.97	5.62	11.4	6.97	9.22	6.73	9.19667
Os04g0538700	OsATG13b	Autophagy-related protein 13 domain containing protein	1.411	0.496999	0.0150671	yes	17.35	25.14	14.42	19.43	11.38	9.94	18.97	13.5833
Os04g0540500		Hypothetical protein	1.409	0.494167	0.00833123	yes	19.23	18.79	22.3	13.49	15.61	13.93	20.1067	14.3433
Os04g0542302		Similar to TCP-domain protein	0.703	-0.509151	0.000128944	yes	6.52	5.88	5.17	9.59	6.97	7.9	5.85667	8.15333
Os04g0543000	OsRLCK155	Similar to Protein kinase	1.597	0.675239	0.0128081	yes	3.27	3.41	3.33	2.08	2.25	1.82	3.33667	2.05
Os04g0546800	OsERF1	Pathogenesis-related transcriptional factor and ERF domain containing protein	1.278	0.35352	0.0453137	yes	19.26	21.7	12.25	15.39	11.16	13.46	17.7367	13.3367
Os04g0547600	OsERF#094	Pathogenesis-related transcriptional factor and ERF domain containing protein	1.621	0.697168	0.0439373	yes	6.66	8.63	3.58	5.63	2.34	3.63	6.29	3.86667
Os04g0550200	OsERF#034	Pathogenesis-related transcriptional factor and ERF domain containing protein	0.677	-0.563163	0.000146111	yes	29.78	37.73	24.74	52.07	39.37	44.04	30.75	45.16
Os04g0551300		Similar to Growth regulator like protein	0.816	-0.293078	0.0407468	yes	10.81	15.74	11.69	18.11	16.8	15.99	12.7467	16.9667
Os04g0555000	OsHAM3	GRAS (GAI-RGA-SCR) plant-specific transcription factor, Maintenance of shoot apical meristem indeterminacy, Regulation of vegetative to reproductive phase chang	1.353	0.436559	0.0129383	yes	11.08	13.44	7.96	9.83	6.63	7.46	10.8267	7.97333
Os04g0555300	FCO11	Similar to glycerol 3-phosphate permease	1.288	0.364998	0.000294966	yes	77.81	83.09	65.4	71.04	50.88	52.75	75.4333	58.2233
Os04g0556400		Similar to UDP-glycosyltransferase UGT93B9	0.733	-0.448502	0.0232308	yes	4.75	5.31	3.52	7.45	4.87	6.18	4.52667	6.16667
Os04g0559200		Protein of unknown function DUF3741 domain containing protein	0.79	-0.339381	0.00340961	yes	17.07	20.5	16.32	27.22	20.65	20.75	17.9633	22.8733
Os04g0561900	RMP2	Cupredoxin domain containing protein	1.314	0.393528	0.0233604	yes	9.16	9.97	9.73	9.11	6.69	6.61	9.62	7.47
Os04g0562100	OsLHT7	Amino acid transporter, transmembrane domain containing protein	1.802	0.849959	0.000690419	yes	7.85	6.83	5.7	4.68	2.55	4.11	6.79333	3.78
Os04g0566800		Spc97/Spc98 family protein	0.766	-0.38415	0.00937122	yes	6.31	6.22	5.75	10.88	8.34	7.37	6.09333	8.86333
Os04g0570800		Protein of unknown function DUF248, methyltransferase putative family protein	1.423	0.508539	0.00143368	yes	30.44	37.05	21.77	26.37	14.36	18.27	29.7533	19.6667
Os04g0573000	OsSPX-MFS1	SPX-MFS protein, Phosphate transporter, Pi homeostasi	2.018	1.01316	3.41e-06	yes	5.31	6.42	5.92	3.32	3.24	2.18	5.88333	2.91333
Os04g0573900	OsCYP704A3	Similar to cDNA clone:001-036-C03, full insert sequence	1.33	0.411795	0.0152421	yes	18.35	22.06	13.55	16.57	10.82	12.68	17.9867	13.3567
Os04g0576500		Peptidase C1A, papain C-terminal domain containing protein	0.749	-0.416665	2.02e-05	yes	84.5	97.69	83.53	135.67	109.94	109.21	88.5733	118.273
Os04g0577300	OsGELP58	Similar to GDSL-motif lipase/hydrolase-like protein	1.301	0.379588	0.007726	yes	38.19	51.63	39.36	43.79	26.44	26.42	43.06	32.2167
Os04g0578700		Similar to H0404F02.16 protein	0.772	-0.373595	0.00244368	yes	21.8	27.35	19.95	37.54	25.73	24.22	23.0333	29.1633
Os04g0580400	OsUBC3	Similar to Ubiquitin-conjugating enzyme E2 I (EC 6.3.2.19) (Ubiquitin-protein ligase I) (Ubiquitin carrier protein I) (SUMO-1-protein ligase) (SUMO- 1 conjugating enzyme) (Ubiquitin carrier protein 9) (p18)	1.425	0.510901	0.0101127	yes	6.51	9.18	8.26	7.68	4.87	6.44	7.98333	6.33
Os04g0582000		Conserved hypothetical protein	2.491	1.31645	7.77e-12	yes	4.23	5.5	3.56	2.14	1.66	1.51	4.43	1.77
Os04g0583200		Conserved hypothetical protein	1.847	0.885298	0.00022674	yes	14.7	12.74	11.17	7.65	6.88	6.32	12.87	6.95
Os04g0583900	LHY	Similar to LHY protein	2.207	1.14199	1.35e-20	yes	59.81	66.99	46.35	30.82	22.67	24.73	57.7167	26.0733
Os04g0584201		Hypothetical protein	1.298	0.376258	0.0351238	yes	6.67	8.03	5.34	6.31	3.97	4.64	6.68	4.97333
Os04g0584600	OsCDPK13	Similar to Calcium dependent protein kinase	1.226	0.293489	0.0137581	yes	50.9	61.45	45.73	54.18	34.89	38.42	52.6933	42.4967
Os04g0585300		Similar to H0307D04.2 protein	0.798	-0.325195	0.00927036	yes	12.92	16.97	13.81	23.47	16.02	16.67	14.5667	18.72
Os04g0588700	OsABCC7	ABC transporter-like domain containing protein	0.43	-1.21874	0.0460048	yes	2.19	0.68	0.35	2.27	1.9	2.79	1.07333	2.32
Os04g0589600		Glycosyl transferase, group 1 domain containing protein	0.792	-0.337106	0.0215361	yes	30.06	40.59	37.33	57.02	41.54	39.17	35.9933	45.91
Os04g0589800	OsLEA1	Late embryogenesis abundant (LEA) group 1 family protein	1.319	0.399864	2.21e-05	yes	1864.4	2278.85	1711.88	1594.25	1348.95	1456	1951.71	1466.4
Os04g0591100		Protein of unknown function DUF597 family protein	1.612	0.688541	3.49e-07	yes	78.85	94.62	60.81	59.65	40.34	45.1	78.0933	48.3633
Os04g0592300		Hypothetical protein	2.232	1.15825	0.00217148	yes	4.17	4.18	1.92	2.03	1.49	1.01	3.42333	1.51
Os04g0593800		Ubiquitin-conjugating enzyme/RWD-like domain containing protein	1.482	0.567493	0.0193075	yes	4.82	5.24	4.68	4.52	3.1	2.39	4.91333	3.33667
Os04g0596350		Non-protein coding transcript	0.348	-1.52081	0.0257666	yes	0.53	0.51	1.18	2.6	2.54	1.65	0.74	2.26333
Os04g0599000	OsWAK53	Similar to WAK53a - OsWAK receptor-like protein kinase	1.25	0.32225	0.0250955	yes	13.33	17.76	12.18	14.21	10.62	9.8	14.4233	11.5433
Os04g0599300	EAT1	Basic helix-loop-helix transcription factor, Regulator of tapetal programmed cell death, Male reproductive developmen	0.726	-0.461571	0.0478502	yes	7.01	5.49	7.01	8.78	9.05	9.07	6.50333	8.96667
Os04g0599800	OsWD40-109	WD40 repeat-like domain containing protein	1.521	0.605127	0.00755777	yes	5.21	6.69	4.99	5.18	2.71	3.28	5.63	3.72333
Os04g0602100		Plant ascorbate peroxidase domain containing protein	2.111	1.07819	9.29e-06	yes	6.23	6.68	6.39	3.77	2.8	2.62	6.43333	3.06333
Os04g0602500		Similar to Pectin acetylesterase	0.488	-1.03649	3.87e-21	yes	47.9	48	41.86	104.96	87.42	90.19	45.92	94.19
Os04g0602600		Pentatricopeptide repeat domain containing protein	0.761	-0.394609	0.0247102	yes	4.17	4.82	3.8	6.8	4.42	5.63	4.26333	5.61667
Os04g0605500	ACA11	P-type IIB Ca(2+) ATPase, Stress toleranc	1.304	0.383017	9.47e-05	yes	57.68	63.18	53.05	53.7	40.64	41.94	57.97	45.4267
Os04g0605900	rpl7	Similar to 60S ribosomal protein L7-2	1.264	0.337896	0.0285501	yes	93.78	86.85	92.36	71.75	73.29	70.41	90.9967	71.8167
Os04g0607150		Similar to OSIGBa0113I13.10 protein	1.25	0.321453	0.00729346	yes	29.01	34.25	25.11	26.12	20.05	23.69	29.4567	23.2867
Os04g0608400		Nuclear pore complex, nucleoporin 88 domain containing protein	0.778	-0.361886	0.020106	yes	6.53	7.44	6.07	11.17	7.49	7.21	6.68	8.62333
Os04g0609100		Similar to H0702G05.5 protein	1.301	0.379285	0.00156194	yes	52.08	68.91	51.64	53.18	42.3	40.39	57.5433	45.29
Os04g0610100		Similar to OSIGBa0152L12.2 protein	1.531	0.614381	1.24e-05	yes	18.39	21.02	17.2	15.34	11.09	11.1	18.87	12.51
Os04g0610600	OsLEA18	Similar to Cor14b protein precursor	1.31	0.390045	0.00774673	yes	328.47	325.67	266.38	222.73	210.78	260.65	306.84	231.387
Os04g0610900	OsCTR3	Similar to EDR1	1.31	0.389237	0.00826276	yes	46.11	52.85	33.37	43.57	26.56	30.84	44.11	33.6567
Os04g0612500		Similar to 36.4 kDa proline-rich protein	0.351	-1.50945	5.88e-05	yes	8.75	10.45	12.66	16.15	37.87	33.53	10.62	29.1833
Os04g0612700	OsCAD7	Similar to Cinnamyl alcohol dehydrogenase (EC 1.1.1.195)	0.648	-0.625773	0.00369212	yes	8.92	11.28	6.83	18.46	10.41	12.89	9.01	13.92
Os04g0613700	OsUAP2	Similar to UDP-N-acetylglucosamine pyrophosphorylase	0.593	-0.754635	0.000901793	yes	2.89	5.47	3.78	9.05	5.85	7.58	4.04667	7.49333
Os04g0613800		Methyl-CpG DNA binding domain containing protein	1.54	0.622609	2.65e-06	yes	22.3	26.11	18.88	16.09	13.91	13.28	22.43	14.4267
Os04g0614650		Similar to OSIGBa0126B18.8 protein	34.572	5.11154	0.0403872	yes	0	0.31	0	0	0	0	0.103333	0
Os04g0615600		Similar to H0525G02.3 protein	17.889	4.16099	0.0430175	yes	0.41	0.71	0.73	0	0	0	0.616667	0
Os04g0615800	OsAGO3	Similar to H0525G02.5 protein	0.594	-0.752148	0.000305569	yes	3.54	5.01	2.31	8.63	4.3	4.22	3.62	5.71667
Os04g0616900		Similar to H0525G02.14 protein	1.663	0.733356	0.00015942	yes	16.09	22.56	13.75	14.05	8.73	8.72	17.4667	10.5
Os04g0617050	OsSAUR21	Similar to H0313F03.1 protein	1.666	0.735972	0.0153367	yes	13.23	16.68	12.59	6.68	9.57	8.98	14.1667	8.41
Os04g0618050		Pentatricopeptide repeat containing protein	0.698	-0.518321	0.0487804	yes	1.55	1.83	1.88	3.88	2.5	2.08	1.75333	2.82
Os04g0618500		Similar to Gamma-SNAP (Fragment)	0.78	-0.358168	0.00673052	yes	56.12	62.58	63.1	87.55	75.96	70.35	60.6	77.9533
Os04g0618600	OsbHLH101	Similar to Long hypocotyl in far-red 1 (bHLH-like protein HFR1) (Reduced phytochrome signaling) (Basic helix-loop-helix FBI1 protein) (Basic helix-loop-helix protein 26) (bHLH26) (AtbHLH026) (Reduced sensitivity to far-red light)	0.697	-0.520311	8.61e-06	yes	29.41	32.02	29.02	47.5	41.45	40.71	30.15	43.22
Os04g0619200		Similar to H0114G12.3 protein	1.395	0.48053	0.0254642	yes	5.01	6.25	4.85	4.56	3.94	2.89	5.37	3.79667
Os04g0620400		SIT4 phosphatase-associated protein family protein	0.725	-0.464562	0.00797849	yes	5.85	7.06	5.92	12.39	7.1	7.01	6.27667	8.83333
Os04g0620700	OsNUC1-S	Nucleolin-like protein, Salt stress respons	1.222	0.289822	0.0103969	yes	87.36	103.66	78.39	92.25	66.19	62.73	89.8033	73.7233
Os04g0623400		Exonuclease domain containing protein	0.677	-0.563458	0.0182069	yes	5.74	6.49	6.65	9.75	10.52	7.68	6.29333	9.31667
Os04g0623901	miR171c	Non-protein coding transcript	0.49	-1.02851	0.000755298	yes	1.92	2.76	2.61	4.43	5.85	4.47	2.43	4.91667
Os04g0625200		Phospholipid/glycerol acyltransferase family protein	2.486	1.31367	0.000636855	yes	3.36	3.32	3.13	1.41	1.38	1.17	3.27	1.32
Os04g0628000	OsISC40	Protein of unknown function DUF794, plant family protein	0.718	-0.478895	0.00819823	yes	9.09	12.61	9.71	19.23	11.95	12.85	10.47	14.6767
Os04g0628100	rubi3	Similar to Polyubiquitin	1.215	0.281114	0.000419332	yes	1029.23	1224.68	890.29	961.02	662.38	733.84	1048.07	785.747
Os04g0629100	OsSET21	Similar to H0303G06.16 protein	0.638	-0.647385	0.0148627	yes	2.47	2.43	2.25	4.48	3.66	3.24	2.38333	3.79333
Os04g0631100		Similar to H0105C05.5 protein	1.494	0.579008	0.0124611	yes	37.6	49.04	25.52	37.28	15.5	23.01	37.3867	25.2633
Os04g0636000		Similar to H0410G08.12 protein	0.727	-0.460689	0.0104631	yes	7.03	10.27	7.42	15.25	9.85	9.18	8.24	11.4267
Os04g0636200		Hpt domain containing protein	0.336	-1.57219	0.0289585	yes	0.23	0.49	0.14	1.13	0.86	0.55	0.286667	0.846667
Os04g0638901		Non-protein coding transcript	0.278	-1.8485	0.000157922	yes	4.86	1.34	3.35	13.35	10.01	11.51	3.18333	11.6233
Os04g0643000	OsCUL3b	Similar to Cullin-3 (CUL-3). Splice isoform 2	1.242	0.312092	0.0162117	yes	16.14	18.01	14.4	16.36	11.51	11.39	16.1833	13.0867
Os04g0644100		Sterile alpha motif homology domain containing protein	0.343	-1.54184	0.00640012	yes	0.71	1.39	0.88	3.12	2.78	2.79	0.993333	2.89667
Os04g0644750		Hypothetical protein	57.96	5.85699	0.000186775	yes	0.64	0.25	0.2	0	0	0	0.363333	0
Os04g0644900	OsNTMC2T2.1	C2 domain containing protein	0.714	-0.486517	0.0138037	yes	9.77	7.48	11.2	9.77	14.71	17.23	9.48333	13.9033
Os04g0645100	FLO2	Tetratricopeptide repeat (TPR) domain containing protein, Grain size and starch qualit	0.655	-0.61109	1.16e-09	yes	104.66	118.61	111.99	202.09	150.45	152.19	111.753	168.243
Os04g0648700	EME1	DNA repair nuclease, XPF-type/Helicase domain containing protein	0.775	-0.367085	0.00531541	yes	13.45	15.99	12.46	22.94	16.25	15.78	13.9667	18.3233
Os04g0648950		Non-protein coding transcript	4.22	2.07726	0.0170653	yes	0.94	0.72	1.18	0.23	0.28	0.18	0.946667	0.23
Os04g0650000	ocp*	Similar to Oryzain alpha chain precursor (EC 3.4.22.-)	1.342	0.424113	0.000295298	yes	318.52	357.57	266.16	289.38	197.24	225.68	314.083	237.433
Os04g0653600	OsPLT1	Similar to AINTEGUMENTA-like protein	1.725	0.786767	2.28e-07	yes	415.09	521.73	419.96	310.45	263.49	226.74	452.26	266.893
Os04g0655300	OsRLCK168	Protein kinase, core domain containing protein	1.437	0.522915	8.51e-06	yes	64.64	74.33	50.49	50.04	37.62	42.79	63.1533	43.4833
Os04g0656800	prx58	Similar to Peroxidase precursor (EC 1.11.1.7)	0.348	-1.52271	5.34e-20	yes	8.54	10.42	7.36	30.7	19.97	25.05	8.77333	25.24
Os04g0657100	OsFPPS3	Similar to Farnesyl diphosphate synthase (Fragment)	0.049	-4.35873	0.0275116	yes	0	0	0	0.35	0.14	0.2	0	0.23
Os04g0657600	OsFbox235	Cyclin-like F-box domain containing protein	0.291	-1.78265	0.0453993	yes	0.15	0.17	0.24	0.56	0.66	0.71	0.186667	0.643333
Os04g0658800	OsCLE404	Similar to OSIGBa0132E09-OSIGBa0108L24.9 protein	3.636	1.86225	0.0397805	yes	1.28	1.72	1.11	0.17	0.7	0.27	1.37	0.38
Os04g0659300	OsRMC	Receptor-like protein, Root development, Salt stress response, Regulation of iron acquisitio	11.113	3.47412	1.19e-14	yes	7.26	7.5	6.28	0.81	0.65	0.41	7.01333	0.623333
Os04g0661300		Similar to H0112G12.10 protein	0.791	-0.339002	0.0230979	yes	25.91	26.72	27.8	35.24	36.5	32.87	26.81	34.87
Os04g0661600		Similar to H0112G12.13 protein	1.266	0.34038	0.00800868	yes	47.32	60.75	48.74	50.98	35.25	36.19	52.27	40.8067
Os04g0664400	OsARF11	Auxin response factor 1	1.449	0.535115	0.0333091	yes	2.22	2.81	2.63	2.4	1.18	1.77	2.55333	1.78333
Os04g0665800		Similar to H1005F08.12 protein	1.331	0.412889	0.0397816	yes	5.98	6.11	4.75	4.72	4.49	3.85	5.61333	4.35333
Os04g0667100		Hypothetical protein	0.702	-0.510293	0.000696281	yes	7.58	9.2	7.21	14.73	9.43	10.23	7.99667	11.4633
Os04g0667200	OsF3H-3	Similar to H1005F08.24 protein	0.646	-0.630287	6.29e-09	yes	51.79	55.36	52.06	87.88	76.66	73.86	53.07	79.4667
Os04g0667300		Hypothetical protein	0.317	-1.65634	0.045798	yes	0.14	0.16	0.16	0.64	0.29	0.5	0.153333	0.476667
Os04g0667400	OsSTA135	2OG-Fe(II) oxygenase domain containing protein	0.638	-0.64813	0.00586526	yes	2.35	3.28	2.15	5.54	3.17	3.55	2.59333	4.08667
Os04g0667600		Heavy metal transport/detoxification protein domain containing protein	1.892	0.920148	0.00929935	yes	6.24	5.55	3.78	3.02	2.62	3.35	5.19	2.99667
Os04g0668700		Phosphatidylinositol 3- and 4-kinase, catalytic domain containing protein	1.306	0.385239	0.000851729	yes	238.5	234.21	206.91	193.33	170.01	179.42	226.54	180.92
Os04g0668800		Putative thiol-disulphide oxidoreductase DCC family protein	3.318	1.73043	0.0254839	yes	0.79	3.01	2.17	0.89	0.65	0.25	1.99	0.596667
Os04g0669475		Conserved hypothetical protein	1.419	0.505011	0.0357515	yes	8.27	9.38	7.06	5.86	6.07	5.4	8.23667	5.77667
Os04g0669800	OsMTK	Methylthioribose kinase (EC 2.7.1.100)	1.679	0.747339	1.99e-05	yes	17.59	20.91	13.95	13.62	8.12	9.53	17.4833	10.4233
Os04g0670200		Similar to Oryzain beta chain precursor (EC 3.4.22.-)	2.32	1.21426	1.83e-16	yes	319.49	409.77	246.39	183.6	110.32	127.77	325.217	140.563
Os04g0671200	PAO4	Polyamine oxidase, Seed germinatio	0.803	-0.316535	0.000365744	yes	176.21	204.53	166.49	273.1	198.56	214.6	182.41	228.753
Os04g0671300	PAO5	Polyamine oxidase, Seed germinatio	0.661	-0.596706	5.97e-09	yes	30.48	34.49	28.8	56.31	41.78	43.12	31.2567	47.07
Os04g0673300	RR6	A-type response regulator, Cytokinin signalin	0.581	-0.782899	0.000153178	yes	51.21	47.2	58.02	76.8	93.84	96.47	52.1433	89.0367
Os04g0673700		Hypothetical protein	1.459	0.544487	2.45e-06	yes	90.57	89.8	70.98	69.27	51.12	54.79	83.7833	58.3933
Os04g0674000		Similar to H0403D02.10 protein	0.708	-0.498083	1.9e-05	yes	122.08	140.34	114.67	185.76	156.76	187.94	125.697	176.82
Os04g0674200		Coenzyme Q biosynthesis Coq4 family protein	0.74	-0.434326	0.019533	yes	12.7	12.66	11.82	21.16	15.71	13.66	12.3933	16.8433
Os04g0675200		Similar to H0103C06.6 protein	0.764	-0.387625	0.0215495	yes	7.37	10.71	7.57	16.85	8.06	8.7	8.55	11.2033
Os04g0677000		Protein of unknown function DUF1677, Oryza sativa family protein	7.641	2.93383	2.84e-24	yes	6.26	8.85	4.7	1.65	0.57	1.13	6.60333	1.11667
Os04g0677700	OsKTN80b	Katanin P80 ortholog, Katanin regulatory subunit P80	0.826	-0.275945	0.045564	yes	6.46	7.59	6.58	10.46	7.44	7.25	6.87667	8.38333
Os04g0680000		Similar to predicted protein	0.684	-0.547301	0.0392982	yes	3.77	3.34	4.54	6.37	5.78	5.05	3.88333	5.73333
Os04g0681400		Protein of unknown function DUF580 family protein	0.637	-0.650719	3.77e-05	yes	8.78	9.79	6.84	16.59	12.34	11.01	8.47	13.3133
Os04g0681600		Protein of unknown function DUF580 family protein	0.58	-0.785266	0.000115729	yes	3.54	4.08	3.58	8.68	5.63	5.19	3.73333	6.5
Os04g0682300	OsPMM	Similar to Phosphomannomutase 2 (EC 5.4.2.8) (PMM 2)	0.744	-0.426491	0.0240241	yes	18.31	16.84	19.57	26.38	26.24	21.35	18.24	24.6567
Os04g0685100		Ribosomal biogenesis regulatory protein family protein	1.289	0.366256	0.00518152	yes	62.05	57.94	54.86	49.04	41.46	45.22	58.2833	45.24
Os04g0685151		Hypothetical gene	1.889	0.917585	0.0072855	yes	15.79	22.2	8.58	13.29	4.51	7	15.5233	8.26667
Os04g0688100	prx59	Peroxidase (EC 1.11.1.7)	2.505	1.32502	1.94e-07	yes	11.33	15.43	9.25	6.5	3.08	4.74	12.0033	4.77333
Os04g0688300	prx61	Haem peroxidase, plant/fungal/bacterial family protein	2.198	1.13622	0.0153877	yes	2.02	2.39	1.81	1.38	0.65	0.77	2.07333	0.933333
Os04g0689000	prx64	Similar to Peroxidase (EC 1.11.1.7)	2.629	1.39448	0.0157871	yes	1.35	2.13	1.56	0.79	0.36	0.82	1.68	0.656667
Os04g0689500		Similar to H0814G11.12 protein	0.648	-0.625573	0.00691689	yes	12.03	12.03	7.07	17.54	12.23	18.02	10.3767	15.93
Os04g0689700		RNA recognition motif, RNP-1 domain containing protein	4.367	2.12661	1.15e-15	yes	10.32	9.23	11.9	3.42	3.75	2.5	10.4833	3.22333
Os04g0691750		Similar to phosphoribosylanthranilate transferase	1.722	0.784053	0.00383784	yes	5.02	7.1	2.9	3.71	2.63	2.3	5.00667	2.88
Os04g0691800		C2 domain containing protein	1.385	0.470364	0.031453	yes	19.55	22.18	12.3	18.46	8.21	12.71	18.01	13.1267
Os04g0691900		Chaperonin Cpn60/TCP-1 family protein	1.838	0.877924	4.3e-09	yes	14.46	18.58	12.73	11.18	6.86	7.02	15.2567	8.35333
Os04g0692300		Peptidase C14, ICE, catalytic subunit p20, active site domain containing protein	1.513	0.59785	0.00129517	yes	15	21.91	15.19	15.48	10.08	8.86	17.3667	11.4733
Os04g0692750	ENL1	SNF2 family chromatin-remodeling helicase, Syncytial endosperm developmen	0.791	-0.337415	0.0136227	yes	9.67	11.07	8.03	15.29	10.29	10.9	9.59	12.16
Os04g0692800		Amine oxidase domain containing protein	1.656	0.727535	0.0327727	yes	56.15	62.78	28.2	39.3	14.67	33.68	49.0433	29.2167
Os05g0101200	OsPex14	Peroxisome membrane anchor protein Pex14p, N-terminal domain containing protein	1.228	0.296812	0.00321043	yes	89.33	95.91	75.91	86.45	61.58	64.74	87.05	70.9233
Os05g0101600		Cytochrome P450 family protein	1.273	0.347872	0.0482198	yes	12.32	11.44	9.02	10.2	6.86	8.9	10.9267	8.65333
Os05g0102500		Conserved hypothetical protein	0.685	-0.546126	0.000136972	yes	150.54	151.05	169.59	239.51	231.21	234.85	157.06	235.19
Os05g0103800		Conserved hypothetical protein	0.65	-0.622461	0.0193545	yes	21.23	18.62	18.92	24.69	34.4	29.4	19.59	29.4967
Os05g0104100	OsFH14	Vps53-like, N-terminal domain containing protein	1.494	0.578964	5.23e-07	yes	18.97	22.39	17.13	16.12	11.33	12.07	19.4967	13.1733
Os05g0104700	PGIP4	Leucine-rich repeat (LRR) protein, Inhibitor of fungal polygalacturonase, Defence respons	1.404	0.489829	0.00179886	yes	121.99	149.68	91.48	111.47	63.89	83.84	121.05	86.4
Os05g0105900		Nucleotide-binding, alpha-beta plait domain containing protein	1.284	0.361197	0.00864118	yes	22.81	25.76	19.86	22.43	15.35	15.65	22.81	17.81
Os05g0106600		Similar to Actin 97	1.35	0.432964	3.21e-05	yes	60.96	70.55	55.99	55.48	41.39	41.91	62.5	46.26
Os05g0108300	OsWNK2	Similar to MAP kinase-like protein	0.727	-0.460268	0.00391147	yes	7.22	10.73	8.65	14.9	10.94	11.09	8.86667	12.31
Os05g0110300		Similar to NAD-dependent epimerase/dehydratase	0.535	-0.902643	0.00623294	yes	1.6	1.63	1.73	3.33	2.91	2.94	1.65333	3.06
Os05g0110700		Chromosome segregation protein Spc25 domain containing protein	0.714	-0.485668	0.0225308	yes	6.28	6.9	5.9	9.18	9.12	8.33	6.36	8.87667
Os05g0111300	OsMT2b	Similar to B22EL8 protein	0.534	-0.904128	2.5e-05	yes	765.06	691.33	885.32	1145.42	1603.23	1583.47	780.57	1444.04
Os05g0113000		Amino acid-binding ACT domain containing protein	1.228	0.296472	0.00235248	yes	199.33	228.88	172.94	200.06	140.52	142.17	200.383	160.917
Os05g0113300	OsCHX12	Cation/H+ exchanger domain containing protein	0.825	-0.276843	0.0322225	yes	23.04	25.9	20.26	28.11	25.53	29.41	23.0667	27.6833
Os05g0113500	BIP130	Similar to BRI1-KD interacting protein 130	1.322	0.402465	0.000364291	yes	93.46	104.77	76.17	83.57	65.09	63.08	91.4667	70.58
Os05g0114100		Similar to endonuclease/exonuclease/phosphatase family protein	0.741	-0.432466	0.0454642	yes	2.95	3.19	2.44	3.98	4.57	3.26	2.86	3.93667
Os05g0114500		RNA recognition motif domain domain containing protein	0.66	-0.599988	0.00528227	yes	3.14	3.54	3.38	6.39	3.89	5.36	3.35333	5.21333
Os05g0116350		Hypothetical conserved gene	0.445	-1.16915	0.0089193	yes	2.28	1.73	1.05	3.65	4.37	3.11	1.68667	3.71
Os05g0116700		Protein of unknown function DUF3741 domain containing protein	1.403	0.48822	0.00289892	yes	7.27	9.67	6.59	6.28	5.49	4.9	7.84333	5.55667
Os05g0117864		Conserved hypothetical protein	1.606	0.683624	1.11e-05	yes	10.73	14	9.45	9.84	5.58	6.12	11.3933	7.18
Os05g0119200	OsGRP1	Similar to EST C27893 corresponds to a region of the predicated gene	0.793	-0.333701	0.0245048	yes	84.62	88.42	86.76	106.19	104.93	114.48	86.6	108.533
Os05g0121200		Similar to Transmembrane transport protein-like protein	0.77	-0.376229	0.0202038	yes	8.41	9.07	8.28	12.97	10.46	10.16	8.58667	11.1967
Os05g0121600	RSR1	AP2/EREBP family transcription factor, Starch biosynthesi	1.376	0.460594	0.00386991	yes	85.78	100.16	57.55	81.48	45.02	52.96	81.1633	59.82
Os05g0122600		Prefoldin domain containing protein	0.497	-1.00753	0.0199618	yes	0.53	0.78	0.57	1.1	1.23	1.45	0.626667	1.26
Os05g0124600		Ankyrin repeat domain containing protein	0.647	-0.627667	0.00222155	yes	3.02	3.61	2.89	6.31	4.57	3.74	3.17333	4.87333
Os05g0125500		Similar to Isovaleryl-CoA dehydrogenase, mitochondrial precursor (EC 1.3.99.10) (IVD)	1.322	0.402988	0.000644949	yes	61.45	60.93	54.8	50.51	43.6	39.95	59.06	44.6867
Os05g0131100		Conserved hypothetical protein	0.634	-0.657457	0.0311659	yes	2.41	4.05	3.62	5.66	6.05	4.34	3.36	5.35
Os05g0132100	OsLACS1	AMP-dependent synthetase and ligase domain containing protein	0.743	-0.429224	0.0122002	yes	6.37	21.24	11.68	11.39	8.63	10.24	13.0967	10.0867
Os05g0132601		Non-protein coding transcript	0.224	-2.15985	0.00990781	yes	0.42	0.94	1.74	6.2	4.74	3.74	1.03333	4.89333
Os05g0136200	OsCIPK17	Serine/threonine protein kinase domain containing protein	3.569	1.83567	0.00879097	yes	1.3	0.73	0.67	0.32	0.28	0.16	0.9	0.253333
Os05g0137300		Thioredoxin fold domain containing protein	1.265	0.33956	0.000104786	yes	186.07	212.43	168.72	172.28	137.5	137.96	189.073	149.247
Os05g0137400	OsAP1	Similar to Aspartic protease precursor	1.431	0.516929	4.85e-08	yes	87.27	94.05	80.75	70.06	56.72	56.58	87.3567	61.12
Os05g0143400		Similar to SLD5	0.647	-0.628281	0.0236219	yes	3.75	5.75	4.04	9.46	6.75	4.82	4.51333	7.01
Os05g0144100	OsWD40-113	WD40 repeat-like domain containing protein	1.508	0.592353	1.9e-05	yes	18.71	22.03	20.55	14.99	12.5	12.95	20.43	13.48
Os05g0145500		Hypothetical protein	345.061	8.43071	0.0309909	yes	2.24	4.9	0	0	0	0	2.38	0
Os05g0147133		Similar to predicted protein	0.714	-0.486566	0.0162409	yes	1.86	2.31	2.11	4.06	2.65	2.44	2.09333	3.05
Os05g0147500	OsDegp6	Similar to DEGP2 (DEGP PROTEASE 2); serine-type peptidase/ trypsin	1.324	0.405025	0.00297402	yes	16.99	19.39	15.36	14.03	11.95	13.03	17.2467	13.0033
Os05g0147650		Hypothetical protein	1.971	0.979141	0.0389752	yes	5.93	5.26	3.31	2.14	2.35	2.27	4.83333	2.25333
Os05g0147700	OsFbox247	Hypothetical conserved gene	5.924	2.56648	0.00419746	yes	2.82	3.12	0.77	0.35	0.33	0.47	2.23667	0.383333
Os05g0148600	OsNHX3	Similar to Na+/H+ antiporter	1.615	0.691822	0.00458115	yes	4.39	4.76	5.51	3.68	2.48	3.03	4.88667	3.06333
Os05g0148700		Armadillo-type fold domain containing protein	1.413	0.499083	0.000439946	yes	21.03	27.13	23.89	20.38	16.59	15.57	24.0167	17.5133
Os05g0151300		Rubber elongation factor family protein	0.742	-0.430181	0.00581116	yes	114.4	119.27	92.5	150.62	125.12	154.91	108.723	143.55
Os05g0151400		AIG1 domain containing protein	1.253	0.325556	0.00017563	yes	164.38	185.37	145.65	169.33	129.36	128.96	165.133	142.55
Os05g0152400		Hypothetical conserved gene	0.699	-0.516467	0.0138454	yes	3.13	4.49	3.62	6.82	4.34	4.92	3.74667	5.36
Os05g0156300	PDIL2	Similar to protein disulfide isomerase	0.82	-0.286302	0.00422817	yes	60.91	67.17	56.5	89.6	67.69	68.36	61.5267	75.2167
Os05g0156700		Similar to Dihydrolipoyl dehydrogenase	0.799	-0.323271	0.0146148	yes	19.97	24.07	19.54	31.21	21.98	24.59	21.1933	25.9267
Os05g0158700		Similar to OsGA2ox1	0.69	-0.535593	0.0347026	yes	1.97	2.47	2.02	3.92	2.19	2.85	2.15333	2.98667
Os05g0160200	S27a	Ubiquitin	1.258	0.330809	0.00664617	yes	178.01	180.11	174.6	150.12	134	138.91	177.573	141.01
Os05g0161400		Peptidase, trypsin-like serine and cysteine domain containing protein	0.714	-0.485389	0.0043073	yes	5.2	7.53	5.63	9.87	7.38	8.1	6.12	8.45
Os05g0163700	OsACX4	Similar to Acyl-coenzyme A oxidase 4, peroxisomal (EC 1.3.3.6) (AOX 4) (Short- chain acyl-CoA oxidase) (SAOX) (AtCX4) (G6p) (AtG6)	1.633	0.707821	3.41e-06	yes	17.22	19.52	17.55	11.57	9.9	11.23	18.0967	10.9
Os05g0165400		GPI-GlcNAc transferase complex, PIG-H component, conserved domain domain containing protein	0.806	-0.311703	0.0160263	yes	24.53	28.03	23.09	35.08	29.7	27.41	25.2167	30.73
Os05g0165800		Hypothetical protein	0.742	-0.430031	0.0425302	yes	9.89	6.08	6.81	12.9	9.71	9.99	7.59333	10.8667
Os05g0168500		Nonaspanin (TM9SF) family protein	1.3	0.378282	0.00662859	yes	28.81	33.15	27.73	30.99	20.54	21.76	29.8967	24.43
Os05g0169200	OsATG18d	WD40 repeat-like domain containing protein	0.674	-0.569789	0.0151619	yes	3.73	3.25	2.77	5.62	3.83	3.33	3.25	4.26
Os05g0170000	BC10	Protein of unknown function DUF266, plant family protein	0.669	-0.580153	0.0438994	yes	4.92	3.53	4.26	5.29	6.24	7.14	4.23667	6.22333
Os05g0172500	OsFbox250	Cyclin-like F-box domain containing protein	0.704	-0.506852	0.0431387	yes	3.69	4.62	3.15	5.97	5.41	4.82	3.82	5.4
Os05g0172800		Conserved hypothetical protein	2.058	1.04107	7.55e-14	yes	44.63	49.13	36.8	24.71	20.57	17.68	43.52	20.9867
Os05g0173500		Conserved hypothetical protein	0.822	-0.283053	0.0340485	yes	16.26	16.83	15.66	23.12	20.34	20.23	16.25	21.23
Os05g0177100		F-box domain, cyclin-like domain containing protein	0.461	-1.11741	0.00572948	yes	1.11	1.03	0.92	2.22	2.17	2.19	1.02	2.19333
Os05g0178900		PRP38 family protein	1.339	0.421611	0.000957414	yes	24.13	26.64	22.38	19.56	15.58	17.97	24.3833	17.7033
Os05g0179800		Similar to BRI1-KD interacting protein 128 (Fragment)	1.219	0.285659	0.0312763	yes	31.86	33.31	30.61	31.19	26.42	25.87	31.9267	27.8267
Os05g0180600		Similar to Phosphatidylinositol 3-kinase, root isoform	0.797	-0.327551	0.0361681	yes	8.06	10.54	7.82	13.6	9.48	8.87	8.80667	10.65
Os05g0185800		Conserved hypothetical protein	1.247	0.318623	0.0281529	yes	14.52	15.86	12.31	14.21	8.77	11.2	14.23	11.3933
Os05g0194500	ONAC085	Similar to ANAC075	1.397	0.482293	0.000202631	yes	38.56	39.19	30.4	30.12	22.33	24.91	36.05	25.7867
Os05g0195200	C3H35	CCCH-tandem zinc finger protein, Photomorphogenesis and ABA responses, Abiotic stress toleranc	1.6	0.677873	5.46e-06	yes	164.18	199.07	123.24	112.22	81.83	108.35	162.163	100.8
Os05g0196400		Conserved hypothetical protein	1.298	0.376482	0.000898512	yes	87.95	98.68	75.18	70.8	61.93	62.02	87.27	64.9167
Os05g0198200	OsGRX16	Thioredoxin fold domain containing protein	0.791	-0.33764	0.0222264	yes	26.12	29.85	24.32	40.34	27.41	32.88	26.7633	33.5433
Os05g0199100		Similar to NDR1/HIN1-Like protein 2	0.743	-0.428903	0.0113091	yes	19.92	24.86	16.24	32.76	21	28.17	20.34	27.31
Os05g0208000		Similar to 2-oxoglutarate/malate translocator	0.792	-0.337334	0.000880595	yes	161.41	156.65	168.29	186.64	167.45	189.5	162.117	181.197
Os05g0208500		Hypothetical protein	1.403	0.488299	6.86e-05	yes	47.09	49.17	43.1	34.93	31.74	32.37	46.4533	33.0133
Os05g0209000		Similar to Cytidine deaminase	1.455	0.54067	0.0258068	yes	9.46	9.52	7.55	6.14	5.62	6.39	8.84333	6.05
Os05g0209400		Similar to Nudix hydrolase 15, mitochondrial precursor (EC 3.6.1.-) (AtNUDT15)	1.385	0.469691	0.0203459	yes	11.02	14.52	10.73	9.98	7.5	8.22	12.09	8.56667
Os05g0209500		Conserved hypothetical protein	1.607	0.684094	0.0285954	yes	21.2	18.76	23.54	10.15	16.6	12.59	21.1667	13.1133
Os05g0220100		Per1-like family protein	0.715	-0.484154	0.0127756	yes	4.57	6.16	5.21	9.24	7.88	5.97	5.31333	7.69667
Os05g0224900	OsCMT3	Similar to Cytosine-specific methyltransferase	2.32	1.21436	0.00385776	yes	1.47	1.34	1.27	0.7	0.43	0.68	1.36	0.603333
Os05g0227901		Hypothetical gene	12.355	3.62699	0.0490393	yes	0.02	0.11	0.08	0.01	0	0	0.07	0.00333333
Os05g0229475		Similar to OSIGBa0112G01.4 protein	1.553	0.635438	7.4e-05	yes	36.59	29.98	29.61	33.44	17.4	19.13	32.06	23.3233
Os05g0230700	OsIAA17	Similar to Auxin-responsive protein IAA17	0.64	-0.644467	1.83e-07	yes	26.98	25.53	25.25	43.24	37.05	39.71	25.92	40
Os05g0231700	OsTIP4	Similar to Tonoplast intrinsic protein	1.854	0.890555	1.11e-05	yes	25.4	26.16	20.86	11.4	12.44	14.73	24.14	12.8567
Os05g0238200	SIP33	Similar to Ubiquitin ligase SINAT5 (EC 6.3.2.-) (Seven in absentia homolog 5)	1.232	0.301467	0.0147673	yes	44.59	47.36	41.38	44.42	33.2	30.19	44.4433	35.9367
Os05g0239100		Hypothetical protein	0.166	-2.59398	0.0224387	yes	0.05	0.04	0.08	0.36	0.36	0.34	0.0566667	0.353333
Os05g0243300	mt	Similar to 50S ribosomal protein L13	1.315	0.394905	0.0162452	yes	53.66	57.4	63.23	47.74	43.15	40.43	58.0967	43.7733
Os05g0246450		Hypothetical protein	94.444	6.56138	2.89e-06	yes	1.37	2.58	1.51	0	0	0	1.82	0
Os05g0249500		Conserved hypothetical protein	1.377	0.461176	0.00173898	yes	27.21	33.01	27.33	21.77	21.81	17.84	29.1833	20.4733
Os05g0255800		Domain of unknown function DUF632 domain containing protein	1.271	0.346225	0.00394468	yes	19.05	24.08	18.07	19.69	13.95	14.59	20.4	16.0767
Os05g0257100		Leucine-rich repeat, plant specific containing protein	1.574	0.654031	2.17e-09	yes	27.1	32.36	25.74	22.3	16.44	15.53	28.4	18.09
Os05g0267732		Hypothetical conserved gene	76.073	6.24932	0.0438986	yes	26.06	0.02	14.4	0	0.6	0.11	13.4933	0.236667
Os05g0267766		Hypothetical conserved gene	240.785	7.9116	3e-13	yes	18.25	54.61	32.5	0	0.6	0.11	35.12	0.236667
Os05g0267800		Cellular retinaldehyde-binding/triple function, C-terminal domain containing protein	5.108	2.35271	7.29e-105	yes	17.03	22.82	20.95	27.95	26.45	23.74	20.2667	26.0467
Os05g0269200	SLAC	Similar to inner membrane transport protein	0.519	-0.944921	0.030506	yes	1.53	1.88	0.82	3.91	2.37	2.2	1.41	2.82667
Os05g0269500		Generative cell specific-1, HAP2-GCS1 domain containing protein	2.425	1.27823	0.000783798	yes	1.42	1.68	1.54	0.8	0.45	0.67	1.54667	0.64
Os05g0274200		DNA mismatch repair protein MSH2 (MUS1)	0.717	-0.479245	0.0155567	yes	2.39	3.43	2.67	4.84	3.49	3.54	2.83	3.95667
Os05g0275100	OsPPR920	Pentatricopeptide repeat domain containing protein	0.707	-0.499574	0.00208753	yes	2.97	3.56	2.84	5.41	3.9	4.04	3.12333	4.45
Os05g0283000		Conserved hypothetical protein	1.494	0.578838	4.21e-05	yes	36.15	43.33	33.36	29.53	22.34	18.45	37.6133	23.44
Os05g0289400		Similar to CRN (Crooked neck) protein	1.27	0.34467	0.00069263	yes	33.85	39.27	36.04	33.86	27.47	28.02	36.3867	29.7833
Os05g0290300		Hypothetical conserved gene	0.718	-0.478352	0.00378886	yes	3.61	4.4	4.3	6.64	5.36	5.2	4.10333	5.73333
Os05g0294800		Hypothetical gene	2.133	1.09298	3.79e-10	yes	8.53	8.64	9.44	4.07	4.11	4.22	8.87	4.13333
Os05g0297600		Non-protein coding transcript	1.741	0.799987	0.00964428	yes	2.26	2.66	1.54	1.5	1.3	1.59	2.15333	1.46333
Os05g0298200		Ankyrin repeat containing protein	1.327	0.408148	0.00426825	yes	78.61	102.4	63.85	82.31	53.12	56.97	81.62	64.1333
Os05g0299000		Conserved hypothetical protein	2.793	1.48204	0.0287769	yes	2.4	3.37	1.74	0.84	1.18	0.64	2.50333	0.886667
Os05g0299500		Protein of unknown function DUF914, eukaryotic family protein	0.612	-0.708916	0.0413135	yes	1.73	1.6	1.99	3.22	2.84	2.91	1.77333	2.99
Os05g0300700		Cell division cycle-associated protein domain containing protein	1.348	0.431351	0.00249797	yes	21.24	25.16	17.69	19.73	13.29	14.57	21.3633	15.8633
Os05g0302600		TRAM, LAG1 and CLN8 homology domain containing protein	1.773	0.826173	0.000376337	yes	12.24	11.34	9.28	8.62	4.49	5.54	10.9533	6.21667
Os05g0304200		PAP fibrillin family protein	1.309	0.388819	0.00771825	yes	28.91	32.15	24.33	23.56	19.38	22.12	28.4633	21.6867
Os05g0304900		Similar to hydrolase, hydrolyzing O-glycosyl compounds	0.293	-1.77292	0.0172201	yes	0.23	0.13	0.32	1.12	0.57	0.7	0.226667	0.796667
Os05g0305200		Similar to TRAF-type zinc finger family protein	1.608	0.685291	0.000582544	yes	12.37	13.01	13.16	10.27	7.62	6.37	12.8467	8.08667
Os05g0310600		NC domain containing protein	1.378	0.462732	0.00193151	yes	31.21	34.21	25.19	23.97	18.22	23.24	30.2033	21.81
Os05g0314700		Conserved hypothetical protein	1.664	0.734502	3.4e-09	yes	46.62	51.89	41.35	29.29	25.41	25.4	46.62	26.7
Os05g0315100		Pentatricopeptide repeat domain containing protein	1.404	0.489214	0.00175899	yes	6.84	9.08	7.14	6.94	4.77	4.77	7.68667	5.49333
Os05g0316100		Zinc/iron permease family protein	1.324	0.405205	7.48e-06	yes	79.88	88.99	75.76	74.35	52.99	55.7	81.5433	61.0133
Os05g0316200		Similar to mRNA, clone: RTFL01-30-M01	1.417	0.502927	0.00142817	yes	27.65	32.72	20.79	23.99	15.07	17.09	27.0533	18.7167
Os05g0320700	C4H2	Similar to Cytochrome P450	1.399	0.484238	0.00102012	yes	86.89	95.7	63.63	64.58	46.79	63.44	82.0733	58.27
Os05g0326700		Hypothetical protein	0.566	-0.820037	0.0424606	yes	1.03	0.51	0.59	1.71	1.16	0.92	0.71	1.26333
Os05g0328901	Prol-05	Similar to Prolamin	0.712	-0.490151	0.0322514	yes	2302.67	1887.47	2785.32	2823.39	3607.92	3468.81	2325.15	3300.04
Os05g0329350	Prol-07	Prolamin	0.74	-0.433663	0.0410689	yes	3420.85	2815.16	4027.34	3933.2	5146.86	4721.71	3421.12	4600.59
Os05g0332300	OsCIPK18	Similar to CBL-interacting protein kinase 2	0.593	-0.752862	0.0455564	yes	0.9	1.15	1.77	2.19	2.43	1.93	1.27333	2.18333
Os05g0337500		Hypothetical conserved gene	1.567	0.648143	0.000103751	yes	30.8	29.28	30.6	20.05	18.19	20.11	30.2267	19.45
Os05g0345100		Similar to patellin-5	1.397	0.482647	0.0349994	yes	14.05	16.97	9.49	12.79	6.44	9.79	13.5033	9.67333
Os05g0346100		Phox-like domain containing protein	1.336	0.417841	0.00836015	yes	17.31	19.55	12.96	14.62	9.94	11.98	16.6067	12.18
Os05g0349800	Em	Embryonic abundant protein 1	1.622	0.697582	1.71e-08	yes	1316.35	1419.39	1328.63	823.12	804.63	859.36	1354.79	829.037
Os05g0351200	OsERF117	Similar to AP2 domain transcription factor	0.673	-0.57049	0.00988506	yes	4.78	5.04	3.26	8.11	4.77	5.51	4.36	6.13
Os05g0353450		Hypothetical protein	53.718	5.74732	0.000314068	yes	0.11	0.48	0.18	0	0	0	0.256667	0
Os05g0353500		Similar to ATP binding protein	1.481	0.566202	0.0164527	yes	7.61	6.56	5.23	4.21	4	4.88	6.46667	4.36333
Os05g0354400	OsTBL13	Similar to ESK1 (ESKIMO 1)	1.216	0.282323	0.013137	yes	37.31	39.04	32.04	34.09	26.22	28.94	36.13	29.75
Os05g0355400	UspA	UspA domain containing protein	1.577	0.657246	1.29e-05	yes	51.13	66.12	52.81	37.78	32.23	37.06	56.6867	35.69
Os05g0357200		Adenine nucleotide translocator 1 domain containing protein	1.44	0.526339	0.000679406	yes	29.15	33.49	33.69	22.53	21.7	22.54	32.11	22.2567
Os05g0358000	OsDi19-2	Conserved hypothetical protein	1.28	0.356126	0.00264753	yes	51.14	55.8	50.33	46.21	37.76	39.14	52.4233	41.0367
Os05g0361700	OsERF#061	Similar to EREBP-2 protein (Fragment)	1.353	0.436189	0.00332316	yes	93.45	117.86	71.6	77.57	57.18	71.55	94.3033	68.7667
Os05g0362500		Protein of unknown function DUF538 domain containing protein	0.658	-0.604398	0.00185723	yes	24.43	35.39	19.18	50.33	33.4	35.67	26.3333	39.8
Os05g0365250		Hypothetical protein	33.532	5.06749	0.0142857	yes	0	0.81	0.29	0	0	0	0.366667	0
Os05g0365300	OsBBR1	Nucleotide-binding site leucine-rich repeat (NBS-LRR) protein, Bacterial blight resistanc	0.676	-0.56535	0.0252864	yes	1.52	2.54	2.24	3.36	2.32	2.66	2.1	2.78
Os05g0367400		Thiamin pyrophosphokinase, eukaryotic domain containing protein	2.527	1.33751	0.000343443	yes	3.11	4.55	3.33	1.89	1.3	1.29	3.66333	1.49333
Os05g0370600	OsFTIP7	C2 calcium-dependent membrane targeting domain containing protein	0.663	-0.5933	0.000282986	yes	8.35	6.75	6.63	13.09	9.29	10.71	7.24333	11.03
Os05g0373900		Similar to Eukaryotic peptide chain release factor subunit 1 (eRF1) (Eukaryotic release factor 1) (TB3-1) (Cl1 protein)	1.322	0.403015	0.000674219	yes	308.44	361.32	243.52	295.25	194.48	202.42	304.427	230.717
Os05g0374000		Hypothetical protein	0.634	-0.657994	0.0117245	yes	1.53	2.36	1.44	3.2	2.61	2.34	1.77667	2.71667
Os05g0381400	AWPM-19	AWPM-19-like protein, Stress tolerance through ABA-dependent pathewa	2.327	1.21827	6.87e-10	yes	296.32	441.67	226	194.26	103.95	116.34	321.33	138.183
Os05g0381700		Calmodulin-binding protein, plant domain containing protein	0.787	-0.345107	0.0270035	yes	132.16	116.69	147	145.64	182.29	185.68	131.95	171.203
Os05g0384600	OsABCG13	ABC transporter-like domain containing protein	0.753	-0.40973	0.0200838	yes	5.86	7.11	5.68	10.73	6.42	8.06	6.21667	8.40333
Os05g0389400		Biopterin transport-related protein BT1 family protein	1.203	0.266122	0.00912947	yes	53.12	60.68	53.1	52.13	42.83	43.86	55.6333	46.2733
Os05g0389800		Similar to ATP-dependent helicase DHX8 (RNA helicase HRH1) (DEAH-box protein 8)	0.601	-0.735633	0.0133335	yes	1.03	1.44	0.89	1.9	1.45	2.17	1.12	1.84
Os05g0390550		Conserved hypothetical protein	1.587	0.665998	0.0167253	yes	5.09	6.95	3.83	3.15	3.12	3.61	5.29	3.29333
Os05g0391500		Similar to Endo-beta-mannosidase	1.338	0.420002	0.00156056	yes	21.32	25.91	19.54	21.84	12.81	15.68	22.2567	16.7767
Os05g0392050		Hypothetical conserved gene	1.278	0.354449	0.00506466	yes	33.14	43.46	31.21	37.54	23.73	24	35.9367	28.4233
Os05g0392400		SNF2-related domain containing protein	0.65	-0.621992	0.00307533	yes	1.61	2.26	1.84	3.25	3.24	2.55	1.90333	3.01333
Os05g0397650	OsRFPHC-8	Similar to zinc finger (C3HC4-type RING finger) family protein	1.29	0.367223	0.0490228	yes	14.11	13.14	11.55	10.93	8.45	10.68	12.9333	10.02
Os05g0399200		Similar to Endo-1,3;1,4-beta-D-glucanase precursor (EC 3.2.1.-)	2.347	1.23082	1.01e-05	yes	2.75	3.79	2.9	1.31	1.81	1.47	3.14667	1.53
Os05g0401500		Similar to oxidoreductase, 2OG-Fe oxygenase family protein	0.583	-0.778274	0.000924076	yes	7.91	9.6	7.81	21.03	16.98	14.2	8.44	17.4033
Os05g0404500		Hypothetical protein	1.792	0.841858	0.000235825	yes	5.09	5.05	3.68	3.24	2.17	2.17	4.60667	2.52667
Os05g0406800		Leucine-rich repeat, N-terminal domain containing protein	0.127	-2.9758	0.0202034	yes	0.1	0	0.03	0.43	0.25	0.21	0.0433333	0.296667
Os05g0407500	GID1	Soluble gibberellin receptor, Gibberellin signalin	1.219	0.285287	0.012063	yes	156.34	188.58	130.45	150.12	107.84	130.7	158.457	129.553
Os05g0411300	BZIP39	bZIP transcription factor, Regulation of endoplasmic reticulum stress respons	1.204	0.267554	0.00718745	yes	58.59	70.11	55.79	61.25	46.27	48.38	61.4967	51.9667
Os05g0412000		Similar to Homeodomain-related	1.469	0.554688	0.00120356	yes	16.72	16.38	15.23	10.31	11.17	11.19	16.11	10.89
Os05g0412800	OsGSTU16	Similar to Glutathione S-transferase GST 41 (EC 2.5.1.18)	1.833	0.874464	0.00785338	yes	6.37	5.92	4.14	3.74	1.89	3.3	5.47667	2.97667
Os05g0413200	TUB6	Beta-tubulin , Responseto gebberellin (GA) and brassinolide (BL	1.449	0.535287	0.00534952	yes	14.36	17.13	11.07	12.5	7.22	9.62	14.1867	9.78
Os05g0414400		Domain of unknown function DUF659 domain containing protein	0.608	-0.717713	4.12e-05	yes	3.67	4.22	3.98	7.84	5.83	6.21	3.95667	6.62667
Os05g0415600		Similar to Beta-hexosaminidase beta chain precursor (EC 3.2.1.52) (N-acetyl-beta- glucosaminidase) (Beta-N-acetylhexosaminidase) (Hexosaminidase B)	0.633	-0.659311	0.000178244	yes	2.3	2.76	2.17	5.06	3.19	3.31	2.41	3.85333
Os05g0419500		K Homology domain containing protein	0.772	-0.373944	0.00133917	yes	36.41	41.14	33.46	60.23	43.74	41.27	37.0033	48.4133
Os05g0420000		Hypothetical protein	1.916	0.938136	0.0196068	yes	4.41	5.75	5.33	3.16	2.24	2.71	5.16333	2.70333
Os05g0420500		Conserved hypothetical protein	1.242	0.312285	0.0401772	yes	33.21	43.53	29.84	39.77	23.13	23.64	35.5267	28.8467
Os05g0421600	ONAC088	No apical meristem (NAM) protein domain containing protein	1.241	0.311614	0.0496476	yes	20.23	24.25	14.57	19.43	13.01	14.94	19.6833	15.7933
Os05g0422300		Protein kinase, catalytic domain domain containing protein	0.753	-0.410118	0.00913345	yes	5.4	6.75	5.27	9.54	6.99	6.72	5.80667	7.75
Os05g0422600		Hypothetical conserved gene	0.798	-0.326163	0.0446913	yes	12.2	13.29	13.05	12.65	18.18	14.41	12.8467	15.08
Os05g0425700	OsFbox258	Similar to F-box protein AtFBL5	1.231	0.299856	0.00207952	yes	196.59	245.57	183.39	211.92	144.95	153.73	208.517	170.2
Os05g0426033		Hypothetical conserved gene	1.645	0.717727	0.000414832	yes	192.82	156.73	222.57	89.75	122.63	112.08	190.707	108.153
Os05g0426400		Glycosyl transferase, family 8 domain containing protein	1.637	0.711083	0.00978194	yes	7.53	5.53	7.08	4.55	5.64	4.63	6.71333	4.94
Os05g0427200		Similar to Beta-1,3-galactosyltransferase sqv-2	1.29	0.367388	0.0420878	yes	27.21	31.29	16.6	23.69	14.01	16.32	25.0333	18.0067
Os05g0429400		Phosphatidylinositol transfer protein-like, N-terminal domain containing protein	1.236	0.306169	0.0293052	yes	69.52	73.65	47.89	58.72	43.2	51.79	63.6867	51.2367
Os05g0436950		Hypothetical protein	3.239	1.69543	0.00538783	yes	0.88	0.92	2.03	0.6	0.25	0.36	1.27667	0.403333
Os05g0438201		Conserved hypothetical protein	6.496	2.69947	1.58e-151	yes	108.86	135.9	114.1	28	23.74	20.91	119.62	24.2167
Os05g0443300		Similar to predicted protein	0.792	-0.336234	0.0446662	yes	14.65	18.37	11.62	25.67	15.09	15.95	14.88	18.9033
Os05g0445000	OsRab7B2	Hypothetical protein	2.025	1.01819	0.0418533	yes	3.98	4.44	3.2	2.67	0.35	2.8	3.87333	1.94
Os05g0445900	ROS1c	5-methylcytosine DNA glycosylase/lyase, Demethylation of retrotransposon Tos17, Promotion of Tos17 transposition, Seed developmen	0.77	-0.376962	0.0262159	yes	2.42	2.84	2.21	4.29	2.62	2.88	2.49	3.26333
Os05g0446300		Similar to G10 protein homolog (EDG-2)	0.725	-0.463448	0.00940991	yes	25.21	33.19	33.43	41.89	45.49	41.6	30.61	42.9933
Os05g0449200		Transferase family protein	2.598	1.37728	0.000337925	yes	2.64	2.8	1.56	1.09	0.69	0.9	2.33333	0.893333
Os05g0450300		Conserved hypothetical protein	1.665	0.735549	5.89e-05	yes	31.91	29.75	25.86	18.66	16.87	16.9	29.1733	17.4767
Os05g0452500		Conserved hypothetical protein	0.667	-0.585321	0.00425825	yes	1.79	1.91	1.78	2.76	3.05	3.08	1.82667	2.96333
Os05g0453500		Guanylyl cyclase domain containing protein	1.259	0.332411	0.024213	yes	27.13	28.72	26.92	22.07	21.74	21.87	27.59	21.8933
Os05g0454500		Conserved hypothetical protein	1.415	0.500345	0.00486894	yes	29.75	40.06	29.43	23.31	23.17	22.94	33.08	23.14
Os05g0457200	OsPP2C49	Similar to protein phosphatase 2C	2.269	1.18225	0.00281661	yes	2.88	3.94	2.08	1.36	0.77	1.83	2.96667	1.32
Os05g0459400		Kinesin, motor region domain containing protein	1.479	0.564362	0.00444582	yes	5.59	7.68	4.8	5.17	3.72	3.99	6.02333	4.29333
Os05g0460200	OsUBC12	Similar to Ubiquitin carrier protein	0.126	-2.98437	7.15e-58	yes	21.87	20.37	24.27	161.9	186.59	175.08	22.17	174.523
Os05g0461600		Similar to SIK1 protein (Nucleolar protein NOP56)	0.73	-0.453638	0.0105881	yes	34.87	52.98	43.17	68.46	57.69	53.06	43.6733	59.7367
Os05g0463400		PWWP domain containing protein	0.78	-0.359139	0.0169194	yes	8.81	10.25	9.63	13.25	12.14	11.43	9.56333	12.2733
Os05g0465800	rbohD	Similar to RbohAp108	1.322	0.402443	0.017054	yes	22.23	28.42	19.81	25.54	14.48	13.96	23.4867	17.9933
Os05g0467000	OsCDPK16	Similar to Calcium-dependent protein kinase	1.394	0.479571	0.0434525	yes	4.7	6.38	5.64	5.37	2.97	3.36	5.57333	3.9
Os05g0467150		Hypothetical gene	2.794	1.48214	0.0327337	yes	4.37	5.3	1.86	1.99	1.33	0.74	3.84333	1.35333
Os05g0467400		Domain of unknown function DUF1618 domain containing protein	1.591	0.669666	0.00518691	yes	6.97	7.89	5.32	5.38	4.18	3.09	6.72667	4.21667
Os05g0468550		Hypothetical gene	0.528	-0.921857	0.0492788	yes	0.28	0.65	0.81	1.6	1.07	0.77	0.58	1.14667
Os05g0468750		Hypothetical gene	0.041	-4.60971	0.0174293	yes	0	0	0	0.1	0.37	0.21	0	0.226667
Os05g0470700	OsRFP	Zinc finger, RING/FYVE/PHD-type domain containing protein	1.214	0.279239	0.0317003	yes	41.17	46.32	31.17	40.41	27.71	29.71	39.5533	32.61
Os05g0472300		Ribonuclease P/MRP, subunit p29 domain containing protein	1.281	0.357628	0.00826452	yes	25.47	29.32	23.54	25.32	17.65	18.33	26.11	20.4333
Os05g0472700	OsZIP5	Similar to Metal transport protein	129.122	7.01259	2.34e-07	yes	1.12	2.04	0.83	0	0	0	1.33	0
Os05g0473500	OsEXO70B3	Exo70 exocyst complex subunit family protein	1.25	0.322256	0.00595225	yes	40.19	40.13	36.57	33.82	31.16	32.96	38.9633	32.6467
Os05g0476700	OsPUB2	U-box E3ubiquitin ligase, Positive regulation of cold stress respons	0.679	-0.558263	8.59e-05	yes	18.57	18.57	13.71	30.04	20.16	24.77	16.95	24.99
Os05g0477100		Hypothetical protein	2.254	1.17231	0.000230538	yes	8.94	14.13	5.13	5.55	2.92	3.88	9.4	4.11667
Os05g0477200	OsOFP15	Hypothetical conserved gene	1.263	0.336765	0.00533886	yes	59.13	64.63	50.31	48.13	42.32	46.47	58.0233	45.64
Os05g0477900	OsLTP1.4	Similar to nonspecific lipid-transfer protein	1.363	0.446993	0.0342422	yes	67.91	96.43	72.31	59.54	53.28	58.2	78.8833	57.0067
Os05g0480400		Serine/threonine protein kinase domain containing protein	0.771	-0.375643	0.0416814	yes	3.2	3.86	3.34	4.85	4.32	4.18	3.46667	4.45
Os05g0481400		Transcriptional factor B3 family protein	1.775	0.827842	0.013606	yes	3.1	3.59	3.32	2.28	1.73	1.65	3.33667	1.88667
Os05g0486100	OsRPK1	Leucine-rich repeat receptor-like kinase, Mn<sup>2+</sup>/Mg<sup>2+</sup>-dependent serine/threonine (Ser/Thr) kinase, Ca<sup>2+</sup>-independent Ser/Thr kinase, Negative regulation of polar auxin transport, Root developmen	2.112	1.07894	6.86e-06	yes	8.12	10.75	5.53	5.74	2.83	3.13	8.13333	3.9
Os05g0486300		Similar to CCR4-NOT transcription complex subunit 2	0.446	-1.16554	0.000841135	yes	0.52	0.66	0.68	1.75	1.28	1.2	0.62	1.41
Os05g0486700		Ribosomal protein L24e domain containing protein	1.354	0.436998	0.00915989	yes	138.69	123.31	140.83	97.91	93.82	105.37	134.277	99.0333
Os05g0489900	DMI3	Ca/calmodulin-dependent protein kinase, Calcium/calmodulin-dependent protein kinase, Bacterial and fungal symbioses, Common symbiosis signaling (SYM) pathwa	2.89	1.53128	0.0128245	yes	1.12	0.82	0.99	0.2	0.53	0.29	0.976667	0.34
Os05g0494200	Oc2*	Similar to Cystatin (Fragment)	0.686	-0.544245	0.024485	yes	108.36	90.03	122.65	113.56	189.87	171.78	107.013	158.403
Os05g0495200	OsbZIP44	Basic leucine zipper domain containing protein	0.671	-0.574666	0.0469116	yes	3.55	4.46	2.45	7.51	3.69	4.61	3.48667	5.27
Os05g0496000		Conserved hypothetical protein	1.457	0.543367	0.00221329	yes	61.24	60.14	68.12	43.67	43.26	43.75	63.1667	43.56
Os05g0498851		Hypothetical protein	0.041	-4.61655	0.0355065	yes	0	0	0	0.33	0.24	0	0	0.19
Os05g0499400	prx75	Haem peroxidase family protein	0.178	-2.48916	0.000613094	yes	0.13	0.24	0.2	1.32	0.78	1.2	0.19	1.1
Os05g0500200		Similar to UDP glucosyltransferase-1	1.646	0.719376	6.68e-05	yes	12.32	14.99	8.49	8.9	6.01	6.73	11.9333	7.21333
Os05g0501300		Similar to Flavoprotein wrbA (Trp repressor binding protein)	0.67	-0.576948	0.0159279	yes	2.71	2.2	1.83	3.21	2.52	2.62	2.24667	2.78333
Os05g0501600		Leucine-rich repeat, typical subtype containing protein	0.598	-0.740624	0.0150904	yes	1.16	1.32	1.01	2.73	1.61	1.54	1.16333	1.96
Os05g0502700		Similar to predicted protein	0.535	-0.901586	0.0256564	yes	1.09	1.52	1.24	2.2	2.02	3.01	1.28333	2.41
Os05g0503000		Similar to Secretory carrier membrane protein	0.765	-0.386326	0.00157353	yes	48.23	49.12	45.68	67.65	60.88	58.22	47.6767	62.25
Os05g0503300		Similar to Sulfite reductase (Fragment)	0.789	-0.341163	0.000192776	yes	71	79.1	66.41	110.26	82.84	82.24	72.17	91.78
Os05g0503500		Non-protein coding transcript	0.493	-1.02068	0.00287947	yes	12.06	13.17	15.06	25.7	28.17	27.66	13.43	27.1767
Os05g0506000		Similar to MS5-like protein (Fragment)	1.402	0.487041	0.0106307	yes	21.64	22.26	17.46	13.54	15.29	14.46	20.4533	14.43
Os05g0506200		KOW domain containing protein	1.352	0.43548	1.86e-05	yes	48.09	55.81	42.88	43.69	31.56	32.08	48.9267	35.7767
Os05g0506300		Conserved hypothetical protein	1.476	0.561944	7.69e-05	yes	43.21	50.26	35.86	32.22	28.45	25.8	43.11	28.8233
Os05g0508700	OsM4	TRAF-type domain containing protein	1.341	0.423081	0.00222301	yes	89.45	105.46	80.01	88.39	59.62	59.2	91.64	69.07
Os05g0510400	OsFbox266	Cyclin-like F-box domain containing protein	1.639	0.71291	0.00015829	yes	15.11	20.25	10.79	10.66	8.4	8.63	15.3833	9.23
Os05g0511300		N2227-like domain containing protein	1.213	0.278342	0.00562314	yes	40.2	42.24	36.86	36.15	30.02	30.64	39.7667	32.27
Os05g0512500		CT20 family protein	1.453	0.538966	0.000487473	yes	28.03	29.16	33.07	20.19	29.01	28.86	30.0867	26.02
Os05g0512600		X8 domain containing protein	1.578	0.657988	0.00105699	yes	69.81	74.42	42.89	55.69	24.02	35.65	62.3733	38.4533
Os05g0514200	OsCIPK19	OsPK4	1.415	0.50058	8.34e-05	yes	80.04	94.68	58.36	68.08	43.91	50.1	77.6933	54.03
Os05g0517200	OsTPS6	HAD-superfamily hydrolase subfamily IIB protein	1.282	0.358489	0.00204761	yes	25.17	29.03	21.26	24.52	17.03	17.47	25.1533	19.6733
Os05g0518600	OsTPS1	Similar to SL-TPS/P	0.828	-0.271434	0.0377053	yes	103.86	122.63	96.87	166.24	112.58	117.17	107.787	131.997
Os05g0519400	OsSec18	Homologue of NSF (N-ethylmaleimide sensitive factor), ATPase, Regulation of vacuolar morphology in endosperm cel	1.234	0.303307	0.00786574	yes	159.72	199.36	165.64	179.14	127.13	129.08	174.907	145.117
Os05g0521300	OsPHP3	Similar to Histidine-containing phosphotransfer protein 4	0.676	-0.564407	0.00652024	yes	3.21	3.28	3.75	5.85	4.12	3.23	3.41333	4.4
Os05g0524100		Conserved hypothetical protein	1.709	0.773296	1.35e-05	yes	15.73	17.84	17.28	11	12.18	11.8	16.95	11.66
Os05g0525900	OsC3H37	Similar to Zing finger transcription factor PEI1	1.237	0.306673	0.0128159	yes	427.7	525.88	376.42	373.07	307.51	383.25	443.333	354.61
Os05g0526200		Similar to Calcium homeostasis regulator CHoR1	1.792	0.841267	5.47e-09	yes	52.03	48.5	45.17	28.8	24.62	27.89	48.5667	27.1033
Os05g0527000	OsUGT706C3	UDP-glucuronosyl/UDP-glucosyltransferase family protein	0.435	-1.20031	0.0068141	yes	1.07	1.37	0.58	3.27	2.16	1.48	1.00667	2.30333
Os05g0529600		Hypothetical conserved gene	0.592	-0.75598	0.00966024	yes	0.73	1.18	0.92	1.72	1.52	1.54	0.943333	1.59333
Os05g0531500		Similar to cDNA, clone: J075118M20, full insert sequence	0.772	-0.373326	0.0170796	yes	11.84	13.18	12.03	16.32	16.64	13.92	12.35	15.6267
Os05g0540300		Similar to Chaperonin CPN60-2, mitochondrial precursor (HSP60-2)	0.823	-0.28142	0.0263577	yes	15.91	17.24	15.72	24.25	17.48	17.82	16.29	19.85
Os05g0542200		Alpha/beta hydrolase fold-1 domain containing protein	2.25	1.17002	5.76e-17	yes	49.99	50.22	43.47	26.51	16.51	18.82	47.8933	20.6133
Os05g0542500	OsLEA3-1	Similar to Isoform 2 of Late embryogenesis abundant protein, group 3	1.566	0.646786	7.32e-07	yes	2483.75	2399.43	1871.89	1440.44	1312.74	1519.03	2251.69	1424.07
Os05g0542900	OsPGL14	Pectin lyase fold domain containing protein	1.831	0.872488	0.0327151	yes	2.55	3.92	2.2	2.54	1.13	1.08	2.89	1.58333
Os05g0543400	OsFPPS2	Similar to Farnesyl diphosphate synthase (Fragment)	0.669	-0.578911	0.000507724	yes	13.38	15.9	14.7	26.95	21.49	17.67	14.66	22.0367
Os05g0544600		Hypothetical conserved gene	0.507	-0.97888	1.31e-08	yes	2.35	2.67	2.26	6.94	3.53	4.6	2.42667	5.02333
Os05g0545400		Serine/threonine protein kinase domain containing protein	0.566	-0.82178	1.72e-12	yes	61.69	71.95	53.02	116.35	99.83	111	62.22	109.06
Os05g0549000		Epsin-like, N-terminal domain containing protein	1.205	0.269546	0.0157924	yes	84.49	98.2	77.64	94.39	61.47	62.71	86.7767	72.8567
Os05g0549100	OsSTN7	Similar to serine/threonine-protein kinase SNT7	1.385	0.469832	0.00303506	yes	15	17.51	13.89	14.68	10.09	9.02	15.4667	11.2633
Os05g0550600	OsLTP2.5	Similar to Nonspecific lipid-transfer protein 2 (nsLTP2) (7 kDa lipid transfer protein)	0.618	-0.695484	0.000109242	yes	29.83	36.67	27.92	55.93	48.43	47.64	31.4733	50.6667
Os05g0551000	OsHRZ2	Iron-binding haemerythrin RING ubiquitin ligase, Iron-binding sensor, Regulation of iron acquisitio	1.25	0.322152	0.024994	yes	21.99	24.32	19.08	23.08	16.06	14.3	21.7967	17.8133
Os05g0552000		Conserved hypothetical protein	0.323	-1.63154	0.0320269	yes	1.32	0.59	1.22	4.72	2.32	2.71	1.04333	3.25
Os05g0552400		Zinc finger, RING/FYVE/PHD-type domain containing protein	2.599	1.37792	0.0276611	yes	1.53	1.16	1.55	0.61	0.53	0.51	1.41333	0.55
Os05g0552800		Conserved hypothetical protein	0.704	-0.506568	0.00384877	yes	33.09	35.2	25.68	42.97	42.83	46.02	31.3233	43.94
Os05g0554500		Conserved hypothetical protein	1.396	0.481446	9.42e-05	yes	40.72	41.3	38.57	32.89	25.77	27.29	40.1967	28.65
Os05g0555100	OsPP2A-B'kappa	Similar to Protein phosphatase 2A B'kappa subunit	0.619	-0.691936	0.0110805	yes	1.9	1.84	1.63	3.98	2.47	2.3	1.79	2.91667
Os05g0557200		Armadillo-type fold domain containing protein	1.37	0.454475	4.84e-06	yes	107.94	127.06	114.52	100.22	77.06	78.14	116.507	85.14
Os05g0557700	LTN1	Ubiquitin-conjugating E2 enzyme, Phosphate homeostasis, Negative regulator of the inorganic phosphate (Pi)-starvation response-signaling pathwa	0.755	-0.405544	0.00131048	yes	8.86	11.33	9.09	15.97	11.61	11.18	9.76	12.92
Os05g0557900	OsEnS-79	Esterase/lipase/thioesterase domain containing protein	2.233	1.15909	3.73e-23	yes	35.61	39.03	32.34	18.58	15.1	15.75	35.66	16.4767
Os05g0559400	OsIAA19	Similar to IAA11 (Fragment)	1.224	0.291773	0.00604865	yes	95.91	106.31	84.1	84.26	72.67	74.99	95.44	77.3067
Os05g0559800	OsEnS-80	Conserved hypothetical protein	1.453	0.539518	0.0222914	yes	46.19	58.3	42.82	28.49	36.75	34.63	49.1033	33.29
Os05g0560200	OsDOG1L-3	Similar to tumor-related protein-like	1.834	0.874918	1.07e-05	yes	55.77	56.72	42.92	30.26	21.13	32.87	51.8033	28.0867
Os05g0560600		Homeodomain-like containing protein	1.273	0.348116	0.00908638	yes	22.27	25.3	18.51	18.77	15.37	16.06	22.0267	16.7333
Os05g0561000		Hypothetical protein	0.055	-4.17617	0.0418237	yes	0	0	0	0.44	0.6	0.36	0	0.466667
Os05g0561600		Protein of unknown function DUF1421 domain containing protein	0.709	-0.495978	0.00111905	yes	60.33	57.93	66.44	91.46	87.55	83.84	61.5667	87.6167
Os05g0562000		Conserved hypothetical protein	1.283	0.359322	0.0277298	yes	11.54	13.66	10.26	12.6	8.39	9.13	11.82	10.04
Os05g0562400		DDT domain containing protein	1.232	0.300498	0.00363764	yes	54.08	62.28	49.51	53.42	40.75	42.16	55.29	45.4433
Os05g0562800		Protein of unknown function DUF679 family protein	0.692	-0.532056	0.00144688	yes	28.94	43.84	28.51	54.44	41.18	49.74	33.7633	48.4533
Os05g0563050		Similar to predicted protein	1.214	0.279183	0.00166667	yes	89.77	99.91	86.86	87.93	69.73	74.17	92.18	77.2767
Os05g0564300		Zinc finger, RING/FYVE/PHD-type domain containing protein	1.304	0.38291	0.00290407	yes	18.4	22.03	17.99	19.9	13.74	12.8	19.4733	15.48
Os05g0566200		NLI interacting factor domain containing protein	0.744	-0.427302	0.042988	yes	3.29	3.74	3	5.26	4.3	4.02	3.34333	4.52667
Os05g0566400	OsMPK7	Similar to Blast and wounding induced mitogen-activated protein kinase	0.811	-0.302928	0.0311531	yes	13.14	13.35	11.8	18.99	15.23	13.2	12.7633	15.8067
Os05g0569300	OsbZIP45	Similar to G-box binding factor 1	1.266	0.339985	0.00824115	yes	50.95	68.82	52.26	56.74	41.67	37.83	57.3433	45.4133
Os05g0569500		Similar to Embryo-specific protein	1.22	0.28676	0.0427536	yes	402.15	386.65	302.19	304.48	253.55	329.07	363.663	295.7
Os05g0569800		Tho complex subunit 7 domain containing protein	0.619	-0.692577	0.0311305	yes	2.76	2.54	2.56	5.15	3.62	4.01	2.62	4.26
Os05g0569900		B-block binding subunit of TFIIIC domain containing protein	0.639	-0.645059	0.00125468	yes	2.49	3.62	2.31	6.09	3.9	3.27	2.80667	4.42
Os05g0571000	OsWD40-123	WD40 repeat-like domain containing protein	1.271	0.346129	0.0110641	yes	15.87	21.18	15.94	18.11	11.84	11.28	17.6633	13.7433
Os05g0573300		Similar to CTP synthase 1 (EC 6.3.4.2) (UTP--ammonia ligase 1) (CTP synthetase 1)	1.875	0.906737	6.27e-10	yes	26.38	29.27	22.04	17.55	13.24	10.77	25.8967	13.8533
Os05g0574400		Similar to Malate dehydrogenase	0.675	-0.567014	5.78e-06	yes	28.42	29.61	25.66	49.52	37.75	37.04	27.8967	41.4367
Os05g0574500	OsRAN2	Similar to GTP-binding nuclear protein Ran1B (Fragment)	0.811	-0.302668	0.0161864	yes	418.76	405.62	416.91	529.55	496.72	502.42	413.763	509.563
Os05g0576700		Oleosin family protein	1.455	0.540827	0.00408563	yes	18.86	29.51	17.47	16.81	14	14.03	21.9467	14.9467
Os05g0576800	OsMPK17	Similar to Blast and wounding induced mitogen-activated protein kinase	0.711	-0.49155	0.00280122	yes	6.56	7.52	6.66	11.4	9.38	8.46	6.91333	9.74667
Os05g0577800		Conserved hypothetical protein	1.274	0.349333	0.0257426	yes	8.6	9.02	9.12	8.52	6.72	5.92	8.91333	7.05333
Os05g0579300	OsZHD6	Homeodomain-related domain containing protein	2.481	1.31077	0.0144951	yes	2.82	4.99	1.69	1.8	0.55	1.41	3.16667	1.25333
Os05g0580000	OsAGPL3	Similar to ADP-glucose pyrophosphorylase (EC 2.7.7.27) (Fragment)	0.83	-0.269493	0.00333892	yes	92.02	106.65	92.49	139.36	106.19	105.91	97.0533	117.153
Os05g0580500	OsRad21-4	Similar to 10A19I.14	0.715	-0.483343	0.027615	yes	3.1	3.18	2.88	4.41	4.1	4.1	3.05333	4.20333
Os05g0582100		Cas1p-like family protein	0.753	-0.40884	0.0264501	yes	6.99	6.76	6.58	9.73	9.69	8.74	6.77667	9.38667
Os05g0585500	OsCDPK15	Similar to Calcium-dependent protein kinase	1.207	0.271503	0.0106303	yes	76.19	76.25	67.02	67.75	54.06	60.11	73.1533	60.64
Os05g0585800	OsSTA161	Protein of unknown function DUF1221 domain containing protein	1.905	0.929562	0.0185757	yes	1.75	1.65	1.08	0.76	0.82	0.75	1.49333	0.776667
Os05g0586200	JAR1	Gretchen hagen 3 (GH3) family protein, Phytochrome, Jasmonate signalin	0.799	-0.324481	0.00436585	yes	18.14	20.24	16.28	27.73	19.13	21.72	18.22	22.86
Os05g0587300		Molecular chaperone, heat shock protein, Hsp40, DnaJ domain containing protein	0.712	-0.489858	0.00825744	yes	3.83	5.98	5.42	5.74	6.43	7.73	5.07667	6.63333
Os05g0587400		Prefoldin domain containing protein	0.783	-0.352885	0.0110118	yes	18.2	18.08	18	27.38	23.62	21.86	18.0933	24.2867
Os05g0588900		Similar to mitochondrial chaperone BCS1	0.645	-0.631553	0.00177155	yes	18.43	15.73	17.98	25.2	27.75	27.5	17.38	26.8167
Os05g0591900		Hypothetical gene	1.444	0.530056	5.95e-07	yes	54.11	59.42	50.18	41.47	34.34	37.27	54.57	37.6933
Os05g0591925		Non-protein coding transcript	36.069	5.17269	0.0364362	yes	0	22.45	0	0	0	0	7.48333	0
Os05g0594100		Similar to GDA2 protein	1.336	0.418041	0.00959798	yes	33.8	34.43	23.09	24.89	21.13	22.26	30.44	22.76
Os05g0594700	OsOSCA1.2	Similar to Hv711N16.16 (Fragment)	1.317	0.397267	0.000146221	yes	53.5	65.82	53.49	54.86	37.95	39.08	57.6033	43.9633
Os05g0595300	CRCT	NRR alternative splicing variant, Regulation of root development in response to macronutrient deficienc	0.784	-0.351475	0.0348608	yes	36.2	37.36	39.85	46.87	52.04	48.33	37.8033	49.08
Os06g0102800		SNF2-related domain containing protein	1.274	0.349658	0.0112665	yes	11.46	14.7	9.53	11.98	7.69	8.4	11.8967	9.35667
Os06g0103100		Hypothetical protein	2.557	1.35423	0.0248028	yes	1.7	3.53	2.76	0.3	0.92	1.83	2.66333	1.01667
Os06g0103300		Similar to Homogentisate 1,2-dioxygenase (EC 1.13.11.5) (Homogentisicase) (Homogentisate oxygenase) (Homogentisic acid oxidase)	1.278	0.353758	0.00320211	yes	70.99	85.41	68.17	76.1	54.22	54.41	74.8567	61.5767
Os06g0104300		Similar to Pectinesterase-like protein	0.655	-0.609628	0.0293414	yes	2.75	3.26	1.99	5.73	2.63	3.94	2.66667	4.1
Os06g0109100		Hypothetical conserved gene	0.469	-1.09224	1.94e-07	yes	7.02	7.83	5.64	18.61	12.77	12.36	6.83	14.58
Os06g0109600		Similar to Uridylate kinase (EC 2.7.4.-) (UK) (Uridine monophosphate kinase) (UMP kinase) (UMP/CMP kinase)	2.567	1.3601	5.26e-10	yes	10.55	10.74	10.42	4.54	3.97	3.82	10.57	4.11
Os06g0111400		Guanine nucleotide binding protein (G-protein), alpha subunit family protein	1.327	0.407974	0.000615288	yes	31.19	36.53	26.75	30.22	21.55	20.77	31.49	24.18
Os06g0111600		AMP-dependent synthetase/ligase domain containing protein	1.53	0.613872	2.16e-06	yes	9.73	12.94	10.64	8.39	6.65	6.94	11.1033	7.32667
Os06g0111700		Molecular chaperone, heat shock protein, Hsp40, DnaJ domain containing protein	1.322	0.403011	0.0275561	yes	11.61	11.28	9.73	8.57	8.55	7.46	10.8733	8.19333
Os06g0114400		Conserved hypothetical protein	1.962	0.971975	0.0144786	yes	6.66	5.35	4.25	3.67	2.54	2.04	5.42	2.75
Os06g0115300	OsACBP2	Acyl-CoA-binding protein , Stress respons	0.646	-0.629714	0.0280108	yes	100.93	70.65	113.91	106.54	179.69	151.85	95.1633	146.027
Os06g0116500		Pleckstrin homology-type domain containing protein	0.548	-0.8689	0.0129408	yes	1.75	0.97	1.36	2.28	2.93	2.47	1.36	2.56
Os06g0116933		Conserved hypothetical protein	0.505	-0.984474	9.51e-16	yes	8.65	9.46	5.88	18.21	11.37	12.82	7.99667	14.1333
Os06g0126100		ABC transporter, conserved site domain containing protein	4.67	2.22357	0.00061661	yes	0.94	1.08	0.59	0.29	0	0.28	0.87	0.19
Os06g0127200		SET domain containing protein	0.69	-0.535781	0.0363371	yes	2.5	2.84	3.01	5.28	3.63	3.51	2.78333	4.14
Os06g0129400	OsSPX-MFS3	Splicing variant of SPX-MFS protein	1.332	0.413981	2.19e-06	yes	110.12	123.47	100.51	102.22	74.74	76.28	111.367	84.4133
Os06g0129900		Similar to Cytochrome P450 CYPD	0.775	-0.366845	0.0115659	yes	12.83	15.45	13.3	23.19	14.55	16.31	13.86	18.0167
Os06g0131350		Hypothetical gene	437.983	8.77473	0.0247431	yes	3.44	4.79	0	0	0	0	2.74333	0
Os06g0133600		Phosphate-induced protein 1 conserved region family protein	0.552	-0.856033	0.0452085	yes	1.38	4.11	1.91	3.95	3.2	5.98	2.46667	4.37667
Os06g0133800	OsTK	Similar to Transferase	0.798	-0.325679	0.0129455	yes	32.95	37.06	27.93	48.29	34.48	38.99	32.6467	40.5867
Os06g0134800		Folate-binding, YgfZ domain containing protein	1.309	0.388813	0.00232993	yes	43.92	52.51	42.34	44.29	32.89	29.21	46.2567	35.4633
Os06g0135000		Similar to Hypersensitive-induced reaction protein 4	1.339	0.421077	0.00963847	yes	23.52	23.75	23.92	16.87	17.89	16.78	23.73	17.18
Os06g0135300		Hypothetical protein	44.586	5.47851	1.9e-08	yes	4.5	2.56	3.52	0.06	0	0.19	3.52667	0.0833333
Os06g0136300		Similar to OSIGBa0142C11.2 protein	0.525	-0.929787	0.00576472	yes	3.49	3.75	3.1	5.63	6.88	6.96	3.44667	6.49
Os06g0136700		Steroid nuclear receptor, ligand-binding domain containing protein	0.766	-0.384697	0.0035196	yes	5.71	6.85	5.6	10.06	6.85	7.36	6.05333	8.09
Os06g0136800	OsClp9	Peptidase S14, ClpP family protein	0.825	-0.278102	0.0495301	yes	29.61	30.35	30.02	39.19	34.05	36.01	29.9933	36.4167
Os06g0138700	OsFbox290	Cyclin-like F-box domain containing protein	1.247	0.318651	0.00936309	yes	36.23	37.63	28.64	31.97	22.83	25.38	34.1667	26.7267
[truncated: 1,528 more rows]
