# Supplementary material for: A transposon insertion in the promoter of OsUBC12 enhances cold tolerance during japonica rice germination
Source: Nat Commun. 2024 Mar 13;15:2211. doi: 10.1038/s41467-024-46420-7 (PMC10937917; doi:10.1038/s41467-024-46420-7)
Supplement: Supplementary file 8 — Supplementary Data 5 [file 41467_2024_46420_MOESM8_ESM.xlsx]

## Sheet: GO Analysis Statistical Table
Supplementary Data 5. GO Analysis statistical table of osubc12 mutants vs. WT (KY131) seeds germinated at low temperature (15 °C) detected by RNA-seq analysis.
Number	GO ID	Term Type	Description	Ratio_in_study	Ratio_in_pop	Pvalue	Gene_ids	Gene_names
24	GO:0005982	BP	starch metabolic process	24/2994	81/32552	6.53e-07	Os09g0457532;Os08g0473900;Os02g0529450;Os02g0744700;Os06g0232233;Os05g0580000;Os10g0437600;Os11g0204600;Os09g0457800;Os01g0715400;Os02g0765600;Os07g0243200;Os12g0297500;Os06g0367100;Os07g0412100;Os08g0191433;Os09g0457400;Os06g0498400;Os08g0520900;Os11g0586300;Os06g0232200;Os08g0379300;Os06g0229900;Os08g0473800	;Amy3D/E*(RAmy3D/E);;OsSSIIb;;OsAGPL3;OsSSIIc;;Amy3A/B/C*(RAmy3A/B/C);OsSTA30;AMY1A;AGPL4;;;GBSSII;SSIIIA;Amy3A/B/C*(RAmy3A/B/C);;OsPHS8;;;OsPP100;;
29	GO:0005984	BP	disaccharide metabolic process	29/2994	118/32552	7.08e-07	Os08g0473900;Os09g0457532;Os02g0529450;Os06g0675700;Os07g0485000;Os09g0457800;Os05g0517200;Os01g0715400;Os03g0386500;Os07g0624600;Os02g0765600;Os03g0314800;Os09g0397300;Os01g0332100;Os03g0170900;Os11g0236100;Os08g0414700;Os09g0457400;Os12g0641400;Os03g0401300;Os04g0309600;Os09g0376800;Os04g0249500;Os04g0410050;Os05g0518600;Os07g0616800;Os02g0831500;Os08g0473800;Os02g0790500	Amy3D/E*(RAmy3D/E);;;;;Amy3A/B/C*(RAmy3A/B/C);OsTPS6;OsSTA30;OsTPP9;OsTPP3;AMY1A;OsNIN1;;OsNIN2;OsSUT1;sps11;;Amy3A/B/C*(RAmy3A/B/C);OsSUT2;SUS1;SUS5;;SUS7;;OsTPS1;SUS3;SUS6;;OsTPS5
34	GO:0009311	BP	oligosaccharide metabolic process	34/2994	142/32552	2.62e-06	Os08g0473900;Os09g0457532;Os02g0529450;Os06g0675700;Os07g0485000;Os09g0457800;Os05g0517200;Os01g0715400;Os03g0386500;Os07g0624600;Os02g0765600;Os03g0314800;Os09g0397300;Os08g0225000;Os01g0332100;Os07g0102000;Os05g0407500;Os03g0170900;Os11g0236100;Os08g0414700;Os09g0457400;Os12g0641400;Os03g0401300;Os04g0309600;Os08g0495800;Os01g0752600;Os09g0376800;Os04g0249500;Os04g0410050;Os05g0518600;Os07g0616…	Amy3D/E*(RAmy3D/E);;;;;Amy3A/B/C*(RAmy3A/B/C);OsTPS6;OsSTA30;OsTPP9;OsTPP3;AMY1A;OsNIN1;;ZL16;OsNIN2;;GID1;OsSUT1;sps11;;Amy3A/B/C*(RAmy3A/B/C);OsSUT2;SUS1;SUS5;Osh69;;;SUS7;;OsTPS1;SUS3;SUS6;;OsTPS5
145	GO:0009628	BP	response to abiotic stimulus	145/2994	1055/32552	4.91e-06	Os04g0514400;Os01g0850900;Os04g0584600;Os07g0618700;Os09g0471000;Os04g0648700;Os05g0351200;Os03g0157600;Os01g0279700;Os03g0113100;Os11g0454000;Os01g0871200;Os06g0133600;Os02g0197600;Os10g0362300;Os03g0285800;Os03g0267200;Os01g0764800;Os01g0945001;Os01g0814800;Os09g0401200;Os11g0484500;Os05g0178900;Os01g0896500;Os02g0814200;Os08g0480400;Os08g0511700;Os11g0703900;Os03g0333400;Os12g0165200;Os01g0314…	;;OsCDPK13;;;EME1;OsERF#117;;OsPT21;TK;RAB21;OsbHLH033;;;HK5;OsMSRMK2;OsHsp17.7;GH3-2;;;TRXH3;Os6PGDH2;;OsStr10;Os0053;;pi55-1;HSP70;;;;D3;OsTPS1;OsLEA22;OsHsp90;OsHsp17.3;OsSTA135;PHYA;;SE1;;;D61;;OSCDPK7;OsHsfC1b;OsOS-9;;;;Oshsp16.9C;;;OsHSP82;ART1;OsBBX29;HSFC2A;OsBAG4;OsSEND-1;GRF1;LEA17;;OsDjA4;OsMB5;;GA20OX1;OsMST4;ACA11;RAB16B;OsABCI15;RAB21;Pho2;;;OsDOG1L-3;;OsMB10;qUVR-10;FKF1;GLYI-11;;O…
202	GO:0055085	BP	transmembrane transport	202/2994	1565/32552	5.61e-06	Os11g0137100;Os08g0127100;Os01g0513200;Os11g0485200;Os02g0700500;Os02g0716800;Os11g0116500;Os05g0540300;Os04g0390500;Os07g0523400;Os01g0597600;Os07g0603800;Os04g0555300;Os01g0829900;Os10g0492000;Os01g0175700;Os01g0279700;Os02g0288400;Os06g0250600;Os07g0150100;Os03g0203700;Os04g0573000;Os04g0401700;Os03g0809100;Os01g0501700;Os01g0664100;Os05g0231700;Os02g0743400;Os02g0649900;Os04g0588700;Os02g0190…	;OsHT;;;OsPUT1;OsNRT1.5B;;;OsYSL6;OsGPT2-3;OsATL15;OsPTR4;FCO11;YSL18;;BOR2;OsPT21;OsABCC5;OsK5.2;OsOSCA3.1;osACA1;OsSPX-MFS1;HAK1;;OsTATC;;OsTIP4;PIN1A;YSL2;OsABCC7;OsABCB9;;;;;;SLAC;PT8;OsTIP1;OsHAK9;TMT2;OsCHX12;OsSTA203;;PDR6;OsNPF8.1;OsPOT;OsABCD1;;;ARE1;OsFbox394;;OsCBSCLC8;;OsHAK8;;;;;;;OsLon1;BT1-3;OsATL13;;;OsEnS-22;OSVDAC1;;OsSWEET4;OsABCD2;OsNRT1.7;;;HMA2;OsPDR20;OsABCG44;KOB1;;OsUPS1;…
205	GO:0005975	BP	carbohydrate metabolic process	205/2994	1602/32552	5.76e-06	Os05g0517200;Os08g0473900;Os03g0266800;Os07g0551700;Os04g0486600;Os04g0449300;Os01g0971600;Os02g0275200;Os06g0232233;Os08g0503200;Os11g0701600;Os05g0542900;Os07g0485000;Os09g0531900;Os05g0580000;Os11g0204600;Os12g0616900;Os05g0132601;Os01g0675500;Os03g0386500;Os11g0591100;Os09g0422500;Os08g0450100;Os03g0374600;Os08g0225000;Os03g0278000;Os05g0354400;Os11g0701800;Os02g0763200;Os07g0687900;Os10g0492…	OsTPS6;Amy3D/E*(RAmy3D/E);OsBAK1-10;OsCslF8;GAPDH;;OsSTA45;;;;;OsPGL14;;;OsAGPL3;;;;OsIRX9L;OsTPP9;OsGME2;BC6;OsPME25;;ZL16;UXS;OsTBL13;C10701;;wsi76;;OsGolS1;;;;DERF7;OsCesA8;;;riceXIP;OsPHS8;;Os1bglu1;;OsPP100;Aldo;OsTPS1;;;;RCB4;;OsGME1;OsTPS5;;OsPFK01;C10923;PEPCK;;;;;OsPGL16;;;;OsPFPA2;AMY1A;AGPL4;RbcS3;OsCslE1;Gns11;;OsSSIIc;;;sps11;;;;SUS5;Osh69;OsSTA30;;;;;OsBgal11;;OsXTH12;GSL5;OsDH1;;;;…
258	GO:0044281	BP	small molecule metabolic process	258/2994	2104/32552	5.79e-06	Os06g0667600;Os06g0531200;Os10g0100700;Os09g0505800;Os04g0486600;Os07g0163000;Os10g0578950;Os03g0648900;Os08g0431300;Os06g0232233;Os08g0503200;Os03g0111700;Os04g0445700;Os11g0216900;Os03g0113100;Os08g0162800;Os11g0591100;Os12g0534000;Os04g0518400;Os11g0605500;Os03g0856700;Os06g0486800;Os08g0225000;Os03g0278000;Os03g0767000;Os05g0209400;Os05g0573300;Os07g0687900;Os05g0104700;Os01g0855600;Os01g0814…	;OsDJ-1E;OsPDX1.3b;;GAPDH;OsD-LDH;OsACS2;;;;;;;OsIDI2;TK;OsACBP1;OsGME2;DHQDT/SDH;OsPAL07;ACX2;GA20OX1;OsFDH;ZL16;UXS;AOS1;;;wsi76;PGIP4;HS1;;;;OsalphaCA6;Os6PGDH2;;;;;;TS;DERF7;;;;OsHDS;;;;;Aldo;;;OsMTK;;;;;NADP-ME2;;;;;OsNR1;OsGME1;OsKASI;;;TDC2;OsGolS1;LYL1;OsGAD1;OsACBP2;;;;;cGK;PEPCK;;;;NRT2.3;;;;;;P5CS2;OsDHODH1;;OsABCD2;;;;;;;PSY2;;;;MDH;OsalphaCA9;;OsOPR10;;;;;;AO;OsDAHPS1;;OsLACS1;;;;;;;…
105	GO:0044262	BP	cellular carbohydrate metabolic process	105/2994	728/32552	6.74e-06	Os08g0473900;Os03g0266800;Os07g0551700;Os09g0422500;Os04g0449300;Os02g0275200;Os06g0232233;Os08g0503200;Os11g0701600;Os05g0517200;Os05g0580000;Os11g0204600;Os04g0249500;Os01g0675500;Os03g0386500;Os09g0397300;Os05g0354400;Os11g0701800;Os01g0851700;Os02g0763200;Os06g0211700;Os10g0492900;Os11g0484500;Os06g0326400;Os07g0208500;Os06g0498400;Os11g0701100;Os08g0520900;Os01g0716800;Os11g0586300;Os08g0379…	Amy3D/E*(RAmy3D/E);OsBAK1-10;OsCslF8;BC6;;;;;;OsTPS6;OsAGPL3;;SUS7;OsIRX9L;OsTPP9;;OsTBL13;C10701;Pho2;;;;Os6PGDH2;OsPFPA2;OsCesA8;;riceXIP;OsPHS8;;;OsPP100;OsTPS1;;OsTPS5;C10923;;;;AMY1A;AGPL4;OsCslE1;;sps11;SUS5;SUS1;OsXTH12;GSL5;OsDH1;;OsTBL34;;OsNIN1;;;C10150;;OsSSIIb;;OsSSIIc;Amy3A/B/C*(RAmy3A/B/C);OsSTA30;;;OsNIN2;;GBSSII;;OsSUT1;;;Amy3A/B/C*(RAmy3A/B/C);;;BC10;;;OsXTH18;;OsXTH11;OsCslF9;Os…
2267	GO:0008150	BP	biological_process	2267/2994	23246/32552	1e-05	Os11g0137100;Os01g0572300;Os01g0668200;Os03g0214200;Os02g0255700;Os03g0300400;Os10g0100700;Os05g0104700;Os02g0267200;Os04g0449300;Os06g0551000;Os03g0591300;Os07g0603800;Os05g0351200;Os02g0723300;Os01g0175700;Os07g0684900;Os04g0673300;Os01g0822200;Os01g0966000;Os01g0639900;Os06g0589600;Os02g0781600;Os05g0180600;Os03g0266100;Os07g0687900;Os02g0649900;Os04g0588700;Os01g0323775;Os03g0286200;Os05g0269…	;OsIDD11;;MODD;FLL1;JIOsPR10;OsPDX1.3b;PGIP4;OsEXPA13;;;OsbHLH140;OsPTR4;OsERF#117;;BOR2;WOX11;RR6;OsRLCK47;;BETACA1;;;;;wsi76;YSL2;OsABCC7;;;SLAC;;OsYSL6;;SUS7;OsPUB22;;;OsPOT;;;ENAC1;PHYA;;OsFKBP20-1b;;;;OsLTP1.18;;VYL;OsSub30;;OsAPRL5;OsRFP;prx88;;FOR1;;;;OsPT21;;OsCrll1;;OsLTP1.13;OsFH13;NAC122;;Os;OsGRX16;OsOSCA3.1;GSL5;;OsOSC1;OsFbox411;;;;;Pho2;OsSAUR12;;OsWAK1;OsPUB70;AL2;;OsGGP;;;GBSSII;…
59	GO:0009416	BP	response to light stimulus	59/2994	355/32552	1.11e-05	Os02g0802700;Os06g0275000;Os04g0469700;Os03g0172000;Os03g0856700;Os01g0764800;Os03g0602300;Os01g0710800;Os01g0850900;Os12g0152600;Os12g0101800;Os04g0648700;Os08g0163400;Os03g0795100;Os05g0571000;Os03g0113100;Os01g0279700;Os02g0121200;Os01g0725800;Os05g0158700;Os02g0197600;Os08g0564300;Os10g0167600;Os11g0547000;Os03g0285800;Os03g0279900;Os01g0177400;Os04g0514400;Os01g0718300;Os03g0222100;Os01g0814…	OsMGD;SE1;;MOS3/SAR3;GA20OX1;GH3-2;brd1;;;;;EME1;OsSIG1;;OsWD40-123;TK;OsPT21;;OsWD40-24;;;OsABCB22;qUVR-10;FKF1;OsMSRMK2;;D18;;D61;;;;PSBS1;OsStr10;petC;;pi55-1;OsMYBS3;;;;JAR1;OsBBX29;;OsSEND-1;OsbHLH084;OsGH3-11;;;D3;;OsTPS1;;OsSTN7;OsZTL2;PHYA;GO;OsFtsH2;OsBBX4
1731	GO:0009987	BP	cellular process	1731/2994	17000/32552	1.19e-05	Os11g0137100;Os03g0214200;Os02g0255700;Os10g0100700;Os05g0104700;Os02g0267200;Os04g0449300;Os06g0551000;Os07g0603800;Os05g0351200;Os02g0723300;Os01g0175700;Os04g0673300;Os01g0822200;Os01g0966000;Os06g0589600;Os03g0236200;Os03g0266100;Os02g0649900;Os04g0588700;Os01g0323775;Os03g0286200;Os05g0269200;Os04g0390500;Os10g0485300;Os04g0249500;Os01g0631700;Os07g0228000;Os01g0871600;Os08g0480000;Os02g0590…	;MODD;FLL1;OsPDX1.3b;PGIP4;OsEXPA13;;;OsPTR4;OsERF#117;;BOR2;RR6;OsRLCK47;;;OsGAD3;;YSL2;OsABCC7;;;SLAC;OsYSL6;;SUS7;;;OsPOT;;;PHYA;OsFKBP20-1b;;;;;VYL;;OsAPRL5;OsRFP;prx88;;FOR1;;;;OsPT21;OsCrll1;;OsLTP1.13;OsFH13;OsGRX16;OsOSCA3.1;GSL5;;OsOSC1;OsFbox411;;;;;Pho2;;OsWAK1;OsPUB70;AL2;;;GBSSII;;REL2;;PEX11-1;Os_F0793;;;RSOsPR10;;rpl2;;;OsVAMP7111;OsPTR3;;OsWD40-123;;;brd1;;OsPRR12;;;OsEXPB3;;OsACS…
1182	GO:0043229	CC	intracellular organelle	1182/2994	11454/32552	1.08e-05	Os05g0517200;Os11g0137100;Os02g0468500;Os01g0572300;Os01g0668200;Os03g0214200;Os02g0255700;Os03g0300400;Os04g0452400;Os05g0540300;Os10g0421800;Os05g0243300;Os10g0567100;Os12g0299600;Os04g0349500;Os03g0591300;Os05g0477100;Os05g0351200;Os02g0723300;Os05g0580000;Os01g0175700;Os07g0684900;Os10g0460900;Os08g0245400;Os05g0220100;Os12g0480250;Os01g0871200;Os01g0261200;Os12g0150100;Os01g0883900;Os03g0285…	OsTPS6;;;OsIDD11;;MODD;FLL1;JIOsPR10;;;;mt;OsCAO2;;;OsbHLH140;;OsERF#117;;OsAGPL3;BOR2;WOX11;;;;;OsbHLH033;OsNAC8;;;OsMSRMK2;;OsPex14;;;;;OsABCC7;;;;;S27a;OsTBL51;OsbHLH116;;;;;OsUGT707A5;;;SAPK1;;;;;;OsCHX12;OsRpn1a;D3;;;OsRPL35;NADP-ME2;;;ENAC1;PHYA;;RSR1;;RPL13b;OsGT2;;;;;;;;;NTRC;;;VYL;Rf4;;;OsIAA4;;OsSDS;OsPP2A-B'kappa;;;;CaM61;;;OsbZIP34;;OsWD40-76;OsPT21;OsPT24;OsbZIP68;PP2C1;;;;;OsCrll1;;…
1094	GO:0043231	CC	intracellular membrane-bounded organelle	1094/2994	10573/32552	1.17e-05	Os11g0137100;Os02g0468500;Os01g0572300;Os01g0668200;Os03g0214200;Os02g0255700;Os03g0300400;Os04g0452400;Os05g0540300;Os10g0421800;Os12g0236100;Os10g0567100;Os12g0299600;Os03g0591300;Os05g0477100;Os05g0351200;Os02g0723300;Os05g0580000;Os01g0175700;Os07g0684900;Os08g0245400;Os05g0220100;Os12g0480250;Os01g0871200;Os01g0261200;Os12g0150100;Os01g0883900;Os03g0285800;Os10g0577600;Os05g0101200;Os05g0180…	;;OsIDD11;;MODD;FLL1;JIOsPR10;;;;;OsCAO2;;OsbHLH140;;OsERF#117;;OsAGPL3;BOR2;WOX11;;;;OsbHLH033;OsNAC8;;;OsMSRMK2;JMJ706;OsPex14;;;;;OsABCC7;;;;;OsTBL51;OsbHLH116;;;;;OsUGT707A5;;SAPK1;;;;;;;OsCHX12;OsRpn1a;D3;;;NADP-ME2;;;ENAC1;PHYA;;RSR1;;;;;;;;;NTRC;;;VYL;Rf4;;OsIAA4;;OsSDS;OsPP2A-B'kappa;;;;CaM61;;OsbZIP34;;OsPT21;OsPT24;OsbZIP68;PP2C1;;;;;OsCrll1;;;;EIL1;OsELF3.2;OsMed22_2;;Prol-07;NAC122;;;…
1096	GO:0043227	CC	membrane-bounded organelle	1096/2994	10598/32552	1.18e-05	Os11g0137100;Os02g0468500;Os01g0572300;Os01g0668200;Os03g0214200;Os02g0255700;Os03g0300400;Os04g0452400;Os05g0540300;Os10g0421800;Os12g0236100;Os10g0567100;Os12g0299600;Os03g0591300;Os05g0477100;Os05g0351200;Os02g0723300;Os05g0580000;Os01g0175700;Os07g0684900;Os08g0245400;Os05g0220100;Os12g0480250;Os01g0871200;Os01g0261200;Os12g0150100;Os01g0883900;Os03g0285800;Os10g0577600;Os05g0101200;Os05g0180…	;;OsIDD11;;MODD;FLL1;JIOsPR10;;;;;OsCAO2;;OsbHLH140;;OsERF#117;;OsAGPL3;BOR2;WOX11;;;;OsbHLH033;OsNAC8;;;OsMSRMK2;JMJ706;OsPex14;;;;;OsABCC7;;;;;OsZHD6;OsTBL51;OsbHLH116;;;;;OsUGT707A5;;SAPK1;;;;;;;OsCHX12;OsRpn1a;D3;;;NADP-ME2;;;ENAC1;PHYA;;RSR1;;;;;;;;;NTRC;;;VYL;Rf4;;OsIAA4;;OsSDS;OsPP2A-B'kappa;;;;CaM61;;OsbZIP34;;OsPT21;OsPT24;OsbZIP68;PP2C1;;;;;OsCrll1;;;;EIL1;OsELF3.2;OsMed22_2;;Prol-07;NA…
1184	GO:0043226	CC	organelle	1184/2994	11479/32552	1.2e-05	Os05g0517200;Os11g0137100;Os02g0468500;Os01g0572300;Os01g0668200;Os03g0214200;Os02g0255700;Os03g0300400;Os04g0452400;Os05g0540300;Os10g0421800;Os05g0243300;Os10g0567100;Os12g0299600;Os04g0349500;Os03g0591300;Os05g0477100;Os05g0351200;Os02g0723300;Os05g0580000;Os01g0175700;Os07g0684900;Os10g0460900;Os08g0245400;Os05g0220100;Os12g0480250;Os01g0871200;Os01g0261200;Os12g0150100;Os01g0883900;Os03g0285…	OsTPS6;;;OsIDD11;;MODD;FLL1;JIOsPR10;;;;mt;OsCAO2;;;OsbHLH140;;OsERF#117;;OsAGPL3;BOR2;WOX11;;;;;OsbHLH033;OsNAC8;;;OsMSRMK2;;OsPex14;;;;;OsABCC7;;;;;OsZHD6;S27a;OsTBL51;OsbHLH116;;;;;OsUGT707A5;;;SAPK1;;;;;;OsCHX12;OsRpn1a;D3;;;OsRPL35;NADP-ME2;;;ENAC1;PHYA;;RSR1;;RPL13b;OsGT2;;;;;;;;;NTRC;;;VYL;Rf4;;;OsIAA4;;OsSDS;OsPP2A-B'kappa;;;;CaM61;;;OsbZIP34;;OsWD40-76;OsPT21;OsPT24;OsbZIP68;PP2C1;;;;;Os…
153	GO:0042221	BP	response to chemical	153/2994	1175/32552	1.49e-05	Os02g0716800;Os01g0764800;Os05g0540300;Os08g0564300;Os04g0584600;Os02g0596700;Os05g0351200;Os11g0216900;Os11g0454000;Os01g0639900;Os01g0261200;Os08g0550500;Os10g0362300;Os03g0285800;Os03g0267200;Os03g0767000;Os02g0198400;Os02g0649900;Os07g0448800;Os11g0484500;Os05g0178900;Os01g0871200;Os02g0814200;Os09g0412200;Os11g0703900;Os10g0485300;Os10g0505900;Os09g0545400;Os06g0154200;Os01g0764000;Os01g0926…	OsNRT1.5B;GH3-2;;OsABCB22;OsCDPK13;;OsERF#117;OsIDI2;RAB21;BETACA1;OsNAC8;;HK5;OsMSRMK2;OsHsp17.7;AOS1;;YSL2;OsPIP2a;Os6PGDH2;;OsbHLH033;Os0053;;HSP70;;;OsSAUR40;D3;OsGSTF2;;OsLEA22;;;OsGSTL2;OsGSTU17;ETR4;;OsGSTU1;OSRR1;OsStr10;OsRDCP1;OsRFP;OsARF6a;;OsMST4;;OsHsfC1b;FAH2;OsARF22;OsGSTU16;;;;;OsalphaCA9;Oshsp16.9C;;ART1;;SUS1;GRF1;;;OsGSTF5;;OsMB5;;OsABI5-1;OsPFPA2;DRUS2;ACA11;OsAPx3;OsARF24;RAB…
60	GO:0009314	BP	response to radiation	60/2994	372/32552	1.83e-05	Os02g0802700;Os06g0275000;Os04g0469700;Os03g0172000;Os03g0856700;Os01g0764800;Os03g0602300;Os01g0710800;Os01g0850900;Os12g0152600;Os12g0101800;Os04g0648700;Os08g0163400;Os03g0795100;Os05g0571000;Os03g0113100;Os01g0279700;Os02g0121200;Os01g0725800;Os05g0158700;Os02g0197600;Os08g0564300;Os10g0167600;Os11g0547000;Os03g0285800;Os03g0279900;Os01g0177400;Os04g0514400;Os01g0718300;Os03g0222100;Os01g0814…	OsMGD;SE1;;MOS3/SAR3;GA20OX1;GH3-2;brd1;;;;;EME1;OsSIG1;;OsWD40-123;TK;OsPT21;;OsWD40-24;;;OsABCB22;qUVR-10;FKF1;OsMSRMK2;;D18;;D61;;;;PSBS1;OsStr10;petC;;pi55-1;;OsMYBS3;;;;JAR1;OsBBX29;;OsSEND-1;OsbHLH084;OsGH3-11;;;D3;;OsTPS1;;OsSTN7;OsZTL2;PHYA;GO;OsFtsH2;OsBBX4
394	GO:0005737	CC	cytoplasm	394/2994	3490/32552	1.85e-05	Os03g0300400;Os02g0255700;Os01g0764800;Os08g0305300;Os11g0579900;Os05g0519400;Os12g0480250;Os01g0639900;Os12g0150100;Os03g0285800;Os06g0308300;Os03g0727900;Os03g0195400;Os01g0323775;Os03g0286200;Os09g0345700;Os03g0390200;Os09g0539500;Os04g0249500;Os01g0874800;Os01g0926300;Os07g0575100;Os02g0590700;Os10g0370500;Os03g0800200;Os12g0137700;Os01g0191700;Os01g0844300;Os07g0657900;Os03g0225200;Os12g0121…	JIOsPR10;FLL1;GH3-2;;;OsSec18;;BETACA1;;OsMSRMK2;;;;;;;SAPK1;OSK20;SUS7;;;;;;MEL1;;OsPFK01;OsFKBP20-1b;NTRC;OsSDS;;;;;;OsAMI1;;;;;;OsGIF3;OsMAPKKKalpha;OsGRX16;;;;;;OsFPPS3;Pho2;;;OsGGP;ZL16;;;;RAC2;;;OsARP;rpl2;;DMI3;;OsVAMP7111;OsCIPK17;OsMT2b;;OsGSTU50;OsGAP1;OsGSTU35;;OsPuf4;OsCIPK01;;;OsNR1;OsWD40-135;;OsGSTF12;;;;OsDjA4;GID1;OsARGOS;OsITPK1;;;OsDJ-1E;;;;CDPK4;OsCDPK13;;OsDCL2b;OsARFB1d;OsAD…
67	GO:0008289	MF	lipid binding	67/2994	432/32552	2.36e-05	Os03g0300400;Os08g0131200;Os06g0115300;Os02g0102900;Os04g0111500;Os07g0211000;Os03g0804200;Os12g0163400;Os12g0555000;Os01g0242600;Os11g0116000;Os11g0620300;Os05g0549000;Os04g0119500;Os01g0914300;Os01g0841000;Os10g0502500;Os12g0115000;Os05g0269500;Os12g0555500;Os05g0169200;Os09g0482720;Os12g0114500;Os08g0103300;Os03g0275500;Os06g0116500;Os04g0382200;Os06g0208100;Os05g0346100;Os01g0314100;Os01g0634…	JIOsPR10;OsLTP1.7;OsACBP2;OsCPn60beta2;OsEXO70FX13;OsEXO70X3;OsLTPG10;OsTLP4;RSOsPR10;OsNTMC2T6.1;OsLTP1.12;OsLTP2.13;;;OsLTPd2;;OsMSBP1;OsLTP1.17;;OsPR10a;OsATG18d;;OsLTP1.15;OsTLP2;;;EXO70F3;Roc8(t);;;OsDjC11;;;;RPR10b;GID1;OsEXO70B3;;OsLTP1.20;;;OsNTMC2T2.1;OsLTP1.13;;OsLTP1.18;Oshox9;;OsNTMC2T6.2;ACX2;OsTLP9;OsLTP1.4;OsLTPG2;LTP1;;;OsLTP1.8;;;;;OsACBP1;OsANN6;OsLTP1.2;;nsLTP2;;OsGAP1
114	GO:0019637	BP	organophosphate metabolic process	114/2994	848/32552	3.95e-05	Os05g0161400;Os06g0531200;Os05g0104700;Os04g0486600;Os03g0648900;Os08g0431300;Os05g0165400;gene-atpA;Os12g0616900;Os07g0421200;Os08g0359200;Os08g0225000;Os05g0209400;Os09g0505800;Os06g0259000;Os11g0484500;Os12g0290150;Os09g0345700;Os02g0219400;Os02g0603800;Os01g0716800;Os04g0691900;Os05g0367400;Os02g0700100;Os04g0692800;Os01g0926300;Os01g0234850;Os04g0476400;Os01g0971600;Os01g0191700;Os02g0744900…	;OsDJ-1E;PGIP4;GAPDH;;;;;;;;ZL16;;;;Os6PGDH2;;;;OsHDS;;;;OsWD40-51;;;OsEnS-3;;OsSTA45;OsPFK01;LYL1;;;;;;;;OsPDX1.3b;;;;;OsFPPS2;;;TK;cGK;;OsPLDalpha3;OsPLDalpha1;;;;;;;OsbZIP15;;;;;;OsPFPA2;OsRhmbd15;OsEno2;OsTK;OsFPPS3;;OsRPI;;;OsNPC6;;;OsPLDbeta1;;;;;;Aldo;;OsLASPO;;;;;OsDXS2;OsSTA112;;OsITPK6;OsAPT1;OsHXK3;;;OsPIPK1;;;;;LPA1;;OsATPS;OsITPK1;;OsDXS;OsPLDdelta1;OsAld-Y;;;;;
34	GO:0006869	BP	lipid transport	34/2994	179/32552	4.23e-05	Os02g0238500;Os11g0116000;Os08g0131200;Os12g0115000;Os03g0804200;Os06g0665000;Os12g0115100;Os01g0218700;Os03g0326200;Os11g0115400;Os05g0267800;Os12g0540800;Os01g0966100;Os11g0620300;Os12g0114500;Os06g0565900;Os01g0242600;Os12g0115500;Os07g0486100;Os04g0644900;Os11g0116200;Os03g0167000;Os02g0313700;Os05g0477900;Os08g0379200;Os07g0185200;Os09g0560600;Os11g0114900;Os03g0784900;Os12g0114900;Os04g0119…	;OsLTP1.12;OsLTP1.7;OsLTP1.17;OsLTPG10;;OsLTP1.18;OsABCD1;;LTP1;;;OsABCD2;OsLTP2.13;OsLTP1.15;;OsNTMC2T6.1;OsLTP1.20;;OsNTMC2T2.1;OsLTP1.13;OsLTPG2;OsNTMC2T6.2;OsLTP1.4;;;;OsLTP1.8;;;;OsLTP2.5;OsLTP1.2;nsLTP2
19	GO:0005985	BP	sucrose metabolic process	19/2994	76/32552	4.33e-05	Os09g0457532;Os08g0473900;Os09g0457800;Os04g0249500;Os01g0715400;Os11g0236100;Os04g0410050;Os03g0170900;Os02g0765600;Os02g0529450;Os07g0616800;Os09g0457400;Os12g0641400;Os03g0401300;Os03g0314800;Os04g0309600;Os02g0831500;Os08g0473800;Os01g0332100	;Amy3D/E*(RAmy3D/E);Amy3A/B/C*(RAmy3A/B/C);SUS7;OsSTA30;sps11;;OsSUT1;AMY1A;;SUS3;Amy3A/B/C*(RAmy3A/B/C);OsSUT2;SUS1;OsNIN1;SUS5;SUS6;;OsNIN2
378	GO:0051179	BP	localization	378/2994	3389/32552	5.01e-05	Os11g0137100;Os02g0700500;Os02g0255700;Os01g0966100;Os05g0540300;Os04g0390500;Os07g0603800;Os01g0175700;Os01g0279700;Os05g0519400;Os04g0377600;Os07g0150100;Os02g0716800;Os01g0664100;Os05g0101200;Os02g0552000;Os02g0649900;Os04g0588700;Os02g0190300;Os08g0338700;Os05g0468750;Os05g0269200;Os02g0219400;Os02g0229400;Os05g0477900;Os05g0113300;Os06g0154200;Os09g0450200;Os01g0871600;Os07g0575100;Os08g0480…	;OsPUT1;FLL1;OsABCD2;;OsYSL6;OsPTR4;BOR2;OsPT21;OsSec18;;OsOSCA3.1;OsNRT1.5B;;OsPex14;;YSL2;OsABCC7;OsABCB9;;;SLAC;;TMT2;OsLTP1.4;OsCHX12;D3;;OsPOT;;;ARE1;;;OsLTP1.18;OsATL13;;;OsVAMP7111;OsSWEET15;OsSTA203;RPL3B;;;OsLTP1.13;OsATG13b;;;OsTIP1;;OsPIN1D;OsPDR8;;;;;OsOS-9;;;osACA6;;;;;;OsNucAP2;OsPTR3;OsLTP2.5;;;OsECA1;;;OsPUT3;RPL3A;;OsCAT4;;;;;OsHAK9;BOR1;OsNIP3;;;;;;;OsPTR9;STAR1;OsDHHC1;OsAAP11B…
391	GO:1901576	BP	organic substance biosynthetic process	391/2994	3516/32552	5.09e-05	Os11g0448400;Os05g0104700;Os08g0305300;Os04g0449300;Os04g0349500;Os02g0723300;Os05g0580000;Os04g0445700;Os08g0245400;Os12g0150100;Os03g0285800;Os02g0763200;Os03g0195400;Os01g0323775;Os03g0286200;Os02g0644700;Os03g0760700;Os09g0345700;Os05g0243300;Os03g0128500;Os04g0691900;Os04g0669800;Os01g0874800;Os01g0926300;Os01g0234850;Os03g0576700;Os02g0790500;Os12g0626400;Os02g0564100;Os01g0225400;Os06g0131…	OsSIG2A;PGIP4;;;;;OsAGPL3;;;;OsMSRMK2;;;;;;;;mt;OsPoldelta2;;OsMTK;;;OsEnS-3;RPL13b;OsTPS5;PSY2;;;;;;;;;;;;;;;RPL3B;OsMed22_2;OsRPL21.2;;RPL19.3;GRF1;GSL5;;;OsOSC1;Ossmt2-1;;RPS5;OsFPPS3;;OsSSIIc;;OsLACS1;;;;;;;GBSSII;;;OsGL1-10;;;;rpl2;OsRPL35;;;;;;;;;brd1;OsLCB2a2;;;D18;;OsACS1;OsTPP3;;;;;;GID1;SSIIIA;OsAGD2;;;OsCesA6;;;;OsSIG1;OsGT2;FATB1;OsIGL;;;OsDJ-1E;;;;;;;;OsMed35_1;;;OsPAL07;CYP76M1;AOS1…
17	GO:0050684	BP	regulation of mRNA processing	17/2994	66/32552	7.19e-05	Os09g0552300;Os07g0673500;Os08g0490300;Os11g0704700;Os12g0572400;Os03g0815700;Os06g0724600;Os03g0270200;Os01g0619000;Os01g0959000;Os04g0118900;Os03g0363800;Os02g0789400;Os03g0285900;Os05g0105900;Os08g0486200;Os05g0419500	;;;;;SPIN1;;;;;;;;;;;
131	GO:0016757	MF	glycosyltransferase activity	131/2994	1016/32552	8.51e-05	Os01g0580100;Os05g0500200;Os07g0551700;Os09g0422500;Os04g0449300;Os02g0275200;Os01g0956200;Os03g0377700;Os01g0175700;Os01g0176050;Os06g0470000;Os07g0657300;Os01g0850100;Os10g0459700;Os11g0150632;Os01g0876500;Os02g0763200;Os06g0211700;Os09g0505800;Os08g0121925;Os03g0316200;Os08g0537900;Os07g0503300;Os07g0208500;Os01g0168600;Os04g0556400;Os04g0249500;Os03g0567600;Os07g0587100;Os05g0518600;Os02g0726…	;;OsCslF8;BC6;;;;OsCslA5;BOR2;;;;;;;;;;;;OsGolS1;DERF7;OsUGT707A5;OsCesA8;;;SUS7;OsXAT3;;OsTPS1;;;;;;;;;OsUGT706C3;;;OsGGT;;OsCslE1;;;;;sps11;;SUS5;;;OsIRX9L;;;;SQD2.1;;OsXTH12;GSL5;;;;;OsUGT74H4;OsXTH11;;;;OsSSIIb;;OsTUB2;Pho2;;;OsSSIIc;UDP-GT;;;UGT;;;;;;GBSSII;;;;wsi76;BC10;OsEnS-38;;HMA2;;OsXTH18;;;OsMGD;OsCslF9;OsXTH2;;;;OsAPT1;;;;;OsGT2;;;;;Os11bglu36;;;;SSIIIA;SUS1;;;OsGT6;OsCesA6;;SUS3;;;S…
128	GO:0044255	BP	cellular lipid metabolic process	128/2994	992/32552	8.97e-05	Os06g0232233;Os05g0165400;Os04g0445700;Os06g0470000;Os01g0850100;Os08g0162800;Os07g0421200;Os08g0327400;Os11g0605500;Os08g0359200;Os08g0225000;Os08g0465700;Os03g0767000;Os03g0195400;Os04g0271450;Os01g0369900;Os02g0814200;Os01g0782200;Os02g0644700;Os02g0817900;Os06g0143400;Os03g0399532;Os02g0603800;Os01g0716800;Os04g0691900;Os01g0783200;Os04g0692800;Os01g0234850;Os06g0226950;Os06g0347100;Os12g0583…	;;;;;OsACBP1;;;ACX2;;ZL16;CYP76M1;AOS1;;;OsOPR10;Os0053;;;CYP97A4;FATB1;;OsHDS;;;;;OsEnS-3;DSH1;;;OsKASI;;OsACBP2;OsPAS2;;;OsABCD2;;;OsCCD1;;;PSY2;OsRhmbd15;OsFPPS2;;;;OsPT24;;;;OsPLDalpha3;OsPLDalpha1;AO;;;;;OsOSC1;;;;;GA20OX1;;;;OsABCD1;;OsFPPS3;;OsLACS1;;FAH2;;;OsNPC6;PSY1;;OsPLDbeta1;;;;;;;;;;;;;;;OsDXS2;OsMGD;OsSTA112;AAO3;;OsLCB2a2;;OsPIPK1;D18;;;;;;;;OsACX4;;;OsGRX12;;SQD2.1;;;OsDXS;OsPLDd…
15	GO:0048024	BP	regulation of mRNA splicing, via spliceosome	15/2994	55/32552	9.34e-05	Os07g0673500;Os11g0704700;Os12g0572400;Os03g0815700;Os06g0724600;Os03g0270200;Os01g0619000;Os01g0959000;Os04g0118900;Os03g0363800;Os02g0789400;Os03g0285900;Os05g0105900;Os08g0486200;Os05g0419500	;;;SPIN1;;;;;;;;;;;
65	GO:0016051	BP	carbohydrate biosynthetic process	65/2994	436/32552	0.000110169	Os07g0551600;Os02g0772000;Os07g0551700;Os09g0422500;Os10g0204400;Os04g0449300;Os02g0275200;Os06g0232233;Os05g0517200;Os09g0531900;Os05g0580000;Os10g0437600;Os11g0204600;Os07g0485000;Os05g0407500;Os03g0386500;Os11g0591100;Os07g0624600;Os07g0243200;Os08g0225000;Os03g0330000;Os12g0291100;Os09g0478100;Os02g0763200;Os06g0211700;Os10g0356000;Os07g0296100;Os07g0102000;Os09g0480400;Os11g0124900;Os06g0367…	OsCslF9;;OsCslF8;BC6;PEPCK;;;;OsTPS6;;OsAGPL3;OsSSIIc;;;GID1;OsTPP9;OsGME2;OsTPP3;AGPL4;ZL16;;RbcS3;OsCslE1;;;OsrbcL1;;;;;;GBSSII;sps11;SSIIIA;;;OsCesA8;;Osh69;OsBAK1-10;OsPHS8;;;OsSSIIb;;OsCesA6;BC10;OsIRX9L;;Aldo;;RbcS1;OsTPS1;;OsGT2;GSL5;;OsGME1;;;;OsTPS5;OsTBL34;;
11	GO:0005987	BP	sucrose catabolic process	11/2994	33/32552	0.000111548	Os09g0457532;Os08g0473900;Os09g0457800;Os01g0715400;Os04g0410050;Os02g0765600;Os02g0529450;Os09g0457400;Os03g0314800;Os08g0473800;Os01g0332100	;Amy3D/E*(RAmy3D/E);Amy3A/B/C*(RAmy3A/B/C);OsSTA30;;AMY1A;;Amy3A/B/C*(RAmy3A/B/C);OsNIN1;;OsNIN2
108	GO:0044283	BP	small molecule biosynthetic process	108/2994	820/32552	0.000141712	Os06g0531200;Os10g0578950;Os06g0232233;Os04g0445700;Os11g0216900;Os08g0245400;Os11g0591100;Os12g0534000;Os04g0518400;Os08g0225000;Os03g0767000;Os03g0826500;Os01g0814800;Os03g0790900;Os04g0271450;Os01g0369900;Os03g0286200;Os01g0782200;Os02g0644700;Os08g0135900;Os03g0760700;Os06g0143400;Os04g0467700;Os05g0367400;Os06g0135300;Os01g0652600;Os04g0669800;Os04g0674200;Os01g0926300;Os01g0558200;Os10g0417…	OsDJ-1E;OsACS2;;;OsIDI2;;OsGME2;DHQDT/SDH;OsPAL07;ZL16;AOS1;OASA1;;AAO3;;OsOPR10;;;;TS;;FATB1;;;;;OsMTK;;;;OsGME1;OsKASI;;LYL1;OsPAS2;;PEPCK;;;;;P5CS2;OsDHODH1;;OsPDX1.3b;;;PSY2;;;;;AO;OsDAHPS1;;;;;;;GA20OX1;;;;;FAH2;Sip2A;;;;;PSY1;;;OsITPK6;;;OsTSA;Aldo;;Se13;OsDXS2;;OsGS1;OsPPT1;OsLCB2a2;OsAPT1;;;D18;OsACS1;;;;;OsGRX12;;OsAGD2;LPA1;OsDXS;TS;OsABA2;;RCS3;;OsLOX1;OsIGL;
78	GO:1901700	BP	response to oxygen-containing compound	78/2994	553/32552	0.000143465	Os02g0802700;Os02g0596700;Os02g0716800;Os06g0226950;Os02g0759800;Os03g0218400;Os06g0326400;Os01g0769700;Os03g0810800;Os05g0390550;Os04g0223300;Os04g0584600;Os04g0631100;Os11g0454200;Os05g0586200;Os07g0211900;Os04g0602100;Os01g0851700;Os03g0122300;Os01g0159600;Os04g0605500;Os11g0216900;Os05g0351200;Os11g0454000;Os06g0639100;Os01g0826400;Os07g0448100;Os01g0500500;Os01g0639900;Os01g0733200;Os02g0612…	OsMGD;;OsNRT1.5B;DSH1;OsSKIPa;OsMST4;OsPFPA2;DRUS2;OsABA2;;OsAPx3;OsCDPK13;;RAB16B;JAR1;;;Pho2;FLS;OsLEA20;ACA11;OsIDI2;OsERF#117;RAB21;;OsWRKY24;OsPIP2;;BETACA1;OsHsfC1b;;HK5;OsHsp17.3;OsPIP2a;OsMSRMK2;OsHsp17.7;OsLEA22;AOS1;;D61;;Os0053;OsEnS-122;Em*;OsCDPK21;Os6PGDH2;;GID1;Oshsp16.9C;OsalphaCA9;;REL2;OsGL1-10;;SUS1;OsMYBS3;;OsABI5-1;;;LIP9;OsMFT2;OsHsfA7;D3;OsAPX1;;GRF1;;;;;NRT2.3;;OsANN6;;FAH…
403	GO:0009058	BP	biosynthetic process	403/2994	3689/32552	0.000173613	Os11g0448400;Os05g0104700;Os08g0305300;Os04g0449300;Os04g0349500;Os02g0723300;Os05g0580000;Os04g0445700;Os08g0245400;Os12g0150100;Os03g0285800;Os02g0763200;Os03g0195400;Os01g0323775;Os03g0286200;Os02g0644700;Os03g0760700;Os09g0345700;Os05g0243300;Os03g0128500;Os04g0691900;Os09g0482720;Os04g0669800;Os01g0874800;Os01g0926300;Os01g0234850;Os03g0576700;Os02g0790500;Os12g0626400;Os02g0564100;Os01g0225…	OsSIG2A;PGIP4;;;;;OsAGPL3;;;;OsMSRMK2;;;;;;;;mt;OsPoldelta2;;;OsMTK;;;OsEnS-3;RPL13b;OsTPS5;PSY2;;;;;;;;;;OsAMI1;;;;;RPL3B;OsMed22_2;OsRPL21.2;;RPL19.3;GRF1;GSL5;;;OsOSC1;Ossmt2-1;;RPS5;OsFPPS3;;OsSSIIc;;OsLACS1;;;;;;;GBSSII;;;OsGL1-10;;;;rpl2;OsRPL35;;;;;;;;;brd1;OsLCB2a2;;;D18;;OsACS1;OsTPP3;;OsNR1;;;;GID1;SSIIIA;OsAGD2;;;OsCesA6;;;;OsCPD1;OsGT2;FATB1;OsIGL;;;OsDJ-1E;;;;;;;;OsMed35_1;;;OsPAL07;…
7	GO:0080167	BP	response to karrikin	7/2994	15/32552	0.000182863	Os05g0560200;Os04g0667200;Os07g0148200;Os06g0133600;Os06g0646000;Os04g0667400;Os03g0316900	OsDOG1L-3;OsF3H-3;;;;OsSTA135;OsABCI15
11	GO:0000381	BP	regulation of alternative mRNA splicing, via spliceosome	11/2994	35/32552	0.000202346	Os11g0704700;Os12g0572400;Os07g0673500;Os05g0105900;Os01g0619000;Os01g0959000;Os04g0118900;Os03g0363800;Os02g0789400;Os03g0285900;Os08g0486200	;;;;;;;;;;
11	GO:0005983	BP	starch catabolic process	11/2994	35/32552	0.000202346	Os09g0457532;Os08g0473900;Os09g0457800;Os01g0715400;Os02g0765600;Os09g0457400;Os06g0498400;Os06g0367100;Os08g0520900;Os08g0473800;Os08g0379300	;Amy3D/E*(RAmy3D/E);Amy3A/B/C*(RAmy3A/B/C);OsSTA30;AMY1A;Amy3A/B/C*(RAmy3A/B/C);;;OsPHS8;;OsPP100
16	GO:0043484	BP	regulation of RNA splicing	16/2994	65/32552	0.000206342	Os07g0673500;Os11g0704700;Os12g0572400;Os03g0815700;Os06g0724600;Os03g0270200;Os01g0619000;Os01g0959000;Os04g0118900;Os03g0363800;Os11g0608000;Os02g0789400;Os03g0285900;Os05g0105900;Os08g0486200;Os05g0419500	;;;SPIN1;;;;;;;;;;;;
98	GO:1901135	BP	carbohydrate derivative metabolic process	98/2994	742/32552	0.000302153	Os05g0161400;Os09g0505800;Os04g0486600;Os01g0971600;Os08g0431300;Os05g0165400;Os06g0158200;Os03g0113100;Os08g0225000;Os03g0278000;Os05g0209400;Os05g0104700;Os11g0484500;Os10g0140200;Os02g0219400;Os02g0603800;Os08g0520900;Os02g0700100;Os01g0926300;Os04g0476400;Os12g0583000;Os01g0191700;Os02g0744900;Os06g0258900;Os09g0266400;Os10g0104000;Os01g0956200;Os06g0617800;Os05g0573300;Os06g0109600;Os03g0167…	;;GAPDH;OsSTA45;;;;TK;ZL16;UXS;;PGIP4;Os6PGDH2;;;OsHDS;OsPHS8;OsWD40-51;;;;OsPFK01;LYL1;;;;;;;;;;;cGK;;OsMPG3;;;;;;OsbZIP15;;;;;;OsPFPA2;OsRhmbd15;OsEno2;;OsTK;BC15;;;OsSSIIc;;OsRPI;;;;;;;;;;Aldo;;;;;;OsDXS2;OsMGD;;OsAPT1;OsHXK3;;;;;OsUAP2;;OsPMM;;Cht3*;SSIIIA;;SQD2.1;;OsATPS;OsDXS;OsAld-Y;;;;
66	GO:0044264	BP	cellular polysaccharide metabolic process	66/2994	460/32552	0.000319732	Os06g0696400;Os08g0473900;Os07g0551600;Os11g0539200;Os11g0700900;Os07g0551700;Os11g0701400;Os02g0529450;Os04g0449300;Os03g0266800;Os02g0275200;Os06g0232233;Os11g0701600;Os01g0851700;Os05g0580000;Os11g0107000;Os10g0437600;Os11g0204600;Os09g0457800;Os06g0356800;Os05g0426400;Os11g0701000;Os09g0422500;Os02g0765600;Os07g0243200;Os08g0379300;Os12g0297500;Os05g0354400;Os11g0701800;Os09g0478100;Os02g0763…	OsXTH11;Amy3D/E*(RAmy3D/E);OsCslF9;OsXTH2;C10923;OsCslF8;C10150;;;OsBAK1-10;;;;Pho2;OsAGPL3;OsTBL2;OsSSIIc;;Amy3A/B/C*(RAmy3A/B/C);;;;BC6;AMY1A;AGPL4;OsPP100;;OsTBL13;C10701;OsCslE1;;;;;;GBSSII;;SSIIIA;Amy3A/B/C*(RAmy3A/B/C);;;OsCesA8;;OsSTA30;riceXIP;OsPHS8;OsSSIIb;;;OsCesA6;BC10;OsIRX9L;;;;OsTBL5;;OsXTH18;OsGT2;OsXTH12;GSL5;;;;OsTBL34;
79	GO:0032787	BP	monocarboxylic acid metabolic process	79/2994	572/32552	0.000323263	Os01g0191700;Os11g0657200;Os06g0470000;Os06g0115300;Os06g0531200;Os03g0790900;Os03g0645100;Os08g0540100;Os04g0486600;Os07g0163000;Os03g0382100;Os06g0258900;Os03g0248600;Os03g0700700;Os01g0218700;Os08g0431300;Os06g0232233;Os08g0556550;Os01g0940100;Os11g0484500;Os11g0696200;Os04g0445700;Os09g0560700;Os08g0245400;Os05g0132100;Os06g0536800;Os03g0152400;Os03g0780800;Os12g0534000;Os01g0369900;Os01g0966…	OsPFK01;;;OsACBP2;OsDJ-1E;AAO3;;;GAPDH;OsD-LDH;;;OsEno2;OsLOX1;OsABCD1;;;;OsHXK3;Os6PGDH2;;;;;OsLACS1;;OsACS1;FAH2;DHQDT/SDH;OsOPR10;OsABCD2;OsPAL07;OsATPS;;GLYI-11;;OsFDH;ZL16;AOS1;OsGRX12;;;;;;;;;;;OsPFPA2;;;;AO;;FATB1;OsHDS;;JAR1;;ACX2;;;OsABA2;Aldo;;OsAld-Y;OsACX4;NADP-ME2;;;;OsACBP1;OsPAS2;;OsKASI;;
363	GO:0044249	BP	cellular biosynthetic process	363/2994	3317/32552	0.000336846	Os11g0448400;Os05g0104700;Os08g0305300;Os04g0449300;Os04g0349500;Os02g0723300;Os05g0580000;Os04g0445700;Os08g0245400;Os12g0150100;Os03g0285800;Os02g0763200;Os03g0195400;Os01g0323775;Os03g0286200;Os02g0644700;Os03g0760700;Os09g0345700;Os05g0243300;Os03g0128500;Os04g0691900;Os04g0669800;Os01g0874800;Os01g0926300;Os01g0234850;Os03g0576700;Os02g0790500;Os12g0626400;Os02g0564100;Os01g0225400;Os06g0131…	OsSIG2A;PGIP4;;;;;OsAGPL3;;;;OsMSRMK2;;;;;;;;mt;OsPoldelta2;;OsMTK;;;OsEnS-3;RPL13b;OsTPS5;PSY2;;;;;;;;;;OsAMI1;;;;;RPL3B;OsMed22_2;OsRPL21.2;;RPL19.3;GRF1;GSL5;;OsOSC1;;RPS5;OsFPPS3;;OsSSIIc;;;;;;;;GBSSII;;;;;;rpl2;OsRPL35;;;;;;;;;OsLCB2a2;;;D18;;OsACS1;OsTPP3;OsNR1;;;SSIIIA;OsAGD2;;;OsCesA6;;;OsSIG1;OsGT2;FATB1;OsIGL;;;OsDJ-1E;;;;;;;;OsMed35_1;;;OsPAL07;CYP76M1;AOS1;OASA1;;;AAO3;Os0053;TS;OsRPL…
18	GO:0006664	BP	glycolipid metabolic process	18/2994	81/32552	0.000337898	Os01g0580100;Os07g0102000;Os02g0802700;Os05g0220100;Os09g0266400;Os07g0444000;Os01g0166400;Os09g0454100;Os03g0268300;Os07g0100300;Os05g0290300;Os08g0225000;Os02g0219400;Os01g0752600;Os02g0688900;Os03g0360800;Os05g0165400;Os02g0781600	;;OsMGD;;;;;OsRhmbd15;;SQD2.1;;ZL16;;;;;;
18	GO:1903509	BP	liposaccharide metabolic process	18/2994	81/32552	0.000337898	Os01g0580100;Os07g0102000;Os02g0802700;Os05g0220100;Os09g0266400;Os07g0444000;Os01g0166400;Os09g0454100;Os03g0268300;Os07g0100300;Os05g0290300;Os08g0225000;Os02g0219400;Os01g0752600;Os02g0688900;Os03g0360800;Os05g0165400;Os02g0781600	;;OsMGD;;;;;OsRhmbd15;;SQD2.1;;ZL16;;;;;;
11	GO:0009313	BP	oligosaccharide catabolic process	11/2994	37/32552	0.000349012	Os09g0457532;Os08g0473900;Os09g0457800;Os01g0715400;Os04g0410050;Os02g0765600;Os02g0529450;Os09g0457400;Os03g0314800;Os08g0473800;Os01g0332100	;Amy3D/E*(RAmy3D/E);Amy3A/B/C*(RAmy3A/B/C);OsSTA30;;AMY1A;;Amy3A/B/C*(RAmy3A/B/C);OsNIN1;;OsNIN2
11	GO:0046352	BP	disaccharide catabolic process	11/2994	37/32552	0.000349012	Os09g0457532;Os08g0473900;Os09g0457800;Os01g0715400;Os04g0410050;Os02g0765600;Os02g0529450;Os09g0457400;Os03g0314800;Os08g0473800;Os01g0332100	;Amy3D/E*(RAmy3D/E);Amy3A/B/C*(RAmy3A/B/C);OsSTA30;;AMY1A;;Amy3A/B/C*(RAmy3A/B/C);OsNIN1;;OsNIN2
27	GO:0009738	BP	abscisic acid-activated signaling pathway	27/2994	143/32552	0.000364342	Os03g0300400;Os01g0867300;Os02g0126400;Os12g0555000;Os04g0584600;Os07g0619800;Os05g0351200;Os01g0826400;Os03g0128700;Os07g0641200;Os12g0555200;Os01g0583100;Os01g0869900;Os05g0467000;Os12g0133500;Os08g0540400;Os03g0390200;Os01g0859300;Os07g0622000;Os05g0585500;Os04g0692800;Os01g0832300;Os05g0489900;Os12g0555500;Os05g0392050;Os07g0568600;Os02g0327000	JIOsPR10;BZIP12;CDPK4;RSOsPR10;OsCDPK13;;OsERF#117;OsWRKY24;OSCDPK7;OsCDPK30;RPR10b;OsPP2C06/OsABI2;SAPK4;OsCDPK16;OsCDPK26;OsCDPK21;SAPK1;OsABI5-1;SAPK2;OsCDPK15;;OsCDPK3;DMI3;OsPR10a;;OsCDPK20;OsGAP1
12	GO:1901000	BP	regulation of response to salt stress	12/2994	43/32552	0.000364929	Os02g0526400;Os04g0459800;Os02g0759800;Os07g0685700;Os03g0324300;Os03g0285800;Os04g0584600;Os08g0540400;Os03g0322900;Os01g0867300;Os05g0555100;Os02g0327000	ClpD1;;OsSKIPa;EIL2;EIL1;OsMSRMK2;OsCDPK13;OsCDPK21;LEA17;BZIP12;OsPP2A-B'kappa;OsGAP1
148	GO:0019752	BP	carboxylic acid metabolic process	148/2994	1212/32552	0.000379824	Os06g0667600;Os06g0531200;Os10g0100700;Os05g0104700;Os04g0486600;Os07g0163000;Os08g0431300;Os06g0232233;Os04g0445700;Os11g0216900;Os08g0245400;Os08g0162800;Os11g0591100;Os12g0534000;Os08g0327400;Os11g0605500;Os06g0486800;Os08g0225000;Os03g0767000;Os03g0826500;Os02g0205500;Os01g0855600;Os01g0814800;Os03g0790900;Os04g0271450;Os11g0484500;Os01g0369900;Os03g0286200;Os01g0855700;Os02g0644700;Os08g0135…	;OsDJ-1E;OsPDX1.3b;PGIP4;GAPDH;OsD-LDH;;;;OsIDI2;;OsACBP1;OsGME2;DHQDT/SDH;;ACX2;OsFDH;ZL16;AOS1;OASA1;;HS1;;AAO3;;Os6PGDH2;OsOPR10;;;;TS;;MDH;OsHDS;;;;;OsMTK;;NADP-ME2;OsABCD1;;;OsGME1;OsKASI;OsPFK01;OsGAD1;OsACBP2;TDC2;OsPAS2;;;;;;;;P5CS2;OsDHODH1;;OsABCD2;;;;;;;;AO;;OsL55;OsDAHPS1;;;;;;OsPFPA2;;OsPAL07;OsEno2;;AST;FATB1;;;OsLACS1;;FAH2;Sip2A;GLYI-11;;;;;;;;;OsGAD3;;OsTSA;Aldo;;;;;;;Se13;;;;;Os…
351	GO:0006810	BP	transport	351/2994	3206/32552	0.000396966	Os11g0137100;Os02g0700500;Os01g0966100;Os05g0540300;Os04g0390500;Os07g0603800;Os01g0175700;Os01g0279700;Os05g0519400;Os04g0377600;Os07g0150100;Os02g0716800;Os01g0664100;Os05g0101200;Os02g0649900;Os04g0588700;Os02g0190300;Os08g0338700;Os05g0468750;Os05g0269200;Os02g0229400;Os05g0477900;Os05g0113300;Os06g0154200;Os09g0450200;Os01g0871600;Os07g0575100;Os08g0480000;Os08g0224300;Os05g0436950;Os08g0153…	;OsPUT1;OsABCD2;;OsYSL6;OsPTR4;BOR2;OsPT21;OsSec18;;OsOSCA3.1;OsNRT1.5B;;OsPex14;YSL2;OsABCC7;OsABCB9;;;SLAC;TMT2;OsLTP1.4;OsCHX12;D3;;OsPOT;;;ARE1;;;OsLTP1.18;OsATL13;;;OsVAMP7111;OsSWEET15;OsSTA203;RPL3B;;;OsLTP1.13;;;OsTIP1;;OsPIN1D;OsPDR8;;;;;OsOS-9;;;osACA6;;;;OsNucAP2;OsPTR3;OsLTP2.5;;OsECA1;;OsPUT3;RPL3A;;OsCAT4;;;;OsHAK9;BOR1;OsNIP3;;;;;;OsPTR9;STAR1;OsDHHC1;OsAAP11B;;;;;;OsATL15;OsARFB1d…
14	GO:0046496	BP	nicotinamide nucleotide metabolic process	14/2994	56/32552	0.000425794	Os11g0484500;Os11g0276300;Os07g0604000;Os01g0957100;Os02g0134400;Os01g0926300;Os04g0436400;Os09g0529100;Os09g0345700;Os06g0133800;Os04g0266900;Os12g0290150;Os04g0306400;Os03g0416500	Os6PGDH2;;;;OsLASPO;;;;;OsTK;;;OsRPI;
24	GO:0015748	BP	organophosphate ester transport	24/2994	124/32552	0.000445967	Os02g0238500;Os06g0665000;Os01g0513200;Os07g0523400;Os03g0326200;Os05g0267800;Os06g0602700;Os07g0523965;Os06g0565900;Os06g0210500;Os12g0112300;Os08g0386800;Os09g0444700;Os08g0379200;Os08g0187800;Os07g0185200;Os05g0208000;Os09g0560600;Os03g0784900;Os04g0119500;Os09g0454600;Os01g0571000;Os11g0423800;Os05g0357200	;;;OsGPT2-3;;;BT1-3;;;OsPT18;;;;;OsGPT1;;;;;;OsPT19;;;
12	GO:0006739	BP	NADP metabolic process	12/2994	44/32552	0.000460159	Os11g0484500;Os11g0276300;Os07g0604000;Os01g0957100;Os01g0926300;Os04g0436400;Os09g0529100;Os09g0345700;Os06g0133800;Os04g0266900;Os04g0306400;Os03g0416500	Os6PGDH2;;;;;;;;OsTK;;OsRPI;
12	GO:0010119	BP	regulation of stomatal movement	12/2994	44/32552	0.000460159	Os07g0642800;Os01g0831200;Os09g0543100;Os10g0456800;Os01g0896500;Os01g0639900;Os05g0586200;Os03g0364500;Os07g0562700;Os05g0180600;Os02g0801300;Os05g0351200	;OsBAG4;OsPLDdelta1;DCA1;OsStr10;BETACA1;JAR1;;;;;OsERF#117
12	GO:0047484	BP	regulation of response to osmotic stress	12/2994	44/32552	0.000460159	Os02g0526400;Os04g0459800;Os02g0759800;Os07g0685700;Os03g0324300;Os03g0285800;Os04g0584600;Os08g0540400;Os03g0322900;Os01g0867300;Os05g0555100;Os02g0327000	ClpD1;;OsSKIPa;EIL2;EIL1;OsMSRMK2;OsCDPK13;OsCDPK21;LEA17;BZIP12;OsPP2A-B'kappa;OsGAP1
118	GO:0098588	CC	bounding membrane of organelle	118/2994	938/32552	0.000460421	Os01g0966100;Os05g0540300;Os04g0390500;Os05g0557200;Os12g0145400;Os12g0105700;Os03g0711400;Os05g0503000;Os03g0377700;Os06g0470000;Os02g0288400;Os07g0657300;Os07g0150100;Os07g0421200;Os05g0101200;Os11g0150632;Os05g0354400;Os05g0231700;Os02g0552000;Os07g0551700;Os04g0588700;Os06g0259000;Os10g0140200;Os06g0234400;Os02g0707100;Os03g0290900;Os03g0399532;Os04g0691900;Os09g0482720;Os03g0567600;Os07g0587…	OsABCD2;;OsYSL6;;OsTBL23;;OsWD40-84;;OsCslA5;;OsABCC5;;OsOSCA3.1;;OsPex14;;OsTBL13;OsTIP4;;OsCslF8;OsABCC7;;;OsTBL51;OsMDHAR4;OsTBL18;;;;OsXAT3;;;OsABCD1;;;;;OsRab2A1;;;OSVDAC1;;;;;OsCCD1;OsCslE1;;;;OsTIP1;;OsCBSCLC3;;;;OsTIP1;OsTBL33;;OsTBL34;OsTBL32;;OsSub19;OsAPx3;;;;;;;;;;;OsIRX9L;PEX11-1;;;;;BC10;;;;;NRT2.3;OsABCC11;OsCAT2;;;;;OsCslF9;;;OsTBL37;OsABCC2;OsHXK3;;;OsTBL2;;;;;;;Os11bglu36;;;OsSU…
7	GO:0004556	MF	alpha-amylase activity	7/2994	17/32552	0.000468451	Os09g0457532;Os08g0473900;Os09g0457800;Os01g0715400;Os02g0765600;Os09g0457400;Os08g0473800	;Amy3D/E*(RAmy3D/E);Amy3A/B/C*(RAmy3A/B/C);OsSTA30;AMY1A;Amy3A/B/C*(RAmy3A/B/C);
15	GO:0010857	MF	calcium-dependent protein kinase activity	15/2994	63/32552	0.000474062	Os05g0585500;Os05g0467150;Os01g0832450;Os03g0128700;Os07g0641200;Os05g0489900;Os12g0133500;Os02g0126400;Os03g0248600;Os05g0467000;Os04g0584600;Os08g0540400;Os07g0619800;Os01g0832300;Os07g0568600	OsCDPK15;;;OSCDPK7;OsCDPK30;DMI3;OsCDPK26;CDPK4;OsEno2;OsCDPK16;OsCDPK13;OsCDPK21;;OsCDPK3;OsCDPK20
15	GO:0009931	MF	calcium-dependent protein serine/threonine kinase activity	15/2994	63/32552	0.000474062	Os05g0585500;Os05g0467150;Os01g0832450;Os03g0128700;Os07g0641200;Os05g0489900;Os12g0133500;Os02g0126400;Os03g0248600;Os05g0467000;Os04g0584600;Os08g0540400;Os07g0619800;Os01g0832300;Os07g0568600	OsCDPK15;;;OSCDPK7;OsCDPK30;DMI3;OsCDPK26;CDPK4;OsEno2;OsCDPK16;OsCDPK13;OsCDPK21;;OsCDPK3;OsCDPK20
21	GO:0050832	BP	defense response to fungus	21/2994	104/32552	0.000498799	Os11g0592000;Os03g0324300;Os11g0701100;Os01g0386700;Os09g0401600;Os11g0592100;Os03g0667100;Os06g0726100;Os11g0701400;Os01g0516600;Os01g0769700;Os01g0148000;Os03g0285800;Os11g0701500;Os11g0592200;Os03g0767000;Os11g0701800;Os11g0582400;Os11g0701600;Os09g0401550;Os07g0570700	OsPR4c;EIL1;riceXIP;;;OsPR4b;OsNPR3;Cht3*;C10150;;DRUS2;;OsMSRMK2;;OsPR4;AOS1;C10701;OsEnS-146;;;
165	GO:0006629	BP	lipid metabolic process	165/2994	1381/32552	0.00050108	Os04g0589600;Os06g0232233;Os08g0503200;Os05g0165400;Os05g0468550;Os04g0445700;Os06g0470000;Os01g0850100;Os08g0162800;Os07g0421200;Os08g0327400;Os11g0605500;Os02g0644700;Os08g0359200;Os08g0225000;Os08g0465700;Os03g0767000;Os02g0205500;Os03g0195400;Os04g0271450;Os07g0694200;Os01g0369900;Os02g0814200;Os07g0694000;Os01g0521400;Os02g0817900;Os06g0143400;Os03g0399532;Os02g0603800;Os01g0716800;Os04g0691…	;;;;;;;;OsACBP1;;;ACX2;;;ZL16;CYP76M1;AOS1;;;;;OsOPR10;Os0053;OsPI-PLC1;;CYP97A4;FATB1;;OsHDS;;;AAO3;;;OsEnS-3;DSH1;;;OsKASI;OsGELP26;OsACBP2;OsEnS-20;OsFAD3;;;;;;OsABCD2;;;;OsCCD1;;;PSY2;;OsRhmbd15;OsFPPS2;;;;OsPT24;;;AO;OsPLDalpha3;OsPLDalpha1;;OsGELP58;;;;;;OsOSC1;;OsCPD1;;;;;GA20OX1;Ossmt2-1;;;;OsABCD1;;OsFPPS3;;;OsLACS1;FAH2;OsPAS2;;;;OsNPC6;PSY1;;;BRD2;OsGL1-10;OsPLDbeta1;;;;;;;;;;;;;;;OsDX…
34	GO:0005681	CC	spliceosomal complex	34/2994	201/32552	0.000509775	Os06g0143600;Os02g0478900;Os07g0644300;Os02g0605600;Os06g0711600;Os12g0615800;Os07g0508000;Os03g0773100;Os02g0827300;Os03g0701900;Os05g0289400;Os06g0343100;Os05g0389800;Os11g0636900;Os02g0221300;Os02g0146400;Os05g0446300;Os02g0759800;Os03g0270200;Os07g0202300;Os05g0178900;Os06g0724600;Os04g0118900;Os04g0312100;Os09g0103600;Os02g0107000;Os03g0743800;Os06g0730800;Os03g0253500;Os03g0263500;Os02g0142…	;;XAB2;;;;;;;;;;;;OsRH19;;;OsSKIPa;;;;;;;;;;;;;;;Du1L;OsC3H15
48	GO:0006073	BP	cellular glucan metabolic process	48/2994	315/32552	0.000541454	Os06g0696400;Os08g0473900;Os07g0551600;Os11g0539200;Os02g0772000;Os07g0551700;Os08g0520900;Os02g0529450;Os04g0449300;Os02g0275200;Os06g0232233;Os01g0851700;Os05g0580000;Os10g0437600;Os11g0204600;Os09g0457800;Os01g0715400;Os02g0765600;Os07g0243200;Os08g0379300;Os12g0297500;Os06g0367100;Os09g0478100;Os02g0763200;Os06g0211700;Os09g0457532;Os07g0412100;Os08g0191433;Os09g0457400;Os06g0498400;Os02g0744…	OsXTH11;Amy3D/E*(RAmy3D/E);OsCslF9;OsXTH2;;OsCslF8;OsPHS8;;;;;Pho2;OsAGPL3;OsSSIIc;;Amy3A/B/C*(RAmy3A/B/C);OsSTA30;AMY1A;AGPL4;OsPP100;;;OsCslE1;;;;GBSSII;SSIIIA;Amy3A/B/C*(RAmy3A/B/C);;OsSSIIb;OsCesA8;OsBAK1-10;BC6;;;OsCesA6;BC10;;;OsXTH18;OsGT2;OsXTH12;GSL5;;;OsTBL34;
150	GO:0043436	BP	oxoacid metabolic process	150/2994	1243/32552	0.000545967	Os06g0667600;Os06g0531200;Os10g0100700;Os05g0104700;Os04g0486600;Os07g0163000;Os08g0431300;Os06g0232233;Os04g0445700;Os11g0216900;Os08g0245400;Os08g0162800;Os11g0591100;Os12g0534000;Os08g0327400;Os11g0605500;Os06g0486800;Os08g0225000;Os03g0767000;Os03g0826500;Os02g0205500;Os01g0855600;Os01g0814800;Os03g0790900;Os04g0271450;Os11g0484500;Os01g0369900;Os03g0286200;Os01g0855700;Os02g0644700;Os08g0135…	;OsDJ-1E;OsPDX1.3b;PGIP4;GAPDH;OsD-LDH;;;;OsIDI2;;OsACBP1;OsGME2;DHQDT/SDH;;ACX2;OsFDH;ZL16;AOS1;OASA1;;HS1;;AAO3;;Os6PGDH2;OsOPR10;;;;TS;;MDH;OsHDS;;;;;OsMTK;;NADP-ME2;OsABCD1;;;OsNR1;OsGME1;OsKASI;OsPFK01;OsGAD1;OsACBP2;TDC2;OsPAS2;;;;NRT2.3;;;;;P5CS2;OsDHODH1;;OsABCD2;;;;;;;;AO;;OsL55;OsDAHPS1;;;;;;OsPFPA2;;OsPAL07;OsEno2;;AST;FATB1;;;OsLACS1;;FAH2;Sip2A;GLYI-11;;;;;;;;;OsGAD3;;OsTSA;Aldo;;;;;…
92	GO:0010033	BP	response to organic substance	92/2994	699/32552	0.000551291	Os01g0261200;Os01g0764800;Os09g0545400;Os02g0596700;Os05g0351200;Os11g0216900;Os11g0454000;Os01g0639900;Os10g0362300;Os03g0285800;Os03g0267200;Os03g0767000;Os02g0198400;Os11g0484500;Os11g0703900;Os10g0505900;Os01g0926300;Os01g0702500;Os04g0444300;Os07g0259100;Os04g0442300;Os04g0530500;Os05g0470700;Os02g0164900;Os05g0349800;Os01g0733200;Os12g0583000;Os01g0314100;Os09g0454500;Os06g0639100;Os06g0158…	OsNAC8;GH3-2;OsSAUR40;;OsERF#117;OsIDI2;RAB21;BETACA1;HK5;OsMSRMK2;OsHsp17.7;AOS1;;Os6PGDH2;HSP70;;;OsLEA22;OsARGOS;ETR4;OSRR1;OsRDCP1;OsRFP;OsARF6a;Em*;OsHsfC1b;;;OsalphaCA9;;;;;;prx43;OsABI5-1;GRF1;;;OsARF11;OsPFPA2;DRUS2;OsARF24;RAB16B;OsIAA5;RAB21;OsLEA20;OsOS-9;OsSAUR12;OsWRKY24;OsIAA21;OsHsp17.3;OsCDPK21;;LIP9;OsGH3-11;OsMFT2;OsHsfA7;OsEnS-122;;;;OsIAA4;OsMGD;MOS3/SAR3;OsSKIPa;;OsIAA17;OsAR…
15	GO:0004683	MF	calmodulin-dependent protein kinase activity	15/2994	64/32552	0.000567168	Os05g0585500;Os05g0467150;Os01g0832450;Os03g0128700;Os07g0641200;Os05g0489900;Os12g0133500;Os02g0126400;Os03g0248600;Os05g0467000;Os04g0584600;Os08g0540400;Os07g0619800;Os01g0832300;Os07g0568600	OsCDPK15;;;OSCDPK7;OsCDPK30;DMI3;OsCDPK26;CDPK4;OsEno2;OsCDPK16;OsCDPK13;OsCDPK21;;OsCDPK3;OsCDPK20
80	GO:0046394	BP	carboxylic acid biosynthetic process	80/2994	596/32552	0.000577995	Os06g0531200;Os03g0790900;Os08g0540100;Os03g0382100;Os04g0518400;Os04g0516600;Os08g0484500;Os06g0232233;Os11g0696200;Os04g0445700;Os04g0271200;Os11g0216900;Os08g0245400;Os12g0121300;Os11g0128800;Os03g0815200;Os07g0485100;Os03g0152400;Os03g0780800;Os12g0534000;Os01g0369900;Os06g0111600;Os03g0161800;Os03g0264000;Os03g0376100;Os09g0277800;Os08g0225000;Os10g0549500;Os03g0767000;Os12g0290150;Os08g0200…	OsDJ-1E;AAO3;;;OsPAL07;;;;;;OsPAS2;OsIDI2;;;;;;OsACS1;FAH2;DHQDT/SDH;OsOPR10;;Sip2A;;;;ZL16;;AOS1;;;OASA1;;;;;OsLOX1;;;;;;;OsGRX12;;OsKASI;;TS;;AO;;OsAGD2;FATB1;OsGS1;;P5CS2;;;OsDAHPS1;;;OsTSA;;;OsMTK;;TS;;;;OsABA2;;;RCS3;OsDHODH1;OsGME2;OsGME1;Se13;OsIGL;
6	GO:0000245	BP	spliceosomal complex assembly	6/2994	13/32552	0.000584544	Os09g0552300;Os05g0289400;Os03g0263500;Os02g0142300;Os02g0478900;Os02g0146400	;;;;;
23	GO:0009620	BP	response to fungus	23/2994	119/32552	0.000616168	Os09g0401600;Os11g0701400;Os01g0769700;Os01g0148000;Os11g0701500;Os11g0701600;Os03g0122300;Os07g0570700;Os01g0516600;Os03g0285800;Os11g0592200;Os03g0767000;Os11g0701800;Os06g0726100;Os01g0386700;Os03g0324300;Os09g0401550;Os06g0498400;Os11g0701100;Os11g0592000;Os11g0592100;Os03g0667100;Os11g0582400	;C10150;DRUS2;;;;FLS;;;OsMSRMK2;OsPR4;AOS1;C10701;Cht3*;;EIL1;;;riceXIP;OsPR4c;OsPR4b;OsNPR3;OsEnS-146
14	GO:0019362	BP	pyridine nucleotide metabolic process	14/2994	58/32552	0.000624708	Os11g0484500;Os11g0276300;Os07g0604000;Os01g0957100;Os02g0134400;Os01g0926300;Os04g0436400;Os09g0529100;Os09g0345700;Os06g0133800;Os04g0266900;Os12g0290150;Os04g0306400;Os03g0416500	Os6PGDH2;;;;OsLASPO;;;;;OsTK;;;OsRPI;
9	GO:1901002	BP	positive regulation of response to salt stress	9/2994	28/32552	0.000635362	Os02g0526400;Os04g0459800;Os02g0759800;Os03g0285800;Os04g0584600;Os03g0322900;Os01g0867300;Os05g0555100;Os02g0327000	ClpD1;;OsSKIPa;OsMSRMK2;OsCDPK13;LEA17;BZIP12;OsPP2A-B'kappa;OsGAP1
49	GO:0044042	BP	glucan metabolic process	49/2994	326/32552	0.000673678	Os06g0696400;Os08g0473900;Os07g0551600;Os11g0539200;Os06g0232233;Os07g0551700;Os08g0520900;Os02g0529450;Os04g0449300;Os02g0275200;Os01g0771900;Os01g0851700;Os05g0580000;Os02g0772000;Os10g0437600;Os11g0204600;Os09g0457800;Os01g0715400;Os02g0765600;Os07g0243200;Os08g0379300;Os12g0297500;Os06g0367100;Os09g0478100;Os02g0763200;Os06g0211700;Os09g0457532;Os07g0412100;Os08g0191433;Os09g0457400;Os06g0498…	OsXTH11;Amy3D/E*(RAmy3D/E);OsCslF9;OsXTH2;;OsCslF8;OsPHS8;;;;;Pho2;OsAGPL3;;OsSSIIc;;Amy3A/B/C*(RAmy3A/B/C);OsSTA30;AMY1A;AGPL4;OsPP100;;;OsCslE1;;;;GBSSII;SSIIIA;Amy3A/B/C*(RAmy3A/B/C);;OsSSIIb;OsCesA8;OsBAK1-10;BC6;;;OsCesA6;BC10;;;OsXTH18;OsGT2;OsXTH12;GSL5;;;OsTBL34;
154	GO:0006082	BP	organic acid metabolic process	154/2994	1287/32552	0.000674772	Os06g0667600;Os06g0531200;Os10g0100700;Os05g0104700;Os04g0486600;Os07g0163000;Os08g0431300;Os06g0232233;Os04g0445700;Os11g0216900;Os08g0245400;Os08g0162800;Os11g0591100;Os12g0534000;Os08g0327400;Os11g0605500;Os03g0856700;Os06g0486800;Os08g0225000;Os03g0767000;Os03g0826500;Os02g0205500;Os01g0855600;Os01g0814800;Os03g0790900;Os04g0271450;Os11g0484500;Os01g0369900;Os03g0286200;Os01g0855700;Os02g0644…	;OsDJ-1E;OsPDX1.3b;PGIP4;GAPDH;OsD-LDH;;;;OsIDI2;;OsACBP1;OsGME2;DHQDT/SDH;;ACX2;GA20OX1;OsFDH;ZL16;AOS1;OASA1;;HS1;;AAO3;;Os6PGDH2;OsOPR10;;;;TS;;MDH;OsHDS;;;;;OsMTK;;NADP-ME2;OsABCD1;;;OsNR1;OsGME1;OsKASI;OsPFK01;OsGAD1;OsACBP2;TDC2;OsPAS2;;;;NRT2.3;;;;;P5CS2;OsDHODH1;;OsABCD2;;;;;;;;AO;;OsL55;OsDAHPS1;;;;;;OsPFPA2;;OsPAL07;OsEno2;;AST;FATB1;;;OsLACS1;;FAH2;Sip2A;GLYI-11;;;;;;;;;OsGAD3;;OsTSA;A…
8	GO:1902584	BP	positive regulation of response to water deprivation	8/2994	23/32552	0.000702459	Os02g0526400;Os06g0154200;Os04g0459800;Os01g0867300;Os06g0154300;Os05g0542500;Os03g0322900;Os02g0759800	ClpD1;D3;;BZIP12;;OsLEA3-1;LEA17;OsSKIPa
352	GO:0051234	BP	establishment of localization	352/2994	3241/32552	0.000763456	Os11g0137100;Os02g0700500;Os01g0966100;Os05g0540300;Os04g0390500;Os07g0603800;Os01g0175700;Os01g0279700;Os05g0519400;Os04g0377600;Os07g0150100;Os02g0716800;Os01g0664100;Os05g0101200;Os02g0649900;Os04g0588700;Os02g0190300;Os08g0338700;Os05g0468750;Os05g0269200;Os02g0229400;Os05g0477900;Os05g0113300;Os06g0154200;Os09g0450200;Os01g0871600;Os07g0575100;Os08g0480000;Os08g0224300;Os05g0436950;Os08g0153…	;OsPUT1;OsABCD2;;OsYSL6;OsPTR4;BOR2;OsPT21;OsSec18;;OsOSCA3.1;OsNRT1.5B;;OsPex14;YSL2;OsABCC7;OsABCB9;;;SLAC;TMT2;OsLTP1.4;OsCHX12;D3;;OsPOT;;;ARE1;;;OsLTP1.18;OsATL13;;;OsVAMP7111;OsSWEET15;OsSTA203;RPL3B;;;OsLTP1.13;;;OsTIP1;;OsPIN1D;OsPDR8;;;;;OsOS-9;;;osACA6;;;;OsNucAP2;OsPTR3;OsLTP2.5;;OsECA1;;OsPUT3;RPL3A;;OsCAT4;;;;OsHAK9;BOR1;OsNIP3;;;;;;OsPTR9;STAR1;OsDHHC1;OsAAP11B;;;;;;OsATL15;OsARFB1d…
3	GO:0001578	BP	microtubule bundle formation	3/2994	3/32552	0.000777369	Os01g0718300;Os03g0602300;Os03g0602400	D61;brd1;
28	GO:0006643	BP	membrane lipid metabolic process	28/2994	159/32552	0.000794757	Os01g0580100;Os02g0802700;Os04g0271200;Os04g0271450;Os09g0454100;Os01g0928700;Os03g0360800;Os05g0165400;Os01g0850100;Os03g0268300;Os03g0264000;Os08g0225000;Os06g0226950;Os07g0102000;Os01g0166700;Os09g0266400;Os01g0166400;Os02g0814200;Os01g0782200;Os07g0100300;Os02g0219400;Os01g0752600;Os05g0220100;Os02g0781600;Os05g0290300;Os05g0531500;Os02g0688900;Os07g0444000	;OsMGD;OsPAS2;;OsRhmbd15;OsLCB2a2;;;;;;ZL16;DSH1;;;;;Os0053;;SQD2.1;;;;;;;;
158	GO:0009507	CC	chloroplast	158/2994	1326/32552	0.000795711	Os11g0448400;Os04g0514400;Os09g0505800;Os10g0567100;Os06g0232233;Os02g0733800;Os05g0580000;Os01g0279700;Os03g0113100;Os02g0197600;Os08g0327400;Os01g0501700;Os06g0486800;Os03g0767000;Os03g0826500;Os08g0167500;Os02g0664300;Os01g0814800;Os11g0484500;Os02g0815400;Os03g0286200;Os02g0644700;Os03g0812000;Os02g0794700;Os03g0209600;Os07g0562700;Os02g0603800;Os08g0520900;Os10g0485300;Os08g0379300;Os01g0652…	OsSIG2A;;;OsCAO2;;OsSET13;OsAGPL3;OsPT21;TK;;;OsTATC;OsFDH;AOS1;OASA1;OsCRR6;OsSub19;;Os6PGDH2;;;;;;;;OsHDS;OsPHS8;;OsPP100;;;;NADP-ME2;OsSTA135;;;;OsCBSCLC8;;LYL1;;Osppc;NTRC;;GSA;;AGPL4;;OsCCD1;RbcS3;;;;;AST;OsPT24;;;;OsHAK23;;OsDAHPS1;;;;OsClp9;;;;;;;;;FGL;;;;;;;OsSSIIb;OsAPx3;OsABCD1;OsChlH;Pho2;;OsSSIIc;HEMA1;;OsSTA30;;OsRPL23A;AL2;;OsNPC6;;;;GBSSII;PSBS1;OsGRX9;OsBamy2;;;;;;OsTSA;;Aldo;OsAP…
89	GO:0016758	MF	hexosyltransferase activity	89/2994	682/32552	0.00078335	Os01g0580100;Os05g0500200;Os07g0551700;Os09g0422500;Os04g0449300;Os02g0275200;Os03g0377700;Os01g0675500;Os01g0850100;Os11g0150632;Os04g0534100;Os02g0763200;Os06g0211700;Os03g0316200;Os07g0503300;Os07g0208500;Os04g0556400;Os04g0249500;Os05g0518600;Os05g0152400;Os02g0164300;Os12g0583000;Os04g0203600;Os05g0527000;Os06g0564800;Os09g0531900;Os09g0478100;Os07g0296100;Os04g0206450;Os01g0166400;Os11g0236…	;;OsCslF8;BC6;;;OsCslA5;OsIRX9L;;;;;;OsGolS1;OsUGT707A5;OsCesA8;;SUS7;OsTPS1;;;;;OsUGT706C3;;;OsCslE1;;;;sps11;SUS5;;;SQD2.1;;OsXTH12;GSL5;;;;OsUGT74H4;OsMGD;;;;OsSSIIb;;Pho2;;OsSSIIc;UDP-GT;UGT;;;;;GBSSII;;;wsi76;BC10;;;OsXTH18;;;OsXTH11;OsCslF9;OsXTH2;;OsGT2;;;;Os11bglu36;;;SSIIIA;SUS1;;OsGT6;OsCesA6;;SUS3;OsGGT;;SUS6;
27	GO:0097305	BP	response to alcohol	27/2994	150/32552	0.000897008	Os02g0759800;Os03g0218400;Os01g0148000;Os11g0454200;Os11g0453900;Os05g0349800;Os01g0159600;Os11g0454000;Os01g0826400;Os01g0733200;Os10g0362300;Os03g0266900;Os03g0267200;Os02g0198400;Os11g0484500;Os03g0684500;Os10g0561400;Os04g0433800;Os08g0540400;Os01g0859300;Os10g0505900;Os02g0669100;Os01g0111600;Os08g0467500;Os01g0702500;Os12g0583000;Os07g0562700	OsSKIPa;OsMST4;;RAB16B;RAB21;Em*;OsLEA20;RAB21;OsWRKY24;OsHsfC1b;HK5;OsHsp17.3;OsHsp17.7;;Os6PGDH2;;OsMYBS3;OsRecQl4;OsCDPK21;OsABI5-1;;LIP9;OsMFT2;OsEnS-122;OsLEA22;;
4	GO:0009647	BP	skotomorphogenesis	4/2994	6/32552	0.000920045	Os01g0718300;Os03g0602300;Os03g0602400;Os04g0469700	D61;brd1;;
53	GO:0010035	BP	response to inorganic substance	53/2994	363/32552	0.000923255	Os02g0802700;Os04g0661600;Os02g0596700;Os02g0716800;Os01g0896500;Os06g0154300;Os05g0540300;Os03g0218400;Os03g0810800;Os04g0584600;Os04g0631100;Os11g0454200;Os11g0453900;Os01g0851700;Os01g0500500;Os04g0605500;Os11g0216900;Os05g0351200;Os11g0454000;Os03g0285800;Os07g0659600;Os10g0362300;Os03g0266900;Os07g0448800;Os07g0448100;Os03g0267200;Os07g0211900;Os10g0561400;Os11g0484500;Os08g0519700;Os06g0639…	OsMGD;;;OsNRT1.5B;OsStr10;;;OsMST4;OsABA2;OsCDPK13;;RAB16B;RAB21;Pho2;;ACA11;OsIDI2;OsERF#117;RAB21;OsMSRMK2;OsANN6;HK5;OsHsp17.3;OsPIP2a;OsPIP2;OsHsp17.7;;OsMYBS3;Os6PGDH2;;;;OsbHLH033;Oshsp16.9C;Os0053;REL2;;ART1;OsABI5-1;;JAR1;LIP9;AST;OsHsfA7;D3;GRF1;;OsLEA22;STAR1;NRT2.3;YSL2;;
4	GO:0019153	MF	protein-disulfide reductase (glutathione) activity	4/2994	6/32552	0.000920045	Os04g0244400;Os02g0618100;Os04g0508300;Os08g0558200	OsGRX12;OsGRX9;grx;OsGRX20
590	GO:0005634	CC	nucleus	590/2994	5694/32552	0.000941088	Os11g0137100;Os01g0572300;Os01g0668200;Os03g0214200;Os03g0300400;Os12g0236100;Os12g0299600;Os03g0591300;Os05g0351200;Os02g0723300;Os07g0684900;Os12g0480250;Os01g0261200;Os03g0685800;Os03g0285800;Os02g0713700;Os01g0583100;Os12g0599550;Os03g0721900;Os03g0390200;Os09g0539500;Os09g0326800;Os06g0154200;Os02g0827300;Os08g0305300;Os07g0575100;Os08g0337100;Os01g0862800;Os03g0719800;Os04g0608400;Os05g0121…	;OsIDD11;;MODD;JIOsPR10;;;OsbHLH140;OsERF#117;;WOX11;;OsNAC8;;OsMSRMK2;;OsPP2C06/OsABI2;OsbHLH116;;SAPK1;OSK20;OsRpn1a;D3;;;;;ENAC1;PHYA;;RSR1;;;;;;OsIAA4;;OsSDS;OsPP2A-B'kappa;;;CaM61;OsbZIP34;OsbZIP68;PP2C1;;;OsCrll1;;;;EIL1;OsMed22_2;OsRH30;NAC122;;;;GRF1;OsWD40-25;OsHRZ2;;;;ONAC072;;;LHY;OsMPH1;OsbHLH101;OsIAA5;;;;ONAC085;OsAFB2;;;;;OsSPL12;;OsTCP19;;;CycL1;OSH15;;OsMFT2;OsARF22;;;DMI3;;OsSET…
82	GO:0016053	BP	organic acid biosynthetic process	82/2994	623/32552	0.000966191	Os06g0531200;Os03g0790900;Os03g0856700;Os08g0540100;Os03g0382100;Os04g0518400;Os04g0516600;Os08g0484500;Os06g0232233;Os10g0104000;Os11g0696200;Os01g0177400;Os04g0271200;Os11g0216900;Os08g0245400;Os12g0121300;Os11g0128800;Os03g0815200;Os07g0485100;Os03g0152400;Os03g0780800;Os12g0534000;Os01g0369900;Os06g0111600;Os03g0161800;Os03g0264000;Os03g0376100;Os09g0277800;Os08g0225000;Os10g0549500;Os03g0767…	OsDJ-1E;AAO3;GA20OX1;;;OsPAL07;;;;;;D18;OsPAS2;OsIDI2;;;;;;OsACS1;FAH2;DHQDT/SDH;OsOPR10;;Sip2A;;;;ZL16;;AOS1;;;OASA1;;;;;OsLOX1;;;;;;;OsGRX12;;OsKASI;;TS;;AO;;OsAGD2;FATB1;OsGS1;;P5CS2;;;OsDAHPS1;;;OsTSA;;;OsMTK;;TS;;;;OsABA2;;;RCS3;OsDHODH1;OsGME2;OsGME1;Se13;OsIGL;
8	GO:0006098	BP	pentose-phosphate shunt	8/2994	24/32552	0.000969299	Os11g0484500;Os07g0604000;Os01g0926300;Os09g0529100;Os06g0133800;Os04g0266900;Os04g0306400;Os03g0416500	Os6PGDH2;;;;OsTK;;OsRPI;
69	GO:0090407	BP	organophosphate biosynthetic process	69/2994	505/32552	0.00105072	Os01g0580100;Os03g0722000;Os04g0661600;Os12g0192500;Os01g0752600;Os07g0102000;Os03g0645100;Os09g0505800;Os09g0454100;Os09g0518700;Os12g0589100;Os08g0431300;Os04g0625200;Os02g0781600;Os04g0657100;Os03g0113100;Os03g0360800;Os05g0165400;Os11g0696200;Os03g0118800;Os08g0530000;Os12g0616900;Os12g0121300;Os01g0957100;gene-atpA;Os07g0421200;Os10g0100700;Os06g0617800;Os05g0573300;Os03g0701800;Os12g0566300…	;OsSTA112;;;;;;;OsRhmbd15;OsITPK6;OsAPT1;;;;OsFPPS3;TK;;;;;;;;;;;OsPDX1.3b;;;OsPIPK1;;;ZL16;PGIP4;;;OsFPPS2;;;;;;;;;OsHDS;;LYL1;;;;;;;OsDXS;;OsLASPO;;OsEnS-3;;LPA1;;;;;;;OsDXS2;
155	GO:0005829	CC	cytosol	155/2994	1309/32552	0.00105679	Os06g0531200;Os03g0122000;Os05g0540300;Os04g0486600;Os10g0495300;Os10g0489100;Os04g0118400;Os03g0586700;Os03g0648900;Os10g0560450;Os05g0517200;Os08g0366000;Os11g0454000;Os01g0966000;Os04g0645100;Os08g0162800;Os06g0232200;Os05g0169200;Os03g0381300;Os09g0397300;Os04g0421800;Os01g0939700;Os01g0583100;Os11g0139900;Os11g0484500;Os05g0367400;Os07g0626500;Os05g0518600;Os03g0832600;Os01g0702500;Os09g0482…	OsDJ-1E;;;GAPDH;;OsPRMT6a;;;;OsATG3b;OsTPS6;Osppc;RAB21;;FLO2;OsACBP1;;OsATG18d;;;;;OsPP2C06/OsABI2;;Os6PGDH2;;;OsTPS1;;OsLEA22;OsHsp90;OsSTA45;;;OsTPS5;;OsISC1;OsGAD1;OsACBP2;;;;OsPP2C33;PEPCK;;;;;;Em*;ROMT9;OsPP2A-B'kappa;;OsCPn60alpha1;RPS3A;OSCDPK7;;OsZTL2;OsHPR1;;PP2C1;;;OsCPn60beta2;OsHSP82;OsATG13b;;OMT;;;BIP107;;;OsDH1;OsDjA4;rImpa1a;;OsSub19;;OsPFPA2;;OsTK;;RAB16B;RAB21;;Pho2;OsEnS-62;Os…
34	GO:0016830	MF	carbon-carbon lyase activity	34/2994	209/32552	0.00104587	Os08g0465800;Os04g0498650;Os10g0204400;Os06g0258900;Os04g0516600;Os02g0258900;Os06g0661800;Os06g0131350;Os03g0780800;Os10g0167600;Os03g0278000;Os12g0291100;Os03g0826500;Os06g0226950;Os10g0356000;Os02g0611200;Os02g0814200;Os10g0545200;Os07g0437500;Os04g0498600;Os04g0467700;Os01g0969100;Os08g0366000;Os03g0236200;Os11g0171300;Os06g0608700;Os09g0560600;Os02g0572400;Os01g0110700;Os02g0109100;Os03g0255…	OsGAD1;;PEPCK;;;;;;FAH2;qUVR-10;UXS;RbcS3;OASA1;DSH1;OsrbcL1;SAMDC2;Os0053;OsGL1-10;TDC2;SAMDC;;;Osppc;OsGAD3;Aldo;OsAld-Y;;;Osppc-b;;;RbcS1;;
188	GO:0009536	CC	plastid	188/2994	1627/32552	0.00110733	Os08g0127100;Os11g0448400;Os02g0255700;Os04g0514400;Os09g0505800;Os07g0243200;Os01g0616300;Os06g0232233;Os02g0733800;Os05g0580000;Os01g0279700;Os11g0204600;Os03g0113100;Os04g0645100;Os02g0197600;Os08g0327400;Os01g0501700;Os06g0486800;Os03g0767000;Os03g0826500;Os08g0167500;Os02g0664300;Os01g0814800;Os05g0506000;Os11g0484500;Os02g0815400;Os03g0286200;Os02g0644700;Os03g0812000;Os02g0794700;Os03g0209…	OsHT;OsSIG2A;FLL1;;;AGPL4;;;OsSET13;OsAGPL3;OsPT21;;TK;FLO2;;;OsTATC;OsFDH;AOS1;OASA1;OsCRR6;OsSub19;;;Os6PGDH2;;;;;;;;OsHDS;OsPHS8;;OsPP100;;;OsCHX12;;;NADP-ME2;;;OsPT25;;;;OsCBSCLC8;;LYL1;;;Osppc;NTRC;VYL;;;GSA;;;OsDHODH1;OsSTA135;;OsCCD1;RbcS3;;;;;;AST;OsPT24;;;;OsHAK23;;;OsDAHPS1;;;;OsClp9;;;;;;;;;;;FGL;;;;;;;;OsSSIIb;OsAPx3;OsABCD1;OsChlH;Pho2;;OsSSIIc;HEMA1;;OsGRX20;OsSTA30;;;OsPUB70;OsRPL2…
9	GO:0004805	MF	trehalose-phosphatase activity	9/2994	30/32552	0.00111169	Os07g0485000;Os03g0386500;Os07g0624600;Os08g0414700;Os09g0397300;Os09g0376800;Os05g0517200;Os02g0790500;Os05g0518600	;OsTPP9;OsTPP3;;;;OsTPS6;OsTPS5;OsTPS1
52	GO:0009791	BP	post-embryonic development	52/2994	360/32552	0.00122601	Os06g0275000;Os04g0469700;Os06g0473800;Os03g0856700;Os03g0602300;Os01g0769700;Os03g0151300;Os05g0586200;Os05g0351200;Os03g0701800;Os05g0571000;Os11g0423200;Os01g0812000;Os03g0113100;Os10g0197101;Os04g0629100;Os01g0725800;Os08g0564300;Os03g0285800;Os05g0121200;Os03g0279900;Os01g0185200;Os06g0367100;Os05g0576700;Os01g0718300;Os07g0684900;Os02g0649900;Os03g0111700;Os03g0195400;Os01g0182600;Os09g0533…	SE1;;;GA20OX1;brd1;DRUS2;JMJ701;JAR1;OsERF#117;OsPIPK1;OsWD40-123;;GAMYB;TK;;OsSET21;OsWD40-24;OsABCB22;OsMSRMK2;;;;;;D61;WOX11;YSL2;;;GI;OsLon1;;;OsGIF3;OsMYBS3;OsARF11;OsABI5-1;YAB1;OsBBX29;SAPK2;EHD3;;SPIN1;;;;;GO;;OsELF3.2;;OsBBX4
8	GO:0071014	CC	post-mRNA release spliceosomal complex	8/2994	25/32552	0.00131143	Os02g0107000;Os03g0743800;Os06g0730800;Os02g0324300;Os06g0711600;Os12g0615800;Os05g0289400;Os07g0644300	;;;;;;;XAB2
321	GO:0071840	BP	cellular component organization or biogenesis	321/2994	2958/32552	0.00135232	Os08g0293100;Os11g0137100;Os05g0526200;Os12g0236100;Os02g0255700;Os07g0642100;Os03g0711650;Os01g0966100;Os07g0551700;Os09g0422500;Os07g0644300;Os10g0495300;Os02g0267200;Os04g0449300;Os05g0110700;Os11g0150632;Os12g0105700;Os10g0560450;Os02g0620100;Os03g0119900;Os12g0277500;Os03g0377700;Os04g0488100;Os09g0531900;Os10g0460900;Os03g0225500;Os05g0519400;Os04g0585300;Os01g0675500;Os04g0645100;Os06g0704…	;;;;FLL1;;;OsABCD2;OsCslF8;BC6;XAB2;;OsEXPA13;;;;;OsATG3b;;;OsCPn60alpha1;OsCslA5;OsRad21-2;;;NUP133;OsSec18;;OsIRX9L;FLO2;OsHAC704;OsEnS-57;;OsEXPA29;;OsATG18d;;;OsHsp17.7;;OsRuvBL1b;;;;;;;OsDjC11;;ENL1;OsFtsH2;OsCYP38;;;;;;;;;OsCesA8;;;;;;;;OsXAT3;;eIF-3e;;;;;;OsTPS1;;;OsTUB4;;;;MEL1;;;;;;;;;OsISC7;OsCPn60beta2;;OsPGL33;;;;;;VYL;;;OsPGL16;;OsSDS;;OsEXPA22;D61;OsADF3;;OsNucAP2;;OsISC8;;OsVAMP711…
7	GO:0072659	BP	protein localization to plasma membrane	7/2994	20/32552	0.0014587	Os01g0898300;Os03g0722000;Os05g0519400;Os02g0143200;Os03g0392250;Os10g0495300;Os03g0683700	OsSPR1;OsSTA112;OsSec18;;;;
17	GO:0006576	BP	cellular biogenic amine metabolic process	17/2994	82/32552	0.00148731	Os07g0182100;Os06g0131350;Os04g0671200;Os03g0797400;Os04g0498600;Os06g0632200;Os04g0671300;Os04g0498650;Os08g0135900;Os07g0437500;Os10g0532100;Os01g0855700;Os04g0467700;Os03g0826500;Os10g0532150;Os01g0855600;Os02g0611200	OsTSA;;PAO4;OsIGL;SAMDC;TS;PAO5;;TS;TDC2;OsHDMA704;;;OASA1;OsHDMA704;HS1;SAMDC2
17	GO:0044106	BP	cellular amine metabolic process	17/2994	82/32552	0.00148731	Os07g0182100;Os06g0131350;Os04g0671200;Os03g0797400;Os04g0498600;Os06g0632200;Os04g0671300;Os04g0498650;Os08g0135900;Os07g0437500;Os10g0532100;Os01g0855700;Os04g0467700;Os03g0826500;Os10g0532150;Os01g0855600;Os02g0611200	OsTSA;;PAO4;OsIGL;SAMDC;TS;PAO5;;TS;TDC2;OsHDMA704;;;OASA1;OsHDMA704;HS1;SAMDC2
58	GO:0006790	BP	sulfur compound metabolic process	58/2994	416/32552	0.00149006	Os09g0338400;Os06g0146400;Os03g0645100;Os08g0540100;Os01g0949750;Os11g0181500;Os10g0365050;Os08g0431300;Os01g0764000;Os03g0789433;Os08g0277300;Os12g0192500;Os11g0696200;Os07g0100300;Os11g0216900;Os08g0245400;Os11g0128800;Os01g0966000;Os03g0376100;Os03g0747800;Os01g0369700;Os08g0544900;Os09g0367700;Os12g0485500;Os03g0161800;Os03g0135300;Os03g0285800;Os03g0815200;Os12g0566300;Os05g0412800;Os01g0374…	OsISC1;OsISC7;;;OsGSTU35;OsISC12;;;OsGSTF2;;;;;SQD2.1;OsIDI2;;;;;RCS3;OsGSTF5;;OsGSTU5;OsISC8;Sip2A;OsGSTF3;OsMSRMK2;;;OsGSTU16;OsGSTF12;;;;;OsGSTU2;;;;;;OsGSTZ1;;OsATPS;OsARP;OsDXS;OsMTK;OsGSTU1;;OsDXS2;;;;OsGSTU17;;;;OsGSTU50
46	GO:0034637	BP	cellular carbohydrate biosynthetic process	46/2994	312/32552	0.00149953	Os07g0551600;Os02g0772000;Os07g0551700;Os08g0520900;Os04g0449300;Os02g0275200;Os06g0232233;Os05g0517200;Os05g0580000;Os10g0437600;Os11g0204600;Os07g0485000;Os01g0675500;Os03g0386500;Os07g0624600;Os07g0243200;Os09g0397300;Os06g0367100;Os09g0478100;Os02g0763200;Os06g0211700;Os07g0296100;Os07g0412100;Os11g0236100;Os08g0191433;Os08g0414700;Os01g0880200;Os07g0208500;Os03g0266800;Os09g0422500;Os05g0426…	OsCslF9;;OsCslF8;OsPHS8;;;;OsTPS6;OsAGPL3;OsSSIIc;;;OsIRX9L;OsTPP9;OsTPP3;AGPL4;;;OsCslE1;;;;GBSSII;sps11;SSIIIA;;;OsCesA8;OsBAK1-10;BC6;;;OsSSIIb;;OsCesA6;BC10;;OsTPS1;;OsGT2;GSL5;;;OsTPS5;OsTBL34;
29	GO:0022625	CC	cytosolic large ribosomal subunit	29/2994	174/32552	0.00148244	Os03g0341100;Os01g0896700;Os02g0821200;Os08g0326400;Os12g0150100;Os02g0785800;Os01g0348700;Os07g0613200;Os04g0473400;Os03g0408300;Os02g0235600;Os11g0168200;Os07g0180900;Os09g0485900;Os02g0284600;Os08g0234000;Os09g0258600;Os10g0465800;Os03g0755625;Os04g0605900;Os12g0567700;Os03g0337800;Os03g0579550;Os02g0503400;Os03g0756000;Os12g0167900;Os05g0486700;Os03g0576700;Os01g0276000	;;;OsRPL7A;;;OsRPL23A;;OsRPL6;;;RPL3B;;;OsRPL27.3;;rpl22;OsRPL21.2;;rpl7;rpl2;RPL19.3;;OsRPL35;;RPL3A;;RPL13b;
23	GO:0046467	BP	membrane lipid biosynthetic process	23/2994	125/32552	0.00151512	Os01g0580100;Os02g0802700;Os04g0271200;Os01g0928700;Os03g0360800;Os05g0165400;Os01g0850100;Os03g0268300;Os03g0264000;Os08g0225000;Os06g0226950;Os07g0102000;Os04g0271450;Os01g0166400;Os02g0814200;Os01g0782200;Os07g0100300;Os02g0219400;Os01g0752600;Os05g0220100;Os02g0781600;Os05g0290300;Os02g0688900	;OsMGD;OsPAS2;OsLCB2a2;;;;;;ZL16;DSH1;;;;Os0053;;SQD2.1;;;;;;
23	GO:0043648	BP	dicarboxylic acid metabolic process	23/2994	127/32552	0.00168046	Os08g0465800;Os05g0574400;Os03g0337900;Os08g0484500;Os12g0515400;Os06g0536800;Os12g0534000;Os03g0236200;Os01g0949400;Os12g0290150;Os03g0117000;Os01g0682001;Os03g0760700;Os03g0299900;Os08g0434300;Os03g0389700;Os06g0699700;Os01g0927900;Os09g0560600;Os01g0926300;Os01g0723400;Os01g0558200;Os08g0342400	OsGAD1;;;;;;DHQDT/SDH;OsGAD3;Se13;;;;;OsAGD2;MDH;OsDAHPS1;;;;;NADP-ME2;;
79	GO:0009755	BP	hormone-mediated signaling pathway	79/2994	606/32552	0.00172412	Os03g0700800;Os11g0137100;Os04g0661600;Os06g0335500;Os12g0604200;Os04g0442300;Os03g0300400;Os01g0313300;Os01g0205700;Os01g0867300;Os01g0675700;Os05g0230700;Os08g0393700;Os03g0390200;Os06g0685700;Os04g0348600;Os04g0584600;Os04g0442100;Os10g0362300;Os11g0694500;Os07g0619800;Os02g0164900;Os05g0351200;Os07g0182400;Os04g0673300;Os01g0386700;Os01g0826400;Os02g0219800;Os03g0128700;Os07g0641200;Os12g0479…	;;;OsIAA21;;OSRR1;JIOsPR10;OsERF#068;GSK1;BZIP12;OsIAA5;OsIAA17;;SAPK1;OsARF10;OsPRR12;OsCDPK13;;HK5;;;OsARF6a;OsERF#117;OsIAA24;RR6;;OsWRKY24;OsTET2;OSCDPK7;OsCDPK30;OsARF24;;OsAFB2;;SAPK2;;D61;OsERF#094;RPR10b;OsPHP3;OsPP2C06/OsABI2;EIN2;;GID1;OsCrll1;OsARF22;OsIAA19;SAPK4;EIL1;OsCDPK16;OsCDPK26;OsCDPK21;CDPK4;OsARF11;OsABI5-1;OSK20;JAR1;TMS10;RSOsPR10;OsERF1;OsSCP10;OsCDPK15;;;OsCDPK3;OSRR2;DM…
42	GO:0000271	BP	polysaccharide biosynthetic process	42/2994	281/32552	0.00172731	Os07g0551600;Os02g0772000;Os07g0551700;Os09g0422500;Os04g0449300;Os02g0275200;Os06g0232233;Os09g0531900;Os05g0580000;Os10g0437600;Os11g0204600;Os01g0675500;Os07g0243200;Os03g0330000;Os11g0124900;Os09g0478100;Os02g0763200;Os06g0211700;Os07g0296100;Os09g0480400;Os06g0367100;Os07g0412100;Os08g0191433;Os01g0880200;Os07g0208500;Os03g0266800;Os08g0520900;Os05g0426400;Os02g0744700;Os06g0232200;Os07g0252…	OsCslF9;;OsCslF8;BC6;;;;;OsAGPL3;OsSSIIc;;OsIRX9L;AGPL4;;;OsCslE1;;;;;;GBSSII;SSIIIA;;OsCesA8;OsBAK1-10;OsPHS8;;OsSSIIb;;OsCesA6;BC10;;;;OsGT2;GSL5;;;;OsTBL34;
99	GO:0008610	BP	lipid biosynthetic process	99/2994	795/32552	0.00187009	Os06g0232233;Os05g0165400;Os04g0445700;Os01g0850100;Os07g0421200;Os02g0205500;Os03g0399532;Os08g0225000;Os08g0465700;Os03g0767000;Os03g0195400;Os04g0271450;Os01g0369900;Os02g0814200;Os01g0782200;Os02g0644700;Os02g0817900;Os06g0143400;Os09g0454100;Os02g0603800;Os04g0691900;Os03g0790900;Os01g0234850;Os06g0196600;Os04g0271200;Os01g0885600;Os12g0121300;Os06g0111600;Os03g0288700;Os08g0200100;Os12g0626…	;;;;;;;ZL16;CYP76M1;AOS1;;;OsOPR10;Os0053;;;CYP97A4;FATB1;OsRhmbd15;OsHDS;;AAO3;OsEnS-3;OsKASI;OsPAS2;;;;;;PSY2;OsFPPS2;;;;;;AO;;;;OsOSC1;OsCPD1;;;;GA20OX1;Ossmt2-1;;;OsFPPS3;;OsLACS1;FAH2;;;;PSY1;;OsGL1-10;;;;;;;;;;;;OsDXS2;OsMGD;OsSTA112;;brd1;OsLCB2a2;;D18;;OsACS1;;;OsPIPK1;;DSH1;;OsGRX12;;SQD2.1;;OsDXS;;;;OsABA2;;OsLOX1;
5	GO:0006935	BP	chemotaxis	5/2994	11/32552	0.00188592	Os01g0580100;Os03g0285800;Os09g0525700;Os05g0269500;Os01g0605400	;OsMSRMK2;;;
5	GO:0040011	BP	locomotion	5/2994	11/32552	0.00188592	Os01g0580100;Os03g0285800;Os09g0525700;Os05g0269500;Os01g0605400	;OsMSRMK2;;;
5	GO:0000972	BP	transcription-dependent tethering of RNA polymerase II gene DNA at nuclear periphery	5/2994	11/32552	0.00188592	Os01g0635400;Os12g0165900;Os03g0225500;Os01g0383900;Os03g0172000	OsWD40-20;OsNucAP2;NUP133;APIP12;MOS3/SAR3
5	GO:0042762	BP	regulation of sulfur metabolic process	5/2994	11/32552	0.00188592	Os06g0158200;Os01g0631200;Os05g0506000;Os06g0639100;Os12g0290150	;;;;
5	GO:0050918	BP	positive chemotaxis	5/2994	11/32552	0.00188592	Os01g0580100;Os03g0285800;Os09g0525700;Os05g0269500;Os01g0605400	;OsMSRMK2;;;
5	GO:0042330	BP	taxis	5/2994	11/32552	0.00188592	Os01g0580100;Os03g0285800;Os09g0525700;Os05g0269500;Os01g0605400	;OsMSRMK2;;;
5	GO:0010183	BP	pollen tube guidance	5/2994	11/32552	0.00188592	Os01g0580100;Os03g0285800;Os09g0525700;Os05g0269500;Os01g0605400	;OsMSRMK2;;;
25	GO:0009737	BP	response to abscisic acid	25/2994	143/32552	0.00192218	Os02g0759800;Os03g0218400;Os08g0467500;Os11g0454200;Os11g0453900;Os05g0349800;Os01g0159600;Os11g0454000;Os01g0826400;Os01g0733200;Os10g0362300;Os02g0198400;Os11g0484500;Os03g0684500;Os10g0561400;Os04g0433800;Os08g0540400;Os01g0859300;Os10g0505900;Os02g0669100;Os01g0111600;Os01g0148000;Os01g0702500;Os12g0583000;Os07g0562700	OsSKIPa;OsMST4;OsEnS-122;RAB16B;RAB21;Em*;OsLEA20;RAB21;OsWRKY24;OsHsfC1b;HK5;;Os6PGDH2;;OsMYBS3;OsRecQl4;OsCDPK21;OsABI5-1;;LIP9;OsMFT2;;OsLEA22;;
4	GO:0043036	CC	starch grain	4/2994	7/32552	0.00199005	Os11g0586300;Os07g0412100;Os03g0133300;Os08g0379300	;GBSSII;;OsPP100
4	GO:0052890	MF	oxidoreductase activity, acting on the CH-CH group of donors, with a flavin as acceptor	4/2994	7/32552	0.00199005	Os06g0347100;Os05g0125500;Os05g0163700;Os01g0159400	;;OsACX4;
4	GO:0003995	MF	acyl-CoA dehydrogenase activity	4/2994	7/32552	0.00199005	Os06g0347100;Os05g0125500;Os05g0163700;Os01g0159400	;;OsACX4;
4	GO:0030332	MF	cyclin binding	4/2994	7/32552	0.00199005	Os02g0130900;Os01g0897000;Os03g0118400;Os03g0108800	;CDKB;cdc2Os-1;
4	GO:0004834	MF	tryptophan synthase activity	4/2994	7/32552	0.00199005	Os07g0182100;Os06g0632200;Os08g0135900;Os03g0797400	OsTSA;TS;TS;OsIGL
52	GO:0009266	BP	response to temperature stimulus	52/2994	370/32552	0.00201662	Os02g0802700;Os02g0526400;Os06g0473800;Os04g0514400;Os01g0571300;Os01g0885600;Os04g0584600;Os09g0401200;Os07g0618700;Os11g0454200;Os11g0453900;Os02g0232000;Os03g0157600;Os04g0605500;Os02g0797500;Os03g0113100;Os11g0454000;Os10g0419300;Os03g0128700;Os01g0733200;Os10g0362300;Os03g0266900;Os03g0285800;Os03g0267200;Os01g0945001;Os01g0193600;Os11g0484500;Os07g0616200;Os02g0814200;Os01g0136000;Os06g0131…	OsMGD;ClpD1;;;OsHsfA7;;OsCDPK13;TRXH3;;RAB16B;RAB21;HSFC2A;;ACA11;AST;TK;RAB21;OsHsfA6a;OSCDPK7;OsHsfC1b;HK5;OsHsp17.3;OsMSRMK2;OsHsp17.7;;;Os6PGDH2;;Os0053;Oshsp16.9C;;;OsHSP82;;HSP70;OsABI5-1;LIP9;;OsBAG4;OsPLDdelta1;OsHsp80.2;;OsLEA22;OsABA2;OsHsp90;OsHSP70;OsANN6;CDSP32;OsDjA4;OsCMT3;OsRecQl4;LEA17
27	GO:0044272	BP	sulfur compound biosynthetic process	27/2994	158/32552	0.00203061	Os03g0645100;Os08g0540100;Os08g0431300;Os12g0192500;Os11g0696200;Os11g0216900;Os12g0616900;Os11g0128800;Os03g0376100;Os03g0747800;Os03g0161800;Os03g0285800;Os03g0815200;Os12g0566300;Os01g0814800;Os01g0736400;Os01g0323775;Os08g0245400;Os03g0760700;Os04g0404800;Os05g0468550;Os05g0367400;Os07g0100300;Os07g0190000;Os04g0669800;Os08g0342400;Os06g0142900	;;;;;OsIDI2;;;;RCS3;Sip2A;OsMSRMK2;;;;;;;;;;;SQD2.1;OsDXS;OsMTK;;OsDXS2
1299	GO:0071704	BP	organic substance metabolic process	1299/2994	13260/32552	0.00204131	Os08g0436600;Os11g0137100;Os07g0641200;Os11g0448400;Os05g0124600;Os04g0452400;Os05g0104700;Os05g0243300;Os04g0449300;Os06g0551000;Os02g0819400;Os02g0733800;Os08g0412700;Os02g0723300;Os05g0580000;Os02g0273000;Os04g0445700;Os08g0245400;Os05g0220100;Os01g0822200;Os01g0966000;Os12g0480250;Os01g0267800;Os02g0664300;Os06g0589600;Os01g0775100;Os12g0150100;Os02g0781600;Os03g0374600;Os03g0285800;Os01g0664…	;;OsCDPK30;OsSIG2A;;;PGIP4;mt;;;LPA1;OsSET13;;;OsAGPL3;;;;;OsRLCK47;;;OsRLCK29;OsSub19;;;;;;OsMSRMK2;;;;;wsi76;ClpD1;OsCrRLK1L15;;OsGolS1;;;;;;;;;;;OsCIPK18;;OsGSTU16;OSK20;;SUS7;OsPUB22;;;OsRpn1a;OsCYP38;D3;;OsPP2C10;;;NADP-ME2;OsLAC19;;;RCB4;PHYA;;MEL1;;OsRhmbd7;;OsGELP26;;OsPK7;;;OsFKBP20-1b;;;;OsFAD3;;;;;OsPP2C77;;;;VYL;;OsSub30;;OsCERK1;rpl7;;OsSDS;OsPP2A-B'kappa;OsRFP;;;;;;;;;;;;;OsSCP63;GL…
29	GO:0009409	BP	response to cold	29/2994	175/32552	0.0022082	Os02g0802700;Os06g0473800;Os01g0885600;Os04g0584600;Os07g0618700;Os11g0454200;Os11g0453900;Os04g0605500;Os02g0797500;Os03g0113100;Os11g0454000;Os03g0128700;Os10g0362300;Os03g0285800;Os01g0193600;Os11g0484500;Os07g0616200;Os02g0814200;Os06g0131350;Os06g0498400;Os05g0145500;Os01g0859300;Os02g0669100;Os01g0831200;Os09g0543100;Os01g0702500;Os07g0659600;Os04g0433800;Os03g0322900	OsMGD;;;OsCDPK13;;RAB16B;RAB21;ACA11;AST;TK;RAB21;OSCDPK7;HK5;OsMSRMK2;;Os6PGDH2;;Os0053;;;;OsABI5-1;LIP9;OsBAG4;OsPLDdelta1;OsLEA22;OsANN6;OsRecQl4;LEA17
19	GO:0006661	BP	phosphatidylinositol biosynthetic process	19/2994	98/32552	0.00223049	Os01g0580100;Os06g0259000;Os05g0220100;Os02g0688900;Os03g0722000;Os04g0668700;Os01g0166400;Os07g0421200;Os01g0234850;Os05g0290300;Os08g0428900;Os03g0399532;Os05g0180600;Os04g0691900;Os03g0360800;Os05g0165400;Os02g0781600;Os03g0701800;Os02g0219400	;;;;OsSTA112;;;;OsEnS-3;;;;;;;;;OsPIPK1;
8	GO:0006740	BP	NADPH regeneration	8/2994	27/32552	0.00227934	Os11g0484500;Os07g0604000;Os01g0926300;Os09g0529100;Os06g0133800;Os04g0266900;Os04g0306400;Os03g0416500	Os6PGDH2;;;;OsTK;;OsRPI;
8	GO:0009640	BP	photomorphogenesis	8/2994	27/32552	0.00227934	Os05g0571000;Os01g0725800;Os08g0564300;Os03g0279900;Os03g0790600;Os05g0586200;Os09g0527900;Os02g0606200	OsWD40-123;OsWD40-24;OsABCB22;;GO;JAR1;OsBBX29;OsBBX4
9	GO:0006586	BP	indolalkylamine metabolic process	9/2994	33/32552	0.00232822	Os07g0182100;Os03g0797400;Os06g0632200;Os01g0855700;Os08g0135900;Os07g0437500;Os04g0467700;Os03g0826500;Os01g0855600	OsTSA;OsIGL;TS;;TS;TDC2;;OASA1;HS1
9	GO:0006568	BP	tryptophan metabolic process	9/2994	33/32552	0.00232822	Os07g0182100;Os03g0797400;Os06g0632200;Os01g0855700;Os08g0135900;Os07g0437500;Os04g0467700;Os03g0826500;Os01g0855600	OsTSA;OsIGL;TS;;TS;TDC2;;OASA1;HS1
102	GO:0005794	CC	Golgi apparatus	102/2994	828/32552	0.00229597	Os07g0551700;Os01g0850900;Os07g0523400;Os12g0145400;Os02g0275200;Os02g0699300;Os03g0711400;Os05g0503000;Os09g0531900;Os03g0264000;Os06g0470000;Os01g0675500;Os01g0850100;Os10g0459700;Os05g0354400;Os02g0552000;Os06g0211700;Os08g0107400;Os03g0300900;Os06g0234400;Os06g0620600;Os04g0470100;Os07g0208500;Os09g0422500;Os07g0587100;Os02g0164300;Os03g0227000;Os08g0499200;Os06g0665000;Os01g0498300;Os08g0276…	OsCslF8;;OsGPT2-3;OsTBL23;;OsARFB1d;OsWD40-84;;;;;OsIRX9L;;;OsTBL13;;;;;OsTBL51;;OsRab2A1;OsCesA8;BC6;;;;OsCBSCLC8;;;;;OsCslA5;;OsCCD1;OsCslE1;;;;;;;;;;;;OsOSCA1.4;OsTBL33;;OsTBL34;OsTBL32;;;;;;;;;;;;;;;;;;OsTBL18;;;;;;OsCslF9;;;OsTBL37;;OsTBL2;OsGT2;;LTN1;;;;;;;;OsGT6;OsCesA6;;OsGPT1;;OsTBL5;OsDHHC1;;;OsSub49;
12	GO:0008378	MF	galactosyltransferase activity	12/2994	52/32552	0.00225836	Os02g0802700;Os03g0316200;Os11g0546500;Os06g0177300;Os02g0566800;Os02g0164300;Os03g0803900;Os05g0427200;Os03g0577500;Os07g0687900;Os03g0268300;Os11g0683500	OsMGD;OsGolS1;OsGT6;;;;;;;wsi76;;Os11bglu36
9	GO:0004312	MF	fatty acid synthase activity	9/2994	33/32552	0.00232822	Os07g0616200;Os02g0644700;Os08g0327400;Os09g0277800;Os06g0143400;Os08g0225000;Os03g0297400;Os06g0196600;Os04g0445700	;;;;FATB1;ZL16;;OsKASI;
33	GO:0033993	BP	response to lipid	33/2994	210/32552	0.00246194	Os02g0802700;Os02g0759800;Os03g0218400;Os01g0769700;Os01g0148000;Os11g0454200;Os11g0453900;Os05g0349800;Os01g0159600;Os11g0454000;Os01g0826400;Os01g0733200;Os10g0362300;Os03g0767000;Os02g0198400;Os01g0718300;Os11g0484500;Os05g0407500;Os03g0684500;Os10g0561400;Os04g0433800;Os08g0540400;Os01g0859300;Os05g0390550;Os10g0505900;Os02g0669100;Os01g0111600;Os08g0467500;Os02g0776900;Os01g0702500;Os06g0691…	OsMGD;OsSKIPa;OsMST4;DRUS2;;RAB16B;RAB21;Em*;OsLEA20;RAB21;OsWRKY24;OsHsfC1b;HK5;AOS1;;D61;Os6PGDH2;GID1;;OsMYBS3;OsRecQl4;OsCDPK21;OsABI5-1;;;LIP9;OsMFT2;OsEnS-122;GRF1;OsLEA22;;;
12	GO:0019252	BP	starch biosynthetic process	12/2994	53/32552	0.00267899	Os10g0437600;Os11g0204600;Os06g0232233;Os07g0412100;Os06g0229900;Os08g0191433;Os07g0243200;Os02g0744700;Os06g0367100;Os08g0520900;Os06g0232200;Os05g0580000	OsSSIIc;;;GBSSII;;SSIIIA;AGPL4;OsSSIIb;;OsPHS8;;OsAGPL3
29	GO:0019318	BP	hexose metabolic process	29/2994	180/32552	0.00270094	Os04g0551300;Os04g0486600;Os10g0204400;Os01g0940100;Os02g0575800;Os06g0232233;Os10g0155500;Os03g0330200;Os10g0561200;Os08g0374800;Os09g0498800;Os06g0284200;Os09g0412200;Os12g0190000;Os07g0687900;Os04g0682300;Os03g0316200;Os10g0140200;Os08g0537900;Os01g0388200;Os05g0132601;Os06g0232200;Os04g0673700;Os11g0171300;Os04g0494400;Os03g0832600;Os02g0726500;Os03g0255500;Os01g0168600	;GAPDH;PEPCK;OsHXK3;;;;;;OsUGE2;;;;OsGGP;wsi76;OsPMM;OsGolS1;;DERF7;;;;;Aldo;;;;;
7	GO:1990778	BP	protein localization to cell periphery	7/2994	22/32552	0.00272398	Os01g0898300;Os03g0722000;Os05g0519400;Os02g0143200;Os03g0392250;Os10g0495300;Os03g0683700	OsSPR1;OsSTA112;OsSec18;;;;
7	GO:0009646	BP	response to absence of light	7/2994	22/32552	0.00272398	Os03g0602400;Os04g0469700;Os03g0602300;Os10g0561400;Os01g0718300;Os01g0314100;Os03g0222100	;;brd1;OsMYBS3;D61;;
7	GO:0009631	BP	cold acclimation	7/2994	22/32552	0.00272398	Os11g0454000;Os07g0616200;Os01g0702500;Os06g0498400;Os11g0454200;Os11g0453900;Os02g0669100	RAB21;;OsLEA22;;RAB16B;RAB21;LIP9
3	GO:0015713	BP	phosphoglycerate transmembrane transport	3/2994	4/32552	0.00289517	Os07g0523400;Os08g0187800;Os07g0523965	OsGPT2-3;OsGPT1;
3	GO:0010343	BP	singlet oxygen-mediated programmed cell death	3/2994	4/32552	0.00289517	Os07g0583200;Os10g0485300;Os03g0162900	;;
3	GO:0034397	BP	telomere localization	3/2994	4/32552	0.00289517	Os12g0165900;Os01g0383900;Os03g0172000	OsNucAP2;APIP12;MOS3/SAR3
3	GO:0097468	BP	programmed cell death in response to reactive oxygen species	3/2994	4/32552	0.00289517	Os07g0583200;Os10g0485300;Os03g0162900	;;
3	GO:0034398	BP	telomere tethering at nuclear periphery	3/2994	4/32552	0.00289517	Os12g0165900;Os01g0383900;Os03g0172000	OsNucAP2;APIP12;MOS3/SAR3
3	GO:0042873	BP	aldonate transmembrane transport	3/2994	4/32552	0.00289517	Os07g0523400;Os08g0187800;Os07g0523965	OsGPT2-3;OsGPT1;
3	GO:0036473	BP	cell death in response to oxidative stress	3/2994	4/32552	0.00289517	Os07g0583200;Os10g0485300;Os03g0162900	;;
10	GO:0005200	MF	structural constituent of cytoskeleton	10/2994	40/32552	0.00274922	Os01g0805900;Os05g0501600;Os05g0413200;Os03g0105600;Os02g0167300;Os03g0726100;Os03g0105500;Os03g0221800;Os04g0566800;Os12g0606100	OsTUB4;;TUB6;OsTUB2;OsTUB5;OsTubA3;;;;
3	GO:0017057	MF	6-phosphogluconolactonase activity	3/2994	4/32552	0.00289517	Os09g0529100;Os03g0416500;Os07g0604000	;;
5	GO:0045338	BP	farnesyl diphosphate metabolic process	5/2994	12/32552	0.0029892	Os04g0657100;Os03g0118800;Os05g0543400;Os08g0544900;Os04g0692800	OsFPPS3;;OsFPPS2;;
15	GO:0009247	BP	glycolipid biosynthetic process	15/2994	72/32552	0.00299415	Os01g0580100;Os07g0102000;Os02g0802700;Os05g0220100;Os01g0166400;Os03g0268300;Os07g0100300;Os05g0290300;Os08g0225000;Os02g0219400;Os01g0752600;Os02g0688900;Os03g0360800;Os05g0165400;Os02g0781600	;;OsMGD;;;;SQD2.1;;ZL16;;;;;;
82	GO:0005976	BP	polysaccharide metabolic process	82/2994	646/32552	0.00301448	Os06g0696400;Os08g0473900;Os07g0551600;Os11g0539200;Os11g0700900;Os06g0726100;Os11g0701400;Os02g0529450;Os04g0449300;Os01g0118400;Os03g0266800;Os02g0275200;Os01g0771900;Os09g0494200;Os11g0701600;Os01g0851700;Os09g0531900;Os05g0580000;Os11g0107000;Os10g0437600;Os11g0204600;Os09g0457800;Os06g0356800;Os05g0426400;Os11g0701000;Os06g0232200;Os09g0422500;Os02g0765600;Os07g0243200;Os08g0379300;Os12g0297…	OsXTH11;Amy3D/E*(RAmy3D/E);OsCslF9;OsXTH2;C10923;Cht3*;C10150;;;;OsBAK1-10;;;BC15;;Pho2;;OsAGPL3;OsTBL2;OsSSIIc;;Amy3A/B/C*(RAmy3A/B/C);;;;;BC6;AMY1A;AGPL4;OsPP100;;OsTBL13;C10701;OsCslE1;;;OsCslF8;;;;OsPME25;;;;GBSSII;;;SSIIIA;;;OsPME19;;OsCesA8;;OsSTA30;riceXIP;OsPHS8;OsSSIIb;;OsBamy2;OsCesA6;BC10;OsIRX9L;;;Amy3A/B/C*(RAmy3A/B/C);OsPME3;;;OsTBL5;OsPGL16;;OsXTH18;OsGT2;OsXTH12;GSL5;;;;;OsTBL34;
45	GO:0006644	BP	phospholipid metabolic process	45/2994	315/32552	0.00310489	Os01g0580100;Os03g0722000;Os01g0752600;Os07g0102000;Os09g0454100;Os01g0716800;Os04g0625200;Os02g0514500;Os04g0657100;Os09g0266400;Os03g0360800;Os05g0165400;Os03g0701800;Os12g0121300;Os07g0421200;Os11g0123400;Os08g0359200;Os08g0225000;Os01g0102000;Os06g0259000;Os05g0543400;Os01g0166400;Os05g0180600;Os08g0428900;Os08g0544900;Os10g0524400;Os02g0219400;Os02g0603800;Os06g0604400;Os01g0172400;Os04g0691…	;OsSTA112;;;OsRhmbd15;;;;OsFPPS3;;;;OsPIPK1;;;;;ZL16;OsNPC6;;OsFPPS2;;;;;OsPLDbeta1;;OsHDS;OsPLDalpha3;OsPLDalpha1;;;;;OsPLDdelta1;;;;OsEnS-3;;;;;;
12	GO:0004568	MF	chitinase activity	12/2994	54/32552	0.00316108	Os11g0702100;Os11g0701600;Os11g0700900;Os11g0701400;Os11g0701500;Os11g0701000;Os10g0416100;Os11g0701100;Os11g0701800;Os09g0494200;Os06g0356800;Os06g0726100	;;C10923;C10150;;;RCB4;riceXIP;C10701;BC15;;Cht3*
21	GO:0016836	MF	hydro-lyase activity	21/2994	117/32552	0.00321348	Os07g0182100;Os03g0195400;Os04g0271450;Os06g0531200;Os11g0276300;Os08g0470200;Os04g0271200;Os06g0632200;Os01g0639900;Os12g0534000;Os08g0135900;Os03g0337900;Os01g0348600;Os03g0248600;Os08g0225000;Os03g0767000;Os06g0251000;Os09g0454500;Os03g0797400;Os03g0286200;Os08g0470700	OsTSA;;;OsDJ-1E;;OsalphaCA6;OsPAS2;TS;BETACA1;DHQDT/SDH;TS;;;OsEno2;ZL16;AOS1;;OsalphaCA9;OsIGL;;OsalphaCA7
24	GO:0009414	BP	response to water deprivation	24/2994	142/32552	0.00323403	Os02g0802700;Os01g0702500;Os01g0859300;Os04g0584600;Os04g0631100;Os11g0454200;Os11g0453900;Os01g0851700;Os04g0605500;Os05g0351200;Os11g0454000;Os03g0285800;Os10g0362300;Os07g0448800;Os07g0448100;Os11g0484500;Os06g0639100;Os02g0814200;Os03g0218400;Os02g0669100;Os06g0154200;Os06g0154300;Os03g0810800;Os07g0659600	OsMGD;OsLEA22;OsABI5-1;OsCDPK13;;RAB16B;RAB21;Pho2;ACA11;OsERF#117;RAB21;OsMSRMK2;HK5;OsPIP2a;OsPIP2;Os6PGDH2;;Os0053;OsMST4;LIP9;D3;;OsABA2;OsANN6
10	GO:0006505	BP	GPI anchor metabolic process	10/2994	41/32552	0.00334105	Os01g0580100;Os05g0220100;Os09g0266400;Os01g0166400;Os05g0290300;Os02g0219400;Os02g0688900;Os03g0360800;Os05g0165400;Os02g0781600	;;;;;;;;;
197	GO:0071702	BP	organic substance transport	197/2994	1757/32552	0.00337857	Os01g0958100;Os08g0127100;Os02g0745000;Os02g0700500;Os04g0530400;Os12g0485600;Os11g0116500;Os05g0540300;Os10g0495300;Os04g0390500;Os07g0523400;Os01g0597600;Os12g0105700;Os10g0560450;Os03g0711400;Os04g0223000;Os01g0829900;Os03g0116000;Os05g0519400;Os04g0377600;Os12g0115000;Os09g0259200;Os01g0501700;Os05g0101200;Os02g0649900;Os06g0210500;Os08g0338700;Os09g0444700;Os03g0823100;Os06g0620600;Os04g0470…	;OsHT;;OsPUT1;;OsLHT4A;;;;OsYSL6;OsGPT2-3;OsATL15;;OsATG3b;OsWD40-84;;YSL18;;OsSec18;;OsLTP1.17;OsSWEET7d;OsTATC;OsPex14;YSL2;OsPT18;;;;;OsRab2A1;;;OsNTMC2T6.2;;OsLTP1.4;OsCHX12;;;PDR6;OsNPF8.1;;;;;PEP;;OsARFB1d;OsEXO70FX13;;OsLTPG10;;;OsLTP1.18;LTP1;;;BT1-3;;OsATL13;;;OsSWEET4;OsLTP1.12;;OsABCD2;;OsNRT1;EXO70F3;OsUPS1;RPL3B;;;;;OsRab11C2;OsPT24;OsNTMC2T2.1;;OsLTP1.13;;;OsBAG4;OsWAK5;;OsATL6;;RPL…
15	GO:0072524	BP	pyridine-containing compound metabolic process	15/2994	74/32552	0.00349137	Os11g0484500;Os11g0276300;Os07g0604000;Os01g0957100;Os02g0134400;Os01g0926300;Os10g0100700;Os04g0436400;Os09g0529100;Os09g0345700;Os06g0133800;Os04g0266900;Os12g0290150;Os04g0306400;Os03g0416500	Os6PGDH2;;;;OsLASPO;;OsPDX1.3b;;;;OsTK;;;OsRPI;
2489	GO:0003674	MF	molecular_function	2489/2994	26418/32552	0.00351532	Os03g0161400;Os01g0572300;Os01g0668200;Os03g0214200;Os02g0255700;Os03g0300400;Os05g0104700;Os04g0390500;Os04g0449300;Os06g0551000;Os03g0591300;Os07g0603800;Os05g0351200;Os02g0723300;Os01g0175700;Os07g0684900;Os01g0822200;Os01g0966000;Os01g0894100;Os01g0639900;Os06g0589600;Os02g0781600;Os10g0498500;Os05g0180600;Os03g0266100;Os07g0687900;Os02g0608800;Os02g0649900;Os09g0412300;Os04g0588700;Os03g0300…	;OsIDD11;;MODD;FLL1;JIOsPR10;PGIP4;OsYSL6;;;OsbHLH140;OsPTR4;OsERF#117;;BOR2;WOX11;OsRLCK47;;;BETACA1;;;;;;wsi76;;YSL2;;OsABCC7;;;;SLAC;;SAPK1;;SUS7;OsPUB22;;OsPOT;;;RCB4;PHYA;;;GID1;OsFKBP20-1b;;;;OsLTP1.18;;;VYL;OsSub30;;rbohA;OsRFP;prx88;;;;;;;;;OsLTP1.13;OsFH13;NAC122;;OsFbox564;Os;OsWD40-25;OsOSCA3.1;GSL5;;OsTBL33;OsOSC1;OsFbox411;;OsC3H37;;;;;OsbHLH116;Pho2;OsSAUR12;OsFbox549;;;OsWAK1;OsPUB…
9	GO:0005992	BP	trehalose biosynthetic process	9/2994	35/32552	0.00360422	Os07g0485000;Os03g0386500;Os07g0624600;Os08g0414700;Os09g0397300;Os09g0376800;Os05g0517200;Os02g0790500;Os05g0518600	;OsTPP9;OsTPP3;;;;OsTPS6;OsTPS5;OsTPS1
301	GO:0016043	BP	cellular component organization	301/2994	2802/32552	0.00364201	Os08g0293100;Os05g0526200;Os12g0236100;Os02g0255700;Os07g0642100;Os03g0711650;Os01g0966100;Os07g0551700;Os09g0422500;Os07g0644300;Os10g0495300;Os02g0267200;Os04g0449300;Os05g0110700;Os11g0150632;Os12g0105700;Os10g0560450;Os02g0620100;Os03g0119900;Os12g0277500;Os03g0377700;Os04g0488100;Os09g0531900;Os10g0460900;Os03g0225500;Os05g0519400;Os01g0675500;Os04g0645100;Os06g0704800;Os03g0793700;Os03g0122…	;;;FLL1;;;OsABCD2;OsCslF8;BC6;XAB2;;OsEXPA13;;;;;OsATG3b;;;OsCPn60alpha1;OsCslA5;OsRad21-2;;;NUP133;OsSec18;OsIRX9L;FLO2;OsHAC704;OsEnS-57;;OsEXPA29;;OsATG18d;;;;;OsRuvBL1b;;;;;;;OsDjC11;;OsFtsH2;OsCYP38;;;;;;;;OsCesA8;;;;;;;OsXAT3;;eIF-3e;;;;;;;OsTUB4;;;MEL1;;;;;;;;;OsISC7;OsCPn60beta2;OsPGL33;;;;;VYL;;OsPGL16;;OsSDS;;OsEXPA22;D61;OsADF3;;OsNucAP2;;OsISC8;;OsVAMP7112;JMJ706;;OsCslE1;;;;;;;RPL3B;…
32	GO:0009941	CC	chloroplast envelope	32/2994	208/32552	0.003634	Os01g0730800;Os02g0744900;Os03g0127950;Os04g0514400;Os03g0411500;Os01g0645200;Os02g0797500;Os07g0608100;Os02g0533000;Os07g0150100;Os02g0173100;Os03g0767000;Os01g0711400;Os02g0817900;Os03g0823100;Os09g0570400;Os06g0498400;Os11g0195100;Os07g0562700;Os02g0603800;Os03g0718100;Os07g0100300;Os05g0113300;Os06g0136800;Os07g0187400;Os06g0669400;Os12g0617800;Os07g0476900;Os02g0196300;Os12g0562100;Os02g0754…	;LYL1;;;VYL;;AST;;;OsOSCA3.1;CYP97B4;AOS1;;CYP97A4;;OsPT24;;;;OsHDS;ACT1;SQD2.1;OsCHX12;OsClp9;;OsFtsH2;;CDSP32;;;;
4	GO:0046592	MF	polyamine oxidase activity	4/2994	8/32552	0.00369051	Os10g0532150;Os04g0671300;Os04g0671200;Os10g0532100	OsHDMA704;PAO5;PAO4;OsHDMA704
8	GO:2000070	BP	regulation of response to water deprivation	8/2994	29/32552	0.00373322	Os02g0526400;Os06g0154200;Os04g0459800;Os01g0867300;Os06g0154300;Os05g0542500;Os03g0322900;Os02g0759800	ClpD1;D3;;BZIP12;;OsLEA3-1;LEA17;OsSKIPa
28	GO:0042802	MF	identical protein binding	28/2994	176/32552	0.00377997	Os01g0859300;Os07g0163000;Os01g0948600;Os01g0971600;Os08g0451000;Os02g0101500;Os08g0245400;Os02g0736400;Os09g0367700;Os10g0362300;Os02g0817800;Os05g0573300;Os12g0290150;Os08g0338700;Os09g0401200;Os03g0849600;Os03g0113100;Os03g0117100;Os03g0854200;Os04g0664400;Os07g0657900;Os01g0393100;Os03g0749800;Os03g0810800;Os05g0594700;Os03g0719800;Os03g0725100;Os10g0419300	OsABI5-1;OsD-LDH;;OsSTA45;;OsHPR1;;OsDHODH1;OsGSTU5;HK5;RTBP1;;;;TRXH3;;TK;PEX11-1;;OsARF11;NTRC;ONAC026;;OsABA2;OsOSCA1.2;PHYA;;OsHsfA6a
37	GO:0046486	BP	glycerolipid metabolic process	37/2994	249/32552	0.00388946	Os01g0580100;Os03g0722000;Os11g0123400;Os09g0454100;Os01g0172400;Os02g0514500;Os03g0360800;Os05g0165400;Os03g0701800;Os03g0425300;Os12g0121300;Os07g0421200;Os03g0288700;Os05g0180600;Os06g0259000;Os02g0802700;Os09g0266400;Os01g0166400;Os08g0428900;Os10g0524400;Os02g0219400;Os06g0604400;Os01g0716800;Os04g0691900;Os05g0220100;Os02g0781600;Os03g0160600;Os01g0783200;Os09g0543100;Os04g0668700;Os02g0173…	;OsSTA112;;OsRhmbd15;OsPLDalpha1;;;;OsPIPK1;;;;;;;OsMGD;;;;OsPLDbeta1;;OsPLDalpha3;;;;;;;OsPLDdelta1;;;OsEnS-3;;;;;
25	GO:0009415	BP	response to water	25/2994	150/32552	0.0040204	Os02g0802700;Os01g0702500;Os03g0218400;Os04g0584600;Os04g0631100;Os11g0454200;Os11g0453900;Os01g0851700;Os04g0605500;Os05g0351200;Os11g0454000;Os03g0285800;Os10g0362300;Os07g0448800;Os07g0448100;Os11g0484500;Os06g0639100;Os02g0814200;Os01g0859300;Os02g0669100;Os06g0154200;Os02g0776900;Os06g0154300;Os03g0810800;Os07g0659600	OsMGD;OsLEA22;OsMST4;OsCDPK13;;RAB16B;RAB21;Pho2;ACA11;OsERF#117;RAB21;OsMSRMK2;HK5;OsPIP2a;OsPIP2;Os6PGDH2;;Os0053;OsABI5-1;LIP9;D3;GRF1;;OsABA2;OsANN6
15	GO:0009642	BP	response to light intensity	15/2994	76/32552	0.00418746	Os01g0314100;Os03g0602400;Os04g0469700;Os01g0869800;Os06g0669400;Os03g0602300;Os05g0549100;Os10g0561400;Os07g0562700;Os03g0333400;Os01g0718300;Os04g0648700;Os03g0222100;Os03g0795100;Os01g0814800	;;;PSBS1;OsFtsH2;brd1;OsSTN7;OsMYBS3;;;D61;EME1;;;
6	GO:0070413	BP	trehalose metabolism in response to stress	6/2994	18/32552	0.00422781	Os05g0518600;Os08g0414700;Os09g0397300;Os09g0376800;Os05g0517200;Os02g0790500	OsTPS1;;;;OsTPS6;OsTPS5
18	GO:0042364	BP	water-soluble vitamin biosynthetic process	18/2994	98/32552	0.00423492	Os08g0482100;Os08g0245400;Os01g0736400;Os06g0536800;Os11g0591100;Os09g0560600;Os10g0100700;Os07g0190000;Os02g0572400;Os08g0481950;Os10g0417600;Os08g0540100;Os10g0464400;Os01g0225400;Os12g0192500;Os05g0367400;Os06g0142900;Os06g0699700	;;;;OsGME2;;OsPDX1.3b;OsDXS;;;OsGME1;;;;;;OsDXS2;
11	GO:0043650	BP	dicarboxylic acid biosynthetic process	11/2994	49/32552	0.00425774	Os03g0117000;Os09g0560600;Os12g0534000;Os01g0558200;Os08g0484500;Os01g0682001;Os01g0949400;Os01g0926300;Os12g0290150;Os03g0389700;Os06g0699700	;;DHQDT/SDH;;;;Se13;;;OsDAHPS1;
33	GO:0008654	BP	phospholipid biosynthetic process	33/2994	217/32552	0.0042927	Os01g0580100;Os11g0123400;Os02g0603800;Os07g0102000;Os09g0454100;Os04g0625200;Os04g0657100;Os03g0360800;Os05g0165400;Os03g0701800;Os12g0121300;Os07g0421200;Os08g0225000;Os05g0180600;Os06g0259000;Os05g0543400;Os01g0166400;Os08g0428900;Os08g0544900;Os03g0722000;Os03g0399532;Os01g0752600;Os04g0691900;Os05g0220100;Os02g0781600;Os04g0668700;Os02g0173500;Os01g0234850;Os03g0118800;Os05g0290300;Os02g0109…	;;OsHDS;;OsRhmbd15;;OsFPPS3;;;OsPIPK1;;;ZL16;;;OsFPPS2;;;;OsSTA112;;;;;;;;OsEnS-3;;;;;
9	GO:0006012	BP	galactose metabolic process	9/2994	36/32552	0.00441976	Os03g0316200;Os08g0374800;Os04g0494400;Os03g0832600;Os02g0575800;Os01g0388200;Os10g0155500;Os04g0673700;Os07g0687900	OsGolS1;OsUGE2;;;;;;;wsi76
9	GO:0042435	BP	indole-containing compound biosynthetic process	9/2994	36/32552	0.00441976	Os07g0182100;Os03g0797400;Os06g0632200;Os08g0135900;Os03g0285800;Os07g0437500;Os04g0467700;Os03g0826500;Os08g0157500	OsTSA;OsIGL;TS;TS;OsMSRMK2;TDC2;;OASA1;ROMT9
33	GO:0006650	BP	glycerophospholipid metabolic process	33/2994	218/32552	0.00442526	Os01g0580100;Os11g0123400;Os03g0722000;Os09g0454100;Os01g0716800;Os02g0514500;Os03g0360800;Os05g0165400;Os03g0701800;Os12g0121300;Os07g0421200;Os05g0180600;Os06g0259000;Os09g0266400;Os01g0166400;Os08g0428900;Os03g0399532;Os06g0604400;Os01g0172400;Os04g0691900;Os05g0220100;Os02g0781600;Os03g0160600;Os09g0543100;Os04g0668700;Os02g0173500;Os01g0234850;Os04g0625200;Os05g0290300;Os02g0688900;Os05g0114…	;;OsSTA112;OsRhmbd15;;;;;OsPIPK1;;;;;;;;;OsPLDalpha3;OsPLDalpha1;;;;;OsPLDdelta1;;;OsEnS-3;;;;;;OsPLDbeta1
21	GO:0016627	MF	oxidoreductase activity, acting on the CH-CH group of donors	21/2994	122/32552	0.00436581	Os05g0125500;Os02g0744900;Os10g0496900;Os01g0159400;Os12g0226400;Os03g0117000;Os02g0736400;Os08g0120000;Os09g0277800;Os08g0327400;Os04g0210250;Os06g0347100;Os01g0949400;Os01g0891300;Os05g0163700;Os01g0265000;Os10g0397400;Os04g0490000;Os07g0115200;Os11g0605500;Os01g0851600	;LYL1;FGL;;;;OsDHODH1;SDHB;;;;;Se13;;OsACX4;OsGGR2;BRD2;;OsSTA185;ACX2;
5	GO:0090351	BP	seedling development	5/2994	13/32552	0.00449211	Os09g0450200;Os03g0113100;Os05g0121200;Os07g0622000;Os01g0859300	;TK;;SAPK2;OsABI5-1
5	GO:0009011	MF	starch synthase activity	5/2994	13/32552	0.00449211	Os10g0437600;Os06g0229900;Os08g0191433;Os07g0412100;Os02g0744700	OsSSIIc;;SSIIIA;GBSSII;OsSSIIb
15	GO:0009312	BP	oligosaccharide biosynthetic process	15/2994	77/32552	0.00461782	Os07g0102000;Os05g0517200;Os05g0407500;Os03g0386500;Os05g0518600;Os11g0236100;Os08g0414700;Os08g0225000;Os08g0495800;Os01g0752600;Os09g0397300;Os09g0376800;Os07g0485000;Os02g0790500;Os07g0624600	;OsTPS6;GID1;OsTPP9;OsTPS1;sps11;;ZL16;Osh69;;;;;OsTPS5;OsTPP3
29	GO:0009250	BP	glucan biosynthetic process	29/2994	186/32552	0.00473005	Os07g0551600;Os02g0772000;Os07g0551700;Os09g0422500;Os04g0449300;Os02g0275200;Os06g0232233;Os05g0580000;Os10g0437600;Os11g0204600;Os07g0243200;Os06g0367100;Os09g0478100;Os02g0763200;Os06g0211700;Os07g0412100;Os08g0191433;Os07g0208500;Os03g0266800;Os08g0520900;Os02g0744700;Os06g0232200;Os07g0252400;Os05g0170000;Os10g0497700;Os07g0604300;Os02g0529600;Os06g0182300;Os06g0229900	OsCslF9;;OsCslF8;BC6;;;;OsAGPL3;OsSSIIc;;AGPL4;;OsCslE1;;;GBSSII;SSIIIA;OsCesA8;OsBAK1-10;OsPHS8;OsSSIIb;;OsCesA6;BC10;;;OsGT2;GSL5;
1213	GO:0044238	BP	primary metabolic process	1213/2994	12408/32552	0.00474828	Os08g0436600;Os11g0137100;Os07g0641200;Os11g0448400;Os05g0124600;Os04g0452400;Os05g0104700;Os05g0243300;Os04g0449300;Os06g0551000;Os02g0733800;Os08g0412700;Os02g0723300;Os05g0580000;Os02g0273000;Os04g0445700;Os03g0583900;Os01g0822200;Os04g0543000;Os12g0480250;Os01g0267800;Os02g0664300;Os06g0589600;Os01g0775100;Os12g0150100;Os02g0781600;Os03g0374600;Os03g0285800;Os01g0664100;Os05g0180600;Os02g0763…	;;OsCDPK30;OsSIG2A;;;PGIP4;mt;;;OsSET13;;;OsAGPL3;;;OsDCL2a;OsRLCK47;OsRLCK155;;OsRLCK29;OsSub19;;;;;;OsMSRMK2;;;;wsi76;OsCrRLK1L15;;OsGolS1;;S27a;;;;;;;;;OsCIPK18;;OSK20;;SUS7;OsPUB22;;;OsRpn1a;OsCYP38;D3;;OsPP2C10;;;OsEnS-3;;;RCB4;PHYA;;MEL1;;OsRhmbd7;;OsGELP26;;OsPK7;;;OsFKBP20-1b;;;;OsFAD3;;;;;;;;VYL;;OsSub30;;OsCERK1;rpl7;;OsSDS;OsPP2A-B'kappa;OsRFP;;;;;;;;;;;;OsSCP63;OsPT24;;;PP2C1;;;;;Os_F…
25	GO:0001101	BP	response to acid chemical	25/2994	155/32552	0.00502843	Os02g0802700;Os01g0702500;Os03g0218400;Os04g0584600;Os04g0631100;Os11g0454200;Os11g0453900;Os01g0851700;Os04g0605500;Os05g0351200;Os11g0454000;Os03g0285800;Os10g0362300;Os07g0448800;Os07g0448100;Os11g0484500;Os06g0639100;Os02g0814200;Os01g0859300;Os02g0669100;Os06g0154200;Os02g0776900;Os06g0154300;Os03g0810800;Os07g0659600	OsMGD;OsLEA22;OsMST4;OsCDPK13;;RAB16B;RAB21;Pho2;ACA11;OsERF#117;RAB21;OsMSRMK2;HK5;OsPIP2a;OsPIP2;Os6PGDH2;;Os0053;OsABI5-1;LIP9;D3;GRF1;;OsABA2;OsANN6
226	GO:1901575	BP	organic substance catabolic process	226/2994	2063/32552	0.00516728	Os01g0140100;Os09g0457532;Os06g0667600;Os12g0517100;Os04g0452400;Os06g0726100;Os04g0486600;Os04g0370600;Os07g0238700;Os08g0305300;Os01g0855700;Os09g0539500;Os10g0437400;Os01g0971600;Os01g0898500;Os11g0701600;Os01g0719100;Os06g0470000;Os01g0966000;Os08g0450100;Os04g0518400;Os01g0935300;Os11g0605500;Os06g0486800;Os06g0367100;Os05g0209400;Os01g0855600;Os01g0769000;Os11g0139900;Os11g0484500;Os10g0140…	;;;OsFbox658;;Cht3*;GAPDH;Os_F0687;;;;OSK20;OsLAC19;OsSTA45;OsEnS-20;;OsRZFP34;;;OsPME25;OsPAL07;;ACX2;OsFDH;;;HS1;;;Os6PGDH2;;OsARP;OsD-LDH;rubi3;;;;OsFbox258;;PAO4;;riceXIP;OsPHS8;OsFbox227;OsUBC12;;Aldo;OsWD40-51;OsRpn1a;D3;;;;;OsFtsH2;;OsCCR4b;SIP33;OsPFK01;OsGAD1;C10923;;OsRDCP1;;OsRNS2;;;OsHDMA704;;;;OsL55;;;;;OsDHODH1;AMY1A;OsABCD2;;;;OsCCD1;;OsGSTZ1;OsPP100;;;Os_F0752;;OsCUL3b;;;;;;OsLTP1…
41	GO:0006631	BP	fatty acid metabolic process	41/2994	286/32552	0.00518359	Os11g0657200;Os06g0115300;Os04g0271200;Os03g0382100;Os08g0327400;Os01g0218700;Os06g0232233;Os08g0556550;Os11g0696200;Os04g0445700;Os06g0470000;Os05g0132100;Os08g0162800;Os03g0780800;Os01g0369900;Os01g0966100;Os02g0205500;Os03g0264000;Os09g0277800;Os08g0225000;Os03g0767000;Os08g0200100;Os05g0163700;Os03g0195400;Os04g0271450;Os12g0566300;Os07g0616200;Os01g0529800;Os04g0244400;Os02g0644700;Os01g0348…	;OsACBP2;OsPAS2;;;OsABCD1;;;;;;OsLACS1;OsACBP1;FAH2;OsOPR10;OsABCD2;;;;ZL16;AOS1;;OsACX4;;;;;;OsGRX12;;;FATB1;OsLOX1;;ACX2;;;;;;OsKASI
9	GO:0005991	BP	trehalose metabolic process	9/2994	37/32552	0.00537206	Os07g0485000;Os03g0386500;Os07g0624600;Os08g0414700;Os09g0397300;Os09g0376800;Os05g0517200;Os02g0790500;Os05g0518600	;OsTPP9;OsTPP3;;;;OsTPS6;OsTPS5;OsTPS1
32	GO:0006970	BP	response to osmotic stress	32/2994	210/32552	0.00537722	Os02g0802700;Os03g0792500;Os02g0759800;Os03g0218400;Os05g0351200;Os06g0644800;Os08g0191700;Os01g0733200;Os10g0362300;Os03g0266900;Os03g0285800;Os03g0267200;Os05g0180600;Os06g0163500;Os11g0484500;Os05g0178900;Os01g0871200;Os04g0459800;Os02g0814200;Os01g0136000;Os03g0684500;Os01g0377500;Os07g0167200;Os10g0154000;Os01g0859300;Os07g0583200;Os01g0831200;Os10g0561400;Os09g0454600;Os07g0659600;Os12g0583…	OsMGD;OsMB5;OsSKIPa;OsMST4;OsERF#117;OsOS-9;GLYI-11;OsHsfC1b;HK5;OsHsp17.3;OsMSRMK2;OsHsp17.7;;OsSub49;Os6PGDH2;;OsbHLH033;;Os0053;Oshsp16.9C;;CycL1;OsMB10;OsVAMP714;OsABI5-1;;OsBAG4;OsMYBS3;OsPT19;OsANN6;;OsGAP1
14	GO:0071013	CC	catalytic step 2 spliceosome	14/2994	70/32552	0.00535003	Os03g0263500;Os02g0107000;Os03g0743800;Os07g0644300;Os03g0701900;Os06g0711600;Os05g0289400;Os02g0146400;Os02g0142300;Os02g0827300;Os02g0221300;Os01g0263600;Os02g0478900;Os06g0343100	;;;XAB2;;;;;;;OsRH19;Du1L;;
1150	GO:0044237	BP	cellular metabolic process	1150/2994	11742/32552	0.0055001	Os05g0517200;Os11g0137100;Os11g0448400;Os01g0267800;Os04g0452400;Os05g0104700;Os05g0243300;Os04g0449300;Os12g0299600;Os06g0551000;Os02g0819400;Os02g0733800;Os08g0412700;Os02g0723300;Os05g0580000;Os04g0445700;Os08g0245400;Os05g0220100;Os01g0822200;Os01g0966000;Os12g0480250;Os06g0589600;Os12g0150100;Os02g0781600;Os07g0541800;Os03g0285800;Os05g0180600;Os02g0763200;Os08g0526300;Os07g0147600;Os03g0195…	OsTPS6;;OsSIG2A;OsRLCK29;;PGIP4;mt;;;;LPA1;OsSET13;;;OsAGPL3;;;;OsRLCK47;;;;;;;OsMSRMK2;;;;OsCrRLK1L15;;;prx20;;;;;;;;;OsCIPK18;riceXIP;OSK20;;SUS7;;;OsRpn1a;OsMTK;D3;;OsPP2C10;;;NADP-ME2;OsENODL10;;;;OsNR1;MEL1;;;;;OsPK7;;;PSY2;;;;;;;;;VYL;;OsPLDbeta1;;rpl7;OsSET41;OsSDS;OsPP2A-B'kappa;OsRFP;prx88;;;;;;;;;;;;;OsAMI1;OsPT24;;;PP2C1;;;;;Os_F0752;;OsalphaCA9;;;;OsMed22_2;OsLTP1.13;OsRMC;;OsRPL21.2;…
32	GO:0009526	CC	plastid envelope	32/2994	211/32552	0.00549161	Os01g0730800;Os02g0744900;Os03g0127950;Os04g0514400;Os03g0411500;Os01g0645200;Os02g0797500;Os07g0608100;Os02g0533000;Os07g0150100;Os02g0173100;Os03g0767000;Os01g0711400;Os02g0817900;Os03g0823100;Os09g0570400;Os06g0498400;Os11g0195100;Os07g0562700;Os02g0603800;Os03g0718100;Os07g0100300;Os05g0113300;Os06g0136800;Os07g0187400;Os06g0669400;Os12g0617800;Os07g0476900;Os02g0196300;Os12g0562100;Os02g0754…	;LYL1;;;VYL;;AST;;;OsOSCA3.1;CYP97B4;AOS1;;CYP97A4;;OsPT24;;;;OsHDS;ACT1;SQD2.1;OsCHX12;OsClp9;;OsFtsH2;;CDSP32;;;;
73	GO:0055086	BP	nucleobase-containing small molecule metabolic process	73/2994	579/32552	0.00572943	Os01g0191700;Os02g0744900;Os06g0531200;Os11g0276300;Os03g0645100;Os09g0505800;Os04g0486600;Os06g0326400;Os06g0258900;Os03g0248600;Os05g0227901;Os06g0133800;Os03g0118800;Os01g0940100;Os11g0484500;Os11g0696200;Os10g0104000;Os03g0268400;Os08g0530000;Os12g0616900;Os01g0712700;Os04g0306400;gene-atpA;Os02g0736400;Os07g0485100;Os06g0617800;Os01g0957100;Os05g0573300;Os01g0847250;Os12g0566300;Os05g0209400…	OsPFK01;LYL1;OsDJ-1E;;;;GAPDH;OsPFPA2;;OsEno2;;OsTK;;OsHXK3;Os6PGDH2;;;OsMPG3;;;;OsRPI;;OsDHODH1;;;;;;;;;PGIP4;;OsPMM;;;;OsUAP2;OsWD40-51;;;cGK;;;;;;OsAPT1;OsATPS;;;Aldo;;;OsAld-Y;;;;UXS;;OsbZIP15;;;;OsLASPO;TK;;;;;;
6	GO:0022839	MF	ion gated channel activity	6/2994	19/32552	0.00570402	Os01g0950900;Os07g0150100;Os12g0582800;Os05g0594700;Os10g0579100;Os01g0534900	OsEnS-22;OsOSCA3.1;OsOSCA2.4;OsOSCA1.2;OsOSCA1.4;OsOSCA1.1
6	GO:0005227	MF	calcium activated cation channel activity	6/2994	19/32552	0.00570402	Os01g0950900;Os07g0150100;Os12g0582800;Os05g0594700;Os10g0579100;Os01g0534900	OsEnS-22;OsOSCA3.1;OsOSCA2.4;OsOSCA1.2;OsOSCA1.4;OsOSCA1.1
7	GO:0034204	BP	lipid translocation	7/2994	25/32552	0.00601094	Os02g0238500;Os06g0665000;Os08g0379200;Os09g0560600;Os03g0326200;Os07g0486100;Os06g0565900	;;;;;;
4	GO:0045337	BP	farnesyl diphosphate biosynthetic process	4/2994	9/32552	0.00616129	Os04g0657100;Os05g0543400;Os08g0544900;Os03g0118800	OsFPPS3;OsFPPS2;;
4	GO:2000904	BP	regulation of starch metabolic process	4/2994	9/32552	0.00616129	Os07g0182000;Os05g0121600;Os03g0133300;Os07g0657900	RISBZ1;RSR1;;NTRC
17	GO:0022411	BP	cellular component disassembly	17/2994	94/32552	0.00629392	Os07g0583200;Os03g0162900;Os05g0519400;Os03g0122000;Os04g0677700;Os06g0343100;Os10g0432200;Os05g0169200;Os01g0625200;Os05g0373900;Os12g0615800;Os10g0560450;Os01g0780400;Os04g0538700;Os03g0820500;Os01g0634300;Os07g0570700	;;OsSec18;;OsKTN80b;;;OsATG18d;;;;OsATG3b;OsKTN80c;OsATG13b;OsADF3;OsDjC11;
59	GO:0009117	BP	nucleotide metabolic process	59/2994	450/32552	0.00647692	Os01g0191700;Os02g0744900;Os09g0505800;Os06g0531200;Os11g0276300;Os03g0645100;gene-orfB;Os04g0486600;Os06g0326400;Os06g0258900;Os03g0248600;Os03g0648900;Os06g0133800;Os03g0118800;Os04g0404800;Os01g0940100;Os11g0484500;Os11g0696200;Os08g0530000;Os12g0616900;Os01g0957100;gene-atpA;Os06g0617800;Os05g0573300;Os12g0566300;Os05g0209400;Os04g0266900;Os05g0104700;Os06g0109600;Os03g0167650;Os03g0330200;Os…	OsPFK01;LYL1;;OsDJ-1E;;;;GAPDH;OsPFPA2;;OsEno2;;OsTK;;;OsHXK3;Os6PGDH2;;;;;;;;;;;PGIP4;;;;OsWD40-51;;;cGK;;;OsRPI;;OsATPS;;Aldo;;;OsAld-Y;OsLASPO;;;;;OsbZIP15;;OsAPT1;;;;;;
28	GO:0009651	BP	response to salt stress	28/2994	182/32552	0.00650375	Os02g0802700;Os03g0792500;Os02g0759800;Os03g0218400;Os06g0644800;Os10g0362300;Os03g0266900;Os08g0191700;Os03g0267200;Os05g0180600;Os11g0484500;Os05g0178900;Os01g0871200;Os04g0459800;Os02g0814200;Os01g0136000;Os03g0684500;Os01g0377500;Os10g0561400;Os10g0154000;Os01g0859300;Os07g0583200;Os01g0831200;Os07g0167200;Os09g0454600;Os07g0659600;Os06g0163500;Os02g0327000	OsMGD;OsMB5;OsSKIPa;OsMST4;OsOS-9;HK5;OsHsp17.3;GLYI-11;OsHsp17.7;;Os6PGDH2;;OsbHLH033;;Os0053;Oshsp16.9C;;CycL1;OsMYBS3;OsVAMP714;OsABI5-1;;OsBAG4;OsMB10;OsPT19;OsANN6;OsSub49;OsGAP1
45	GO:0044282	BP	small molecule catabolic process	45/2994	325/32552	0.00656998	Os06g0667600;Os01g0711400;Os07g0163000;Os08g0465800;Os12g0210200;Os04g0516600;Os02g0575800;Os10g0159800;Os10g0155500;Os11g0484500;Os06g0470000;Os01g0712700;Os08g0374800;Os12g0183100;Os05g0158700;Os01g0966100;Os04g0518400;Os11g0605500;Os08g0556550;Os08g0191700;Os06g0486800;Os01g0855700;Os05g0163700;Os01g0939700;Os05g0125500;Os03g0330200;Os02g0170100;Os06g0131350;Os01g0348600;Os06g0103300;Os01g0716…	;;OsD-LDH;OsGAD1;OsGSTZ1;;;;;Os6PGDH2;;;OsUGE2;;;OsABCD2;OsPAL07;ACX2;;GLYI-11;OsFDH;;OsACX4;;;;;;;;;OsL55;OsGAD3;;;;;OsABCD1;;;OsNAAT4;;;HS1;
201	GO:0044248	BP	cellular catabolic process	201/2994	1824/32552	0.00668108	Os08g0473900;Os07g0238700;Os05g0499400;Os03g0122000;Os12g0517100;Os04g0452400;Os07g0163000;Os06g0667600;Os08g0305300;Os01g0855700;Os04g0505700;Os10g0437400;Os10g0560450;Os11g0701600;Os01g0719100;Os06g0470000;Os01g0966000;Os04g0518400;Os01g0935300;Os11g0605500;Os06g0486800;Os06g0367100;Os11g0701800;Os01g0855600;Os01g0769000;Os11g0484500;Os12g0640600;Os06g0131350;Os04g0628100;Os09g0412200;Os10g0159…	Amy3D/E*(RAmy3D/E);;prx75;;OsFbox658;;OsD-LDH;;;;OsFbox227;OsLAC19;OsATG3b;;OsRZFP34;;;OsPAL07;;ACX2;OsFDH;;C10701;HS1;;Os6PGDH2;OsCCD1;;rubi3;;;;OsFbox258;;;;riceXIP;OsPHS8;OSK20;OsUBC12;;OsWD40-51;OsRpn1a;D3;;;;;OsCCR4b;SIP33;Os_F0687;OsGAD1;C10923;;;OsGSTZ1;NTRC;;;OsRFP;;;;prx59;prx88;;;;prx107;OsDHODH1;AMY1A;OsABCD2;;;prx20;prx90;OsPP100;;;;Os_F0752;;OsCUL3b;;;OsLTP1.13;OsATG13b;OsRH30;OsPLDa…
3	GO:0050000	BP	chromosome localization	3/2994	5/32552	0.00674155	Os12g0165900;Os01g0383900;Os03g0172000	OsNucAP2;APIP12;MOS3/SAR3
3	GO:0006213	BP	pyrimidine nucleoside metabolic process	3/2994	5/32552	0.00674155	Os03g0113100;Os01g0712700;Os05g0209000	TK;;
3	GO:0050826	BP	response to freezing	3/2994	5/32552	0.00674155	Os03g0285800;Os03g0322900;Os06g0473800	OsMSRMK2;LEA17;
28	GO:0046395	BP	carboxylic acid catabolic process	28/2994	183/32552	0.0067796	Os06g0667600;Os01g0711400;Os07g0163000;Os08g0465800;Os04g0516600;Os01g0218700;Os08g0556550;Os06g0131350;Os12g0210200;Os01g0966100;Os04g0518400;Os03g0236200;Os06g0486800;Os01g0855700;Os05g0163700;Os01g0855600;Os05g0125500;Os11g0484500;Os02g0170100;Os06g0470000;Os01g0348600;Os09g0248000;Os12g0605800;Os11g0605500;Os06g0103300;Os01g0159400;Os06g0347100;Os12g0183100	;;OsD-LDH;OsGAD1;;OsABCD1;;;OsGSTZ1;OsABCD2;OsPAL07;OsGAD3;OsFDH;;OsACX4;HS1;;Os6PGDH2;;;;;OsL55;ACX2;;;;
10	GO:0015914	BP	phospholipid transport	10/2994	45/32552	0.00678411	Os02g0238500;Os06g0665000;Os08g0379200;Os07g0185200;Os09g0560600;Os03g0784900;Os04g0119500;Os03g0326200;Os05g0267800;Os06g0565900	;;;;;;;;;
62	GO:0000139	CC	Golgi membrane	62/2994	478/32552	0.00648706	Os07g0551600;Os03g0577500;Os07g0551700;Os01g0498300;Os01g0118400;Os12g0145400;Os07g0498900;Os03g0711400;Os05g0503000;Os03g0377700;Os06g0475400;Os02g0686300;Os11g0107000;Os06g0470000;Os02g0209000;Os07g0657300;Os03g0821800;Os01g0956200;Os02g0604300;Os05g0168500;Os11g0124900;Os07g0201100;Os03g0803900;Os03g0567600;Os05g0354400;Os09g0478100;Os02g0552000;Os06g0565900;Os07g0587100;Os08g0554900;Os05g0170…	OsCslF9;;OsCslF8;;;OsTBL23;OsTBL37;OsWD40-84;;OsCslA5;;;OsTBL2;;;;;;;;;;;OsXAT3;OsTBL13;OsCslE1;;;;;BC10;;;;;OsTBL51;;;;;;;OsGT6;;;;OsIRX9L;OsTBL18;;;;OsTBL5;OsGT2;;;OsTBL33;;;;OsTBL34;OsRab2A1;OsTBL32
3	GO:0044614	CC	nuclear pore cytoplasmic filaments	3/2994	5/32552	0.00674155	Os12g0165900;Os01g0383900;Os03g0172000	OsNucAP2;APIP12;MOS3/SAR3
3	GO:0017176	MF	phosphatidylinositol N-acetylglucosaminyltransferase activity	3/2994	5/32552	0.00674155	Os01g0166400;Os05g0290300;Os05g0165400	;;
21	GO:0018105	BP	peptidyl-serine phosphorylation	21/2994	123/32552	0.00687449	Os03g0704400;Os05g0585500;Os07g0641200;Os05g0467150;Os03g0122000;Os01g0832450;Os03g0749800;Os07g0680900;Os05g0489900;Os12g0133500;Os02g0126400;Os03g0248600;Os01g0832300;Os04g0584600;Os08g0540400;Os04g0514800;Os05g0467000;Os07g0619800;Os03g0128700;Os01g0744300;Os07g0568600	;OsCDPK15;OsCDPK30;;;;;;DMI3;OsCDPK26;CDPK4;OsEno2;OsCDPK3;OsCDPK13;OsCDPK21;;OsCDPK16;;OSCDPK7;;OsCDPK20
21	GO:0018209	BP	peptidyl-serine modification	21/2994	124/32552	0.00708825	Os03g0704400;Os05g0585500;Os07g0641200;Os05g0467150;Os03g0122000;Os01g0832450;Os03g0749800;Os07g0680900;Os05g0489900;Os12g0133500;Os02g0126400;Os03g0248600;Os01g0832300;Os04g0584600;Os08g0540400;Os04g0514800;Os05g0467000;Os07g0619800;Os03g0128700;Os01g0744300;Os07g0568600	;OsCDPK15;OsCDPK30;;;;;;DMI3;OsCDPK26;CDPK4;OsEno2;OsCDPK3;OsCDPK13;OsCDPK21;;OsCDPK16;;OSCDPK7;;OsCDPK20
8	GO:0016160	MF	amylase activity	8/2994	32/32552	0.00714044	Os09g0457532;Os08g0473900;Os09g0457800;Os01g0715400;Os02g0765600;Os09g0457400;Os03g0141200;Os08g0473800	;Amy3D/E*(RAmy3D/E);Amy3A/B/C*(RAmy3A/B/C);OsSTA30;AMY1A;Amy3A/B/C*(RAmy3A/B/C);OsBamy2;
31	GO:0016054	BP	organic acid catabolic process	31/2994	206/32552	0.00720417	Os06g0667600;Os01g0711400;Os07g0163000;Os08g0465800;Os04g0516600;Os01g0218700;Os08g0556550;Os06g0131350;Os12g0210200;Os06g0345200;Os05g0158700;Os01g0966100;Os04g0518400;Os03g0236200;Os06g0486800;Os01g0855700;Os05g0163700;Os01g0855600;Os05g0125500;Os11g0484500;Os02g0170100;Os06g0470000;Os01g0348600;Os09g0248000;Os12g0605800;Os11g0605500;Os06g0103300;Os05g0561000;Os01g0159400;Os06g0347100;Os12g0183…	;;OsD-LDH;OsGAD1;;OsABCD1;;;OsGSTZ1;OsNAAT4;;OsABCD2;OsPAL07;OsGAD3;OsFDH;;OsACX4;HS1;;Os6PGDH2;;;;;OsL55;ACX2;;;;;
23	GO:0046488	BP	phosphatidylinositol metabolic process	23/2994	140/32552	0.0074196	Os01g0580100;Os03g0722000;Os03g0360800;Os05g0165400;Os03g0701800;Os07g0421200;Os05g0180600;Os06g0259000;Os09g0266400;Os01g0166400;Os08g0428900;Os03g0399532;Os01g0716800;Os04g0691900;Os05g0220100;Os02g0781600;Os03g0160600;Os04g0668700;Os01g0234850;Os05g0290300;Os02g0688900;Os05g0114100;Os02g0219400	;OsSTA112;;;OsPIPK1;;;;;;;;;;;;;;OsEnS-3;;;;
6	GO:0006085	BP	acetyl-CoA biosynthetic process	6/2994	20/32552	0.00752345	Os12g0616900;Os03g0645100;Os08g0431300;Os12g0566300;Os04g0404800;Os11g0696200	;;;;;
51	GO:1901605	BP	alpha-amino acid metabolic process	51/2994	384/32552	0.00753149	Os06g0667600;Os01g0711400;Os05g0104700;Os08g0465800;Os02g0735200;Os04g0516600;Os12g0515400;Os09g0248000;Os11g0216900;Os06g0131350;Os12g0121300;Os11g0128800;Os03g0815200;Os03g0747800;Os04g0518400;Os03g0161800;Os03g0376100;Os05g0573300;Os01g0855700;Os03g0826500;Os12g0210200;Os01g0855600;Os01g0814800;Os05g0125500;Os03g0117000;Os03g0286200;Os12g0290150;Os02g0170100;Os08g0135900;Os01g0682001;Os03g0760…	;;PGIP4;OsGAD1;OsGS1;;;;OsIDI2;;;;;RCS3;OsPAL07;Sip2A;;;;OASA1;OsGSTZ1;HS1;;;;;;;TS;;;OsAGD2;TDC2;;P5CS2;OsL55;OsGAD3;;;OsTSA;;OsMTK;;TS;;OsABA2;;;OsNAAT4;OsIGL;
13	GO:0005684	CC	U2-type spliceosomal complex	13/2994	65/32552	0.00755934	Os03g0263500;Os06g0730800;Os07g0644300;Os02g0605600;Os11g0636900;Os12g0615800;Os05g0289400;Os02g0146400;Os02g0142300;Os02g0827300;Os02g0324300;Os02g0478900;Os02g0301000	;;XAB2;;;;;;;;;;OsC3H15
253	GO:0009056	BP	catabolic process	253/2994	2353/32552	0.00764852	Os01g0140100;Os09g0457532;Os06g0667600;Os05g0499400;Os03g0122000;Os12g0517100;Os11g0701800;Os06g0726100;Os04g0486600;Os04g0370600;Os07g0238700;Os08g0305300;Os01g0855700;Os09g0539500;Os10g0437400;Os01g0971600;Os04g0689000;Os11g0701600;Os01g0719100;Os01g0962700;Os06g0470000;Os01g0966000;Os10g0560450;Os08g0450100;Os04g0518400;Os01g0935300;Os11g0605500;Os06g0486800;Os06g0367100;Os05g0209400;Os01g0855…	;;;prx75;;OsFbox658;C10701;Cht3*;GAPDH;Os_F0687;;;;OSK20;OsLAC19;OsSTA45;prx64;;OsRZFP34;prx20;;;OsATG3b;OsPME25;OsPAL07;;ACX2;OsFDH;;;HS1;;;Os6PGDH2;;OsARP;OsD-LDH;rubi3;;;;OsFbox258;;PAO4;;riceXIP;OsPHS8;OsFbox227;OsUBC12;;Aldo;OsWD40-51;OsRpn1a;D3;;;;;OsFtsH2;;OsCCR4b;SIP33;OsPFK01;OsGAD1;C10923;;;OsRDCP1;NTRC;OsRNS2;;;OsHDMA704;;;;OsL55;;prx59;prx88;;;;prx107;OsDHODH1;AMY1A;OsABCD2;;;;OsCCD1;…
25	GO:0046777	BP	protein autophosphorylation	25/2994	157/32552	0.00770066	Os08g0202300;Os06g0589600;Os03g0122000;Os01g0769700;Os02g0126400;Os03g0248600;Os04g0584600;Os06g0126100;Os07g0619800;Os03g0264300;Os05g0467150;Os01g0832450;Os03g0128700;Os07g0641200;Os12g0297500;Os07g0147600;Os03g0704400;Os05g0467000;Os12g0133500;Os08g0540400;Os03g0266800;Os05g0585500;Os01g0832300;Os05g0489900;Os07g0568600	;;;DRUS2;CDPK4;OsEno2;OsCDPK13;;;OsRLCK106;;;OSCDPK7;OsCDPK30;;OsCrRLK1L15;;OsCDPK16;OsCDPK26;OsCDPK21;OsBAK1-10;OsCDPK15;OsCDPK3;DMI3;OsCDPK20
375	GO:0019222	BP	regulation of metabolic process	375/2994	3599/32552	0.00779598	Os05g0124600;Os01g0572300;Os01g0668200;Os03g0214200;Os03g0300400;Os05g0243300;Os03g0591300;Os05g0351200;Os07g0684900;Os01g0261200;Os03g0285800;Os02g0713700;Os10g0550100;Os12g0599550;Os08g0305300;Os09g0482720;Os09g0326800;Os08g0382400;Os01g0862800;Os03g0719800;Os05g0121600;Os02g0564100;Os01g0180700;Os07g0657900;Os03g0225200;Os05g0555100;Os11g0579900;Os07g0684800;Os05g0486300;Os03g0809200;Os08g0543…	;OsIDD11;;MODD;JIOsPR10;mt;OsbHLH140;OsERF#117;WOX11;OsNAC8;OsMSRMK2;;OsMED12_2;OsbHLH116;;;OsRpn1a;OsCYP38;ENAC1;PHYA;RSR1;;;NTRC;OsSDS;OsPP2A-B'kappa;;ONAC015;;OsbZIP34;OsbZIP68;;OsCrll1;;;EIL1;OsMed22_2;OsATG13b;;OsRH30;NAC122;;;OsMAPKKKalpha;OsbHLH101;OsIAA5;;;;ONAC085;;;OsTCP19;CycL1;OSH15;;;;OsIAA4;;OsBLH1;;;OsPuf4;;OsbZIP65;;OsIDD12;;cdc2Os-1;;;NAC131;R2R3-MYB;;OsZHD8;;OsARF10;OsABI5-1;OsG…
36	GO:0033692	BP	cellular polysaccharide biosynthetic process	36/2994	251/32552	0.00802226	Os07g0551600;Os02g0772000;Os07g0551700;Os08g0520900;Os04g0449300;Os02g0275200;Os06g0232233;Os05g0580000;Os10g0437600;Os11g0204600;Os01g0675500;Os07g0243200;Os06g0367100;Os09g0478100;Os02g0763200;Os06g0211700;Os07g0296100;Os07g0412100;Os08g0191433;Os01g0880200;Os07g0208500;Os03g0266800;Os09g0422500;Os05g0426400;Os02g0744700;Os06g0232200;Os07g0252400;Os05g0170000;Os10g0497700;Os07g0604300;Os02g0529…	OsCslF9;;OsCslF8;OsPHS8;;;;OsAGPL3;OsSSIIc;;OsIRX9L;AGPL4;;OsCslE1;;;;GBSSII;SSIIIA;;OsCesA8;OsBAK1-10;BC6;;OsSSIIb;;OsCesA6;BC10;;;OsGT2;GSL5;;;OsTBL34;
2	GO:0071459	BP	protein localization to chromosome, centromeric region	2/2994	2/32552	0.008457	Os02g0620100;Os03g0704400	;
2	GO:0061137	BP	bud dilation	2/2994	2/32552	0.008457	Os06g0154300;Os06g0154200	;D3
2	GO:0061936	BP	fusion of sperm to egg plasma membrane involved in double fertilization forming a zygote and endosperm	2/2994	2/32552	0.008457	Os09g0525700;Os05g0269500	;
2	GO:1903083	BP	protein localization to condensed chromosome	2/2994	2/32552	0.008457	Os02g0620100;Os03g0704400	;
2	GO:1904821	BP	chloroplast disassembly	2/2994	2/32552	0.008457	Os07g0583200;Os03g0162900	;
2	GO:0035352	BP	NAD transmembrane transport	2/2994	2/32552	0.008457	Os01g0513200;Os05g0357200	;
2	GO:0045026	BP	plasma membrane fusion	2/2994	2/32552	0.008457	Os09g0525700;Os05g0269500	;
2	GO:0071365	BP	cellular response to auxin stimulus	2/2994	2/32552	0.008457	Os04g0444300;Os06g0671800	OsARGOS;
2	GO:0019482	BP	beta-alanine metabolic process	2/2994	2/32552	0.008457	Os02g0736400;Os07g0485100	OsDHODH1;
2	GO:0019483	BP	beta-alanine biosynthetic process	2/2994	2/32552	0.008457	Os02g0736400;Os07g0485100	OsDHODH1;
2	GO:0034501	BP	protein localization to kinetochore	2/2994	2/32552	0.008457	Os02g0620100;Os03g0704400	;
2	GO:0009346	CC	ATP-independent citrate lyase complex	2/2994	2/32552	0.008457	Os12g0566300;Os11g0696200	;
2	GO:0061574	CC	ASAP complex	2/2994	2/32552	0.008457	Os01g0959000;Os05g0105900	;
2	GO:0004802	MF	transketolase activity	2/2994	2/32552	0.008457	Os06g0133800;Os04g0266900	OsTK;
2	GO:0051724	MF	NAD transmembrane transporter activity	2/2994	2/32552	0.008457	Os01g0513200;Os05g0357200	;
2	GO:0047216	MF	inositol 3-alpha-galactosyltransferase activity	2/2994	2/32552	0.008457	Os07g0687900;Os03g0316200	wsi76;OsGolS1
2	GO:0015066	MF	alpha-amylase inhibitor activity	2/2994	2/32552	0.008457	Os07g0222000;Os04g0526600	OsEnS-101;RASI
2	GO:0004318	MF	enoyl-[acyl-carrier-protein] reductase (NADH) activity	2/2994	2/32552	0.008457	Os09g0277800;Os08g0327400	;
2	GO:0047918	MF	GDP-mannose 3,5-epimerase activity	2/2994	2/32552	0.008457	Os11g0591100;Os10g0417600	OsGME2;OsGME1
50	GO:1901137	BP	carbohydrate derivative biosynthetic process	50/2994	375/32552	0.00880361	Os01g0580100;Os02g0744900;Os09g0505800;Os03g0645100;Os05g0104700;Os04g0404800;Os12g0589100;Os08g0431300;Os03g0360800;Os05g0165400;Os02g0688900;Os01g0847250;Os10g0104000;Os10g0437600;Os12g0616900;gene-atpA;Os04g0589600;Os03g0268300;Os03g0803900;Os03g0278000;Os12g0566300;Os05g0573300;gene-orfB;Os08g0225000;Os04g0682300;Os07g0102000;Os02g0802700;Os04g0613700;Os01g0166400;Os08g0191433;Os07g0100300;Os…	;LYL1;;;PGIP4;;OsAPT1;;;;;;;OsSSIIc;;;;;;UXS;;;;ZL16;OsPMM;;OsMGD;OsUAP2;;SSIIIA;SQD2.1;;;OsPHS8;;;;OsMPG3;;OsDXS;;;;;;;;;;OsDXS2
5	GO:0004373	MF	glycogen (starch) synthase activity	5/2994	15/32552	0.00897006	Os10g0437600;Os06g0229900;Os08g0191433;Os07g0412100;Os02g0744700	OsSSIIc;;SSIIIA;GBSSII;OsSSIIb
39	GO:0072330	BP	monocarboxylic acid biosynthetic process	39/2994	280/32552	0.00905153	Os06g0531200;Os03g0790900;Os08g0540100;Os03g0382100;Os04g0518400;Os06g0232233;Os11g0696200;Os04g0445700;Os08g0245400;Os03g0152400;Os03g0780800;Os01g0369900;Os08g0327400;Os03g0264000;Os09g0277800;Os08g0225000;Os03g0767000;Os08g0200100;Os01g0225400;Os02g0205500;Os03g0195400;Os04g0271450;Os12g0566300;Os01g0736400;Os07g0616200;Os01g0529800;Os04g0244400;Os02g0644700;Os03g0790700;Os06g0143400;Os03g0700…	OsDJ-1E;AAO3;;;OsPAL07;;;;;OsACS1;FAH2;OsOPR10;;;;ZL16;AOS1;;;;;;;;;;OsGRX12;;AO;FATB1;OsLOX1;;;;;OsABA2;OsPAS2;;OsKASI
62	GO:0009725	BP	response to hormone	62/2994	488/32552	0.00907088	Os02g0802700;Os03g0172000;Os01g0764800;Os02g0759800;Os04g0664400;Os05g0230700;Os01g0769700;Os06g0685700;Os01g0148000;Os10g0362300;Os11g0454200;Os01g0675700;Os11g0453900;Os02g0164900;Os05g0349800;Os01g0159600;Os02g0769100;Os11g0216900;Os06g0691400;Os11g0454000;Os04g0442300;Os01g0826400;Os07g0259100;Os06g0335500;Os03g0218400;Os01g0733200;Os08g0564300;Os12g0479400;Os07g0182400;Os08g0437300;Os03g0767…	OsMGD;MOS3/SAR3;GH3-2;OsSKIPa;OsARF11;OsIAA17;DRUS2;OsARF10;;HK5;RAB16B;OsIAA5;RAB21;OsARF6a;Em*;OsLEA20;OsSAUR12;OsIDI2;;RAB21;OSRR1;OsWRKY24;ETR4;OsIAA21;OsMST4;OsHsfC1b;OsABCB22;OsARF24;OsIAA24;;AOS1;;D61;OsSAUR40;Os6PGDH2;GID1;;OsARF22;JAR1;;OsARGOS;OsAGD2;OsMYBS3;;OsABI5-1;;;LIP9;OsSAUR21;OsGH3-11;OsMFT2;OsEnS-122;GRF1;;OsLEA22;;OsIAA4;OsCDPK21;;OsIAA19;OsRecQl4;prx43
9	GO:0006506	BP	GPI anchor biosynthetic process	9/2994	40/32552	0.00919529	Os01g0580100;Os03g0360800;Os01g0166400;Os05g0290300;Os02g0219400;Os02g0688900;Os05g0220100;Os05g0165400;Os02g0781600	;;;;;;;;
9	GO:0006084	BP	acetyl-CoA metabolic process	9/2994	40/32552	0.00919529	Os12g0616900;Os03g0645100;Os08g0544900;Os03g0118800;Os08g0431300;Os12g0566300;Os04g0404800;Os02g0109100;Os11g0696200	;;;;;;;;
168	GO:1901566	BP	organonitrogen compound biosynthetic process	168/2994	1508/32552	0.00923054	Os01g0687500;Os03g0797400;Os05g0104700;Os05g0243300;Os04g0118400;Os08g0431300;Os02g0105900;Os02g0821200;Os11g0216900;Os08g0245400;Os01g0850100;Os12g0534000;Os12g0150100;Os03g0285800;Os03g0826500;gene-orfB;Os03g0111700;Os01g0814800;Os04g0473400;Os04g0271450;Os06g0142900;Os02g0814200;Os01g0782200;Os08g0135900;Os03g0760700;Os09g0345700;Os01g0348700;Os04g0467700;Os05g0367400;Os12g0124200;Os07g0167000…	;OsIGL;PGIP4;mt;;;;;OsIDI2;;;DHQDT/SDH;;OsMSRMK2;OASA1;;;;OsRPL6;;OsDXS2;Os0053;;TS;;;OsRPL23A;;;;eIF-3e;;;OsMTK;;;DSH1;rfa2*;;RPL13b;;;;;eIF-4a;LYL1;;TDC2;OsPAS2;OsRP1;;;;;;rfa4*;;ROMT9;GSA;;;P5CS2;RPS3A;OsDHODH1;OsPDX1.3b;OsCAO2;;Se13;;;;;;;;;RPL3B;;OsRPL27.3;rpl22;OsRPL21.2;OsDAHPS1;;;RPL19.3;;BIP107;;RPL3A;;;SAMDC;;;FGL;;;;RPS5;OsChlH;;;;OsMPG3;HEMA1;OsRPL7A;;;;;Sip2A;;;;;SAMDC2;;;;;;;;;OsTSA…
534	GO:0005515	MF	protein binding	534/2994	5257/32552	0.00915223	Os05g0510400;Os05g0124600;Os03g0161400;Os01g0668200;Os03g0214200;Os05g0104700;Os02g0468500;Os12g0163400;Os03g0591300;Os01g0866200;Os07g0684900;Os10g0460900;Os08g0245400;Os03g0285800;Os06g0308300;Os05g0101200;Os03g0266100;Os01g0194200;Os03g0195400;Os08g0338700;Os06g0140200;Os12g0599550;Os03g0760700;Os03g0721900;Os07g0562700;Os08g0305300;Os09g0539500;Os06g0275700;Os07g0179000;Os06g0154200;Os07g0626…	OsFbox266;;;;MODD;PGIP4;;OsTLP4;OsbHLH140;;WOX11;;;OsMSRMK2;;OsPex14;;;;;;OsbHLH116;;;;;OSK20;OsPUB22;;D3;;;;PHYA;MEL1;OsSET13;;NTRC;VYL;Rf4;OsSET41;;OsSDS;;FOR1;OsCBL6;OsFbox356;;;;OsWD40-76;OsFbox247;;OsAGO1d;OsCUL3b;OsATG13b;OsFH13;;;OsWD40-25;osACA1;;;OsFbox411;;;;OsMB5;;;OsbHLH101;OsIAA5;OsFbox358;;;OsFbox549;;osACA6;;OsbHLH124;OsMLO4;OsAFB2;;;;PEX11-1;;;Os_F0793;;SRWD5;PNH1;DMI3;;;OsVAMP711…
10	GO:0016607	CC	nuclear speck	10/2994	47/32552	0.00930747	Os11g0636900;Os12g0572400;Os07g0673500;Os11g0704700;Os03g0363800;Os03g0279900;Os04g0118900;Os02g0789400;Os03g0285900;Os08g0486200	;;;;;;;;;
4	GO:1901401	BP	regulation of tetrapyrrole metabolic process	4/2994	10/32552	0.00952695	Os08g0254900;Os01g0631200;Os10g0362300;Os07g0657900	;;HK5;NTRC
4	GO:0033201	MF	alpha-1,4-glucan synthase activity	4/2994	10/32552	0.00952695	Os10g0437600;Os06g0229900;Os08g0191433;Os02g0744700	OsSSIIc;;SSIIIA;OsSSIIb
6	GO:0033047	BP	regulation of mitotic sister chromatid segregation	6/2994	21/32552	0.00972653	Os03g0704400;Os02g0593400;Os01g0877300;Os03g0164300;Os11g0128700;Os03g0448600	;;;;;OsWD40-76
6	GO:0046219	BP	indolalkylamine biosynthetic process	6/2994	21/32552	0.00972653	Os07g0182100;Os06g0632200;Os04g0467700;Os08g0135900;Os03g0826500;Os03g0797400	OsTSA;TS;;TS;OASA1;OsIGL
6	GO:0000162	BP	tryptophan biosynthetic process	6/2994	21/32552	0.00972653	Os07g0182100;Os06g0632200;Os04g0467700;Os08g0135900;Os03g0826500;Os03g0797400	OsTSA;TS;;TS;OASA1;OsIGL
18	GO:0009072	BP	aromatic amino acid family metabolic process	18/2994	105/32552	0.00980863	Os07g0182100;Os03g0797400;Os06g0632200;Os12g0534000;Os01g0855700;Os04g0518400;Os08g0484500;Os08g0135900;Os06g0103300;Os06g0345200;Os03g0389700;Os07g0437500;Os06g0699700;Os04g0467700;Os03g0826500;Os12g0210200;Os03g0286200;Os01g0855600	OsTSA;OsIGL;TS;DHQDT/SDH;;OsPAL07;;TS;;OsNAAT4;OsDAHPS1;TDC2;;;OASA1;OsGSTZ1;;HS1
60	GO:0006753	BP	nucleoside phosphate metabolic process	60/2994	471/32552	0.00996903	Os01g0191700;Os02g0744900;Os06g0531200;Os11g0276300;Os03g0645100;Os09g0505800;Os04g0486600;Os06g0326400;Os06g0258900;Os03g0248600;Os03g0648900;Os06g0133800;Os03g0118800;Os01g0940100;Os11g0484500;Os11g0696200;Os08g0530000;Os12g0616900;Os03g0113100;Os04g0306400;gene-atpA;Os06g0617800;Os01g0957100;Os05g0573300;Os12g0566300;Os05g0209400;Os04g0266900;Os05g0104700;Os06g0109600;Os03g0167650;Os03g0330200…	OsPFK01;LYL1;OsDJ-1E;;;;GAPDH;OsPFPA2;;OsEno2;;OsTK;;OsHXK3;Os6PGDH2;;;;TK;OsRPI;;;;;;;;PGIP4;;;;OsWD40-51;;;cGK;;;;;OsATPS;;;Aldo;;;OsAld-Y;;;;;OsbZIP15;;OsAPT1;;OsLASPO;;;;;
20	GO:0009110	BP	vitamin biosynthetic process	20/2994	120/32552	0.0100414	Os06g0142900;Os08g0482100;Os08g0245400;Os12g0192500;Os01g0736400;Os02g0744900;Os11g0591100;Os09g0560600;Os10g0100700;Os07g0190000;Os02g0572400;Os06g0536800;Os08g0481950;Os10g0417600;Os08g0540100;Os01g0225400;Os03g0190100;Os05g0367400;Os10g0464400;Os06g0699700	OsDXS2;;;;;LYL1;OsGME2;;OsPDX1.3b;OsDXS;;;;OsGME1;;;OsPPT1;;;
24	GO:0046474	BP	glycerophospholipid biosynthetic process	24/2994	153/32552	0.0105937	Os01g0580100;Os11g0123400;Os03g0722000;Os09g0454100;Os03g0360800;Os05g0165400;Os03g0701800;Os12g0121300;Os07g0421200;Os05g0180600;Os06g0259000;Os01g0166400;Os08g0428900;Os03g0399532;Os04g0691900;Os05g0220100;Os02g0781600;Os04g0668700;Os02g0173500;Os01g0234850;Os04g0625200;Os05g0290300;Os02g0688900;Os02g0219400	;;OsSTA112;OsRhmbd15;;;OsPIPK1;;;;;;;;;;;;;OsEnS-3;;;;
217	GO:0031090	CC	organelle membrane	217/2994	2002/32552	0.0105641	Os11g0116500;Os12g0103300;Os04g0514400;gene-orfB;Os04g0390500;Os04g0449300;Os07g0523400;Os12g0145400;Os02g0275200;Os03g0711400;Os03g0577500;Os02g0306100;Os03g0377700;Os01g0279700;Os08g0468100;Os06g0470000;Os02g0288400;Os07g0657300;Os03g0195400;Os07g0150100;Os07g0421200;Os02g0197600;Os01g0501700;Os05g0121200;Os10g0461100;Os11g0150632;Os03g0767000;Os05g0231700;Os02g0552000;Os06g0211700;Os07g0551700…	;;;;OsYSL6;;OsGPT2-3;OsTBL23;;OsWD40-84;;;OsCslA5;OsPT21;OsNR1;;OsABCC5;;;OsOSCA3.1;;;OsTATC;;;;AOS1;OsTIP4;;;OsCslF8;OsABCC7;;;;;;OsTBL51;Os0053;;OsMDHAR4;;OsGGR2;;;;;;OsXAT3;;OsCYP38;;;;;;;;;;ETR4;;;;OsRab2A1;;LYL1;;OsPAS2;;;;OsABCC11;;;;PSY2;OSVDAC1;;;;;OsABCD2;OsCAT2;;;OsCCD1;OsCslE1;;;;;OsTIP1;OsFtsH9;OsPT24;;OsCBSCLC3;;;;;OsTIP1;;;CAO;OsTBL33;;OsTBL34;;OsTBL32;;;DSH1;OsSub19;;OsRhmbd15;OsAP…
90	GO:0022414	BP	reproductive process	90/2994	755/32552	0.0107336	Os08g0305300;Os04g0648700;Os05g0351200;Os01g0812000;Os04g0585300;Os05g0269500;Os01g0501700;Os02g0713700;Os02g0649900;Os03g0111700;Os08g0555800;Os04g0589800;Os03g0209600;Os04g0536300;Os05g0132601;Os04g0498900;Os03g0815700;Os05g0518600;Os03g0588800;Os02g0642600;Os03g0800200;Os06g0275000;Os08g0104400;Os07g0208100;Os03g0225200;Os07g0568700;Os09g0451000;Os10g0577600;Os01g0185200;Os03g0288700;Os06g0300…	;EME1;OsERF#117;GAMYB;;;OsTATC;;YSL2;;;OsLEA1;;YAB5;;;SPIN1;OsTPS1;;;MEL1;SE1;;OsPGL16;OsSDS;FOR1;ACO1;JMJ706;;;;;SSIIIA;OsGIF3;OsHAK23;OsBAG4;;;;;;;GA20OX1;;DRUS2;;JMJ701;;OsMSRMK2;;PAIR2;;;GI;;;;OsSUT1;;YAB1;;;EHD3;;OsELF3.2;;;;EAT1;MOS3/SAR3;;OsSKIPa;;OsPIPK1;;OsABCB22;;GID1;;RAG;MSP1;OsARF11;;OsRad21-4;;;OsFTIP7;IPI1;GO;
9	GO:0051156	BP	glucose 6-phosphate metabolic process	9/2994	41/32552	0.0108418	Os04g0306400;Os07g0604000;Os01g0926300;Os09g0529100;Os06g0133800;Os04g0266900;Os01g0940100;Os11g0484500;Os03g0416500	OsRPI;;;;OsTK;;OsHXK3;Os6PGDH2;
9	GO:0045292	BP	mRNA cis splicing, via spliceosome	9/2994	41/32552	0.0108418	Os11g0704700;Os12g0572400;Os07g0673500;Os03g0363800;Os12g0640800;Os04g0118900;Os02g0789400;Os03g0285900;Os08g0486200	;;;;;;;;
26	GO:0045017	BP	glycerolipid biosynthetic process	26/2994	171/32552	0.0109208	Os01g0580100;Os02g0802700;Os11g0123400;Os09g0454100;Os03g0360800;Os05g0165400;Os03g0701800;Os12g0121300;Os07g0421200;Os03g0288700;Os05g0180600;Os06g0259000;Os01g0166400;Os08g0428900;Os03g0722000;Os02g0219400;Os04g0691900;Os05g0220100;Os02g0781600;Os04g0668700;Os02g0173500;Os01g0234850;Os04g0625200;Os05g0290300;Os02g0688900;Os03g0399532	;OsMGD;;OsRhmbd15;;;OsPIPK1;;;;;;;;OsSTA112;;;;;;;OsEnS-3;;;;
22	GO:0030170	MF	pyridoxal phosphate binding	22/2994	139/32552	0.0114757	Os09g0338400;Os08g0465800;Os01g0711400;Os01g0928700;Os01g0851700;Os08g0532200;Os02g0797500;Os08g0245400;Os06g0345200;Os03g0747800;Os03g0376100;Os01g0950866;Os01g0814800;Os01g0736400;Os03g0299900;Os07g0437500;Os03g0236200;Os11g0644800;Os06g0632200;Os09g0560700;Os04g0614650;Os10g0580500	OsISC1;OsGAD1;;OsLCB2a2;Pho2;GSA;AST;;OsNAAT4;RCS3;;;;;OsAGD2;TDC2;OsGAD3;;TS;;;
22	GO:0070279	MF	vitamin B6 binding	22/2994	139/32552	0.0114757	Os09g0338400;Os08g0465800;Os01g0711400;Os01g0928700;Os01g0851700;Os08g0532200;Os02g0797500;Os08g0245400;Os06g0345200;Os03g0747800;Os03g0376100;Os01g0950866;Os01g0814800;Os01g0736400;Os03g0299900;Os07g0437500;Os03g0236200;Os11g0644800;Os06g0632200;Os09g0560700;Os04g0614650;Os10g0580500	OsISC1;OsGAD1;;OsLCB2a2;Pho2;GSA;AST;;OsNAAT4;RCS3;;;;;OsAGD2;TDC2;OsGAD3;;TS;;;
7	GO:0097035	BP	regulation of membrane lipid distribution	7/2994	28/32552	0.0116073	Os02g0238500;Os06g0665000;Os08g0379200;Os09g0560600;Os03g0326200;Os07g0486100;Os06g0565900	;;;;;;
133	GO:0006996	BP	organelle organization	133/2994	1175/32552	0.0117485	Os11g0116500;Os12g0236100;Os02g0255700;Os03g0122000;Os04g0514400;Os05g0540300;Os10g0495300;Os08g0305300;Os12g0105700;Os10g0560450;Os12g0277500;Os03g0116000;Os05g0132601;Os04g0645100;Os04g0677700;Os05g0169200;Os01g0383900;Os07g0178900;Os03g0264800;Os01g0945001;Os08g0555800;Os05g0506000;Os06g0329200;Os06g0136700;Os11g0189900;Os08g0270500;Os04g0498900;Os07g0418100;Os12g0105300;Os03g0800200;Os07g0642…	;;FLL1;;;;;;;OsATG3b;OsCPn60alpha1;;;FLO2;OsKTN80b;OsATG18d;APIP12;OsRuvBL1b;;;;;;;;;;;;MEL1;;;;OsCPn60beta2;;VYL;OsSDS;;OsVAMP7111;OsABCD2;;OsVAMP7112;;;;OsTUB5;OsATG13b;OsFH13;;;;;OsClp9;OsTIP1;OsSEND-1;;OsFH8;;;;WLP2;OsKTN80c;;;;OsABCD1;;;;htpB;;TUB6;OsTUB2;;;;;;;;;;OsDegp6;PEX11-1;;OsVAMP714;;OsRad21-2;;;OsNucAP2;;;;MOS3/SAR3;PAIR2;brd1;;;;;;;;;;;OsRH12;;;D61;;;OsLon1;NUP133;;;;;OsTubA3;OsWD4…
119	GO:0018130	BP	heterocycle biosynthetic process	119/2994	1036/32552	0.0118494	Os05g0569900;Os11g0448400;Os04g0514400;Os05g0104700;Os08g0305300;Os08g0431300;Os02g0723300;Os08g0530000;Os08g0245400;Os10g0485000;Os11g0591100;Os03g0285800;Os03g0278000;Os07g0504200;Os03g0826500;Os09g0505800;Os08g0135900;Os03g0845800;Os09g0345700;Os04g0467700;Os03g0128500;Os08g0270500;Os05g0367400;Os02g0672700;Os01g0874800;Os02g0208650;Os10g0417600;Os08g0254900;Os01g0197900;Os04g0490000;Os08g0482…	;OsSIG2A;;PGIP4;;;;;;OsMed35_1;OsGME2;OsMSRMK2;UXS;;OASA1;;TS;;;;OsPoldelta2;;;;;;OsGME1;;OsRDR3;;;;OsbHLH031;LYL1;;;;;ROMT9;;P5CS2;;OsPDX1.3b;OsCAO2;;Se13;;;;;;OsDOG1L-3;;OsMed22_2;;;;;GRF1;;;;CAO;;WLP2;;;;FGL;;;;OsChlH;;OsMPG3;HEMA1;TK;;OsMed12_1;;;;OsDOG1L-2;;;;EHD3;OsTSA;;OsLASPO;;;OsDXS2;;OsAPT1;;;;;;;OsUAP2;;GSA;OsPMM;;;;;;OsDXS;TS;OsGGR2;;OsSIG1;;TDC2;OsIGL;
36	GO:0031975	CC	envelope	36/2994	256/32552	0.0118993	Os01g0730800;Os02g0744900;Os03g0127950;Os03g0172000;Os01g0711400;Os03g0411500;Os01g0645200;Os02g0797500;Os07g0608100;Os02g0533000;Os07g0150100;Os01g0877300;Os02g0173100;Os03g0709000;Os03g0767000;Os04g0514400;Os02g0817900;Os02g0754300;Os09g0570400;Os03g0823100;Os06g0498400;Os11g0195100;Os07g0562700;Os02g0603800;Os03g0718100;Os07g0100300;Os05g0113300;Os06g0136800;Os07g0187400;Os06g0669400;Os12g0617…	;LYL1;;MOS3/SAR3;;VYL;;AST;;;OsOSCA3.1;;CYP97B4;;AOS1;;CYP97A4;;OsPT24;;;;;OsHDS;ACT1;SQD2.1;OsCHX12;OsClp9;;OsFtsH2;;CDSP32;;;;
36	GO:0031967	CC	organelle envelope	36/2994	256/32552	0.0118993	Os01g0730800;Os02g0744900;Os03g0127950;Os03g0172000;Os01g0711400;Os03g0411500;Os01g0645200;Os02g0797500;Os07g0608100;Os02g0533000;Os07g0150100;Os01g0877300;Os02g0173100;Os03g0709000;Os03g0767000;Os04g0514400;Os02g0817900;Os02g0754300;Os09g0570400;Os03g0823100;Os06g0498400;Os11g0195100;Os07g0562700;Os02g0603800;Os03g0718100;Os07g0100300;Os05g0113300;Os06g0136800;Os07g0187400;Os06g0669400;Os12g0617…	;LYL1;;MOS3/SAR3;;VYL;;AST;;;OsOSCA3.1;;CYP97B4;;AOS1;;CYP97A4;;OsPT24;;;;;OsHDS;ACT1;SQD2.1;OsCHX12;OsClp9;;OsFtsH2;;CDSP32;;;;
13	GO:0016278	MF	lysine N-methyltransferase activity	13/2994	70/32552	0.0118535	Os12g0613200;Os08g0400000;Os01g0218900;Os12g0236900;Os09g0556700;Os11g0602200;Os04g0629100;Os01g0218700;Os06g0127200;Os08g0400200;Os02g0733800;Os09g0114700;Os08g0399900	OsSET43;;;;OsSET37;OsSET41;OsSET21;OsABCD1;;OsSET30;OsSET13;;
13	GO:0016279	MF	protein-lysine N-methyltransferase activity	13/2994	70/32552	0.0118535	Os12g0613200;Os08g0400000;Os01g0218900;Os12g0236900;Os09g0556700;Os11g0602200;Os04g0629100;Os01g0218700;Os06g0127200;Os08g0400200;Os02g0733800;Os09g0114700;Os08g0399900	OsSET43;;;;OsSET37;OsSET41;OsSET21;OsABCD1;;OsSET30;OsSET13;;
15	GO:0072527	BP	pyrimidine-containing compound metabolic process	15/2994	84/32552	0.0120669	Os02g0744900;Os03g0113100;Os01g0712700;Os08g0530000;Os02g0736400;Os09g0505800;Os02g0273000;Os07g0485100;Os07g0190000;Os05g0209000;Os05g0573300;Os12g0192500;Os05g0367400;Os06g0142900;Os06g0109600	LYL1;TK;;;OsDHODH1;;;;OsDXS;;;;;OsDXS2;
22	GO:0009308	BP	amine metabolic process	22/2994	141/32552	0.0125442	Os04g0498650;Os01g0940000;Os10g0532100;Os06g0131350;Os01g0855700;Os03g0826500;Os01g0855600;Os02g0611200;Os09g0473650;Os08g0135900;Os07g0437500;Os04g0498600;Os04g0467700;Os10g0532150;Os07g0182100;Os04g0671200;Os06g0632200;Os04g0671300;Os12g0589100;Os05g0374000;Os03g0797400;Os09g0473600	;CKX4;OsHDMA704;;;OASA1;HS1;SAMDC2;;TS;TDC2;SAMDC;;OsHDMA704;OsTSA;PAO4;TS;PAO5;OsAPT1;;OsIGL;
3	GO:1901463	BP	regulation of tetrapyrrole biosynthetic process	3/2994	6/32552	0.0125631	Os08g0254900;Os01g0631200;Os07g0657900	;;NTRC
3	GO:0007009	BP	plasma membrane organization	3/2994	6/32552	0.0125631	Os02g0238500;Os09g0525700;Os05g0269500	;;
3	GO:0009650	BP	UV protection	3/2994	6/32552	0.0125631	Os01g0710800;Os08g0101600;Os10g0167600	;OsSEND-1;qUVR-10
31	GO:0015934	CC	large ribosomal subunit	31/2994	215/32552	0.0122708	Os05g0243300;Os03g0341100;Os01g0896700;Os02g0821200;Os08g0326400;Os12g0150100;Os02g0785800;Os01g0348700;Os07g0613200;Os04g0473400;Os03g0408300;Os02g0235600;Os11g0168200;Os07g0180900;Os09g0485900;Os02g0284600;Os08g0234000;Os09g0258600;Os10g0465800;Os02g0282100;Os03g0755625;Os04g0605900;Os12g0567700;Os03g0337800;Os03g0579550;Os02g0503400;Os03g0756000;Os12g0167900;Os05g0486700;Os03g0576700;Os01g0276…	mt;;;;OsRPL7A;;;OsRPL23A;;OsRPL6;;;RPL3B;;;OsRPL27.3;;rpl22;OsRPL21.2;;;rpl7;rpl2;RPL19.3;;OsRPL35;;RPL3A;;RPL13b;
6	GO:0071010	CC	prespliceosome	6/2994	22/32552	0.0123525	Os03g0263500;Os11g0636900;Os02g0605600;Os02g0478900;Os02g0146400;Os02g0142300	;;;;;
6	GO:0071004	CC	U2-type prespliceosome	6/2994	22/32552	0.0123525	Os03g0263500;Os11g0636900;Os02g0605600;Os02g0478900;Os02g0146400;Os02g0142300	;;;;;
10	GO:0019203	MF	carbohydrate phosphatase activity	10/2994	49/32552	0.0124909	Os07g0485000;Os05g0518600;Os03g0386500;Os07g0624600;Os08g0414700;Os09g0397300;Os09g0376800;Os05g0517200;Os02g0790500;Os08g0379300	;OsTPS1;OsTPP9;OsTPP3;;;;OsTPS6;OsTPS5;OsPP100
41	GO:0008380	BP	RNA splicing	41/2994	305/32552	0.0127275	Os06g0143600;Os03g0314100;Os12g0640800;Os07g0644300;Os02g0759800;Os02g0789400;Os06g0711600;Os12g0615800;Os07g0508000;Os01g0959000;Os02g0827300;Os03g0701900;Os04g0619200;Os05g0289400;Os06g0343100;Os10g0485000;Os11g0636900;Os02g0324300;Os12g0572400;Os05g0446300;Os03g0285900;Os08g0486200;Os07g0202300;Os05g0178900;Os07g0673500;Os09g0363100;Os05g0105900;Os04g0118900;Os03g0363800;Os01g0263600;Os02g0739…	;PRP-22;;XAB2;OsSKIPa;;;;;;;;;;;OsMed35_1;;;;;;;;;;AL2;;;;Du1L;;;OsFbox371;;;;;;;;OsC3H15
13	GO:0072329	BP	monocarboxylic acid catabolic process	13/2994	71/32552	0.0130706	Os06g0103300;Os06g0470000;Os11g0484500;Os01g0966100;Os07g0163000;Os01g0348600;Os01g0159400;Os06g0347100;Os01g0218700;Os06g0486800;Os05g0163700;Os08g0556550;Os11g0605500	;;Os6PGDH2;OsABCD2;OsD-LDH;;;;OsABCD1;OsFDH;OsACX4;;ACX2
19	GO:1903311	BP	regulation of mRNA metabolic process	19/2994	114/32552	0.0133318	Os09g0552300;Os10g0181200;Os08g0486200;Os08g0490300;Os11g0704700;Os12g0572400;Os03g0815700;Os06g0724600;Os03g0363800;Os01g0959000;Os04g0118900;Os01g0619000;Os02g0789400;Os03g0285900;Os05g0105900;Os05g0419500;Os03g0270200;Os07g0673500;Os03g0748000	;;;;;;SPIN1;;;;;;;;;;;;
71	GO:0035556	BP	intracellular signal transduction	71/2994	580/32552	0.0134948	Os09g0552300;Os07g0641200;Os04g0442300;Os03g0700800;Os01g0313300;Os07g0680900;Os02g0126400;Os04g0547600;Os04g0348600;Os04g0584600;Os03g0289100;Os03g0164300;Os05g0521300;Os07g0619800;Os05g0108300;Os03g0248600;Os02g0557800;Os06g0367900;Os04g0673300;Os03g0743500;Os03g0425300;Os05g0576800;Os05g0467150;Os01g0832450;Os12g0162400;Os03g0128700;Os01g0877300;Os10g0362300;Os01g0810300;Os03g0285800;Os02g0672…	;OsCDPK30;OSRR1;;OsERF#068;;CDPK4;OsERF#094;OsPRR12;OsCDPK13;OSK3;;OsPHP3;;OsWNK2;OsEno2;OSRR2;OsMPK20-3;RR6;OsCML4;;OsMPK17;;;OsCBL6;OSCDPK7;;HK5;CaM61;OsMSRMK2;OsWNK4;;SAPK2;;OsPI-PLC1;OsWD40-76;;;OsMPK7;;EIN2;;OsWNK7;SAPK4;OsRab2A1;EIL1;OsCDPK16;;OsCDPK21;SAPK1;OsRab11C2;OsERF1;OsCBL10;;OsCDPK15;;OsMAPKKKalpha;;DMI3;OsCDPK26;EIL2;;OsCDPK3;OsCIPK17;PHYA;;ETR4;;OsCDPK20;OsERF#061;OsCIPK01
4	GO:0042219	BP	cellular modified amino acid catabolic process	4/2994	11/32552	0.0138933	Os02g0465900;Os11g0139900;Os01g0966000;Os04g0692800	OsARP;;;
4	GO:0033962	BP	P-body assembly	4/2994	11/32552	0.0138933	Os01g0769000;Os10g0503700;Os06g0496000;Os02g0517300	;OsRH12;;
4	GO:0010138	BP	pyrimidine ribonucleotide salvage	4/2994	11/32552	0.0138933	Os02g0744900;Os09g0505800;Os02g0273000;Os08g0530000	LYL1;;;
4	GO:0010016	BP	shoot system morphogenesis	4/2994	11/32552	0.0138933	Os02g0180100;Os06g0154300;Os06g0154200;Os10g0577600	;;D3;JMJ706
4	GO:0044206	BP	UMP salvage	4/2994	11/32552	0.0138933	Os02g0744900;Os09g0505800;Os02g0273000;Os08g0530000	LYL1;;;
4	GO:0000285	MF	1-phosphatidylinositol-3-phosphate 5-kinase activity	4/2994	11/32552	0.0138933	Os06g0259000;Os04g0691900;Os08g0428900;Os03g0399532	;;;
313	GO:0010468	BP	regulation of gene expression	313/2994	2993/32552	0.0140048	Os08g0293100;Os07g0238700;Os01g0572300;Os01g0668200;Os03g0214200;Os01g0261200;Os01g0313300;Os07g0504200;Os05g0243300;Os09g0315100;Os10g0406300;Os03g0591300;Os02g0789400;Os12g0157000;Os05g0351200;Os03g0680800;Os06g0367900;Os07g0684900;Os01g0812000;Os04g0618600;Os11g0300650;Os06g0704800;Os02g0537200;Os08g0112700;Os09g0306400;Os12g0479400;Os12g0180800;Os10g0577600;Os08g0270200;Os07g0178900;Os02g0579…	;;OsIDD11;;MODD;OsNAC8;OsERF#068;;mt;OsDCL2b;OsDof26;OsbHLH140;;;OsERF#117;OsBIHD1;OsMPK20-3;WOX11;GAMYB;OsbHLH101;;OsHAC704;OsFbox094;MADS26;BZIP71;OsARF24;;JMJ706;;OsRuvBL1b;OMTN1;;;R2R3-MYB;;OsAGO1c;OsFbox548;;;OsDof6;OsZHD6;R2R3-MYB;OsbHLH033;OsbHLH116;;OsMADS57;;OSHAP3I;OsPRMT6a;;;;OsMSRMK2;OsPLT3;;OsERF1;ONAC088;OsbZIP65;;;OsMed22_2;SPIN1;;;OsSET37;ENAC1;PHYA;OsNAC4;MEL1;OsCCR4b;;;OsERF#053…
19	GO:0019005	CC	SCF ubiquitin ligase complex	19/2994	117/32552	0.0147484	Os06g0154200;Os01g0853400;Os12g0517100;Os04g0643000;Os04g0503500;Os06g0694000;Os11g0547000;Os05g0425700;Os02g0798900;Os04g0395600;Os02g0759600;Os11g0264700;Os12g0516900;Os10g0127900;Os04g0505700;Os04g0370600;Os08g0193500;Os06g0154300;Os08g0195800	D3;OsCOI1a;OsFbox658;OsCUL3b;;OsZTL2;FKF1;OsFbox258;Os_F0752;OsAFB2;;OsFbox599;OsFbox657;OsFbx352;OsFbox227;Os_F0687;OsFbox411;;OsFbox417
8	GO:0009501	CC	amyloplast	8/2994	36/32552	0.0147898	Os10g0437600;Os11g0204600;Os07g0412100;Os08g0191433;Os07g0243200;Os02g0744700;Os06g0367100;Os06g0229900	OsSSIIc;;GBSSII;SSIIIA;AGPL4;OsSSIIb;;
357	GO:0060255	BP	regulation of macromolecule metabolic process	357/2994	3451/32552	0.0150769	Os05g0124600;Os01g0572300;Os01g0668200;Os03g0214200;Os03g0300400;Os05g0243300;Os03g0591300;Os05g0351200;Os07g0684900;Os01g0261200;Os03g0285800;Os02g0713700;Os10g0550100;Os12g0599550;Os08g0305300;Os09g0482720;Os09g0326800;Os01g0862800;Os03g0719800;Os05g0121600;Os02g0564100;Os01g0180700;Os07g0657900;Os03g0225200;Os05g0555100;Os11g0579900;Os05g0486300;Os03g0809200;Os08g0543900;Os03g0149000;Os01g0218…	;OsIDD11;;MODD;JIOsPR10;mt;OsbHLH140;OsERF#117;WOX11;OsNAC8;OsMSRMK2;;OsMED12_2;OsbHLH116;;;OsRpn1a;ENAC1;PHYA;RSR1;;;NTRC;OsSDS;OsPP2A-B'kappa;;;OsbZIP34;OsbZIP68;OsCrll1;;;EIL1;OsMed22_2;OsATG13b;;OsRH30;NAC122;;;OsMAPKKKalpha;OsbHLH101;OsIAA5;;;;ONAC085;;OsTCP19;CycL1;OSH15;;;OsIAA4;;OsBLH1;;;OsPuf4;;OsbZIP65;;OsIDD12;;cdc2Os-1;;;NAC131;R2R3-MYB;;OsZHD8;;OsARF10;OsABI5-1;;EIL2;OsSIG1;OsERF#061…
62	GO:0009719	BP	response to endogenous stimulus	62/2994	499/32552	0.0152787	Os02g0802700;Os03g0172000;Os01g0764800;Os02g0759800;Os04g0664400;Os05g0230700;Os01g0769700;Os06g0685700;Os01g0148000;Os10g0362300;Os11g0454200;Os01g0675700;Os11g0453900;Os02g0164900;Os05g0349800;Os01g0159600;Os02g0769100;Os11g0216900;Os06g0691400;Os11g0454000;Os04g0442300;Os01g0826400;Os07g0259100;Os06g0335500;Os03g0218400;Os01g0733200;Os08g0564300;Os12g0479400;Os07g0182400;Os08g0437300;Os03g0767…	OsMGD;MOS3/SAR3;GH3-2;OsSKIPa;OsARF11;OsIAA17;DRUS2;OsARF10;;HK5;RAB16B;OsIAA5;RAB21;OsARF6a;Em*;OsLEA20;OsSAUR12;OsIDI2;;RAB21;OSRR1;OsWRKY24;ETR4;OsIAA21;OsMST4;OsHsfC1b;OsABCB22;OsARF24;OsIAA24;;AOS1;;D61;OsSAUR40;Os6PGDH2;GID1;;OsARF22;JAR1;;OsARGOS;OsAGD2;OsMYBS3;;OsABI5-1;;;LIP9;OsSAUR21;OsGH3-11;OsMFT2;OsEnS-122;GRF1;;OsLEA22;;OsIAA4;OsCDPK21;;OsIAA19;OsRecQl4;prx43
69	GO:0008194	MF	UDP-glycosyltransferase activity	69/2994	566/32552	0.0153795	Os09g0518000;Os02g0802700;Os07g0551600;Os03g0577500;Os02g0772000;Os05g0500200;Os03g0276900;Os04g0556400;Os04g0203600;Os05g0527000;Os02g0744700;Os04g0301700;Os05g0165400;Os01g0175700;Os01g0176050;Os10g0437600;Os01g0675500;Os06g0229900;Os10g0555100;Os09g0531900;Os09g0422500;Os11g0457300;Os03g0268300;Os07g0158800;Os03g0757550;Os05g0170000;Os03g0330000;Os09g0478100;Os11g0124900;Os07g0687900;Os07g0551…	OsUGT74H4;OsMGD;OsCslF9;;;;;;;OsUGT706C3;OsSSIIb;;;BOR2;;OsSSIIc;OsIRX9L;;OsGGT;;BC6;UGT;;;;BC10;;OsCslE1;;wsi76;OsCslF8;;;;OsGolS1;;GBSSII;;;sps11;SSIIIA;;SUS1;OsUGT707A5;;;;SUS5;;SUS7;OsCesA6;;UDP-GT;SQD2.1;OsCesA8;;;OsTPS1;SUS3;;;;GSL5;SUS6;;;;;
6	GO:0140303	MF	intramembrane lipid transporter activity	6/2994	23/32552	0.0154386	Os02g0238500;Os06g0665000;Os08g0379200;Os09g0560600;Os03g0326200;Os06g0565900	;;;;;
1389	GO:0008152	BP	metabolic process	1389/2994	14420/32552	0.0158139	Os11g0137100;Os05g0104700;Os03g0390200;Os04g0449300;Os06g0551000;Os08g0412700;Os02g0723300;Os01g0822200;Os01g0966000;Os06g0589600;Os03g0236200;Os07g0687900;Os01g0323775;Os03g0286200;Os06g0498400;Os04g0249500;Os06g0275700;Os01g0631700;Os02g0590700;Os10g0416100;Os03g0719800;Os04g0670200;Os01g0844300;Os11g0276300;Os09g0401600;Os02g0671800;Os03g0411500;Os03g0605300;Os07g0152101;Os03g0809800;Os06g0546…	;PGIP4;SAPK1;;;;;OsRLCK47;;;OsGAD3;wsi76;;;;SUS7;OsPUB22;;;RCB4;PHYA;;OsFKBP20-1b;;;;VYL;OsSub30;;OsRFP;prx88;;;;;;OsLTP1.13;;GSL5;;OsOSC1;OsFbox411;;;;;;OsWAK1;OsPUB70;AL2;;OsGGP;;GBSSII;;;;Os_F0793;;rpl2;;;OsWD40-123;;;brd1;;;;OsACS1;OsTPP3;;;;;WAK92;OsRLCK86;;;;TMS10;OsCesA6;;SUS3;;;;;;;EME1;;OsCslA5;;;OsPAL07;OsFDH;;AOS1;;OASA1;PLRRP;HS1;;;Os0053;OsFbox258;;;;;;;;;;;C10923;OsRLCK282;;OSK3;;;;…
5	GO:0032881	BP	regulation of polysaccharide metabolic process	5/2994	17/32552	0.0158324	Os07g0182000;Os11g0547000;Os05g0121600;Os03g0133300;Os07g0657900	RISBZ1;FKF1;RSR1;;NTRC
640	GO:0065007	BP	biological regulation	640/2994	6408/32552	0.0158549	Os11g0137100;Os01g0572300;Os01g0668200;Os03g0214200;Os05g0124600;Os05g0243300;Os07g0618700;Os03g0591300;Os05g0351200;Os01g0175700;Os07g0684900;Os04g0673300;Os04g0377600;Os01g0639900;Os01g0261200;Os03g0285800;Os05g0180600;Os02g0713700;Os02g0649900;Os01g0583100;Os10g0550100;Os01g0111600;Os12g0599550;Os05g0269200;Os07g0562700;Os05g0332300;Os11g0701100;Os09g0539500;Os09g0482720;Os05g0113300;Os09g0326…	;OsIDD11;;MODD;;mt;;OsbHLH140;OsERF#117;BOR2;WOX11;RR6;;BETACA1;OsNAC8;OsMSRMK2;;;YSL2;OsPP2C06/OsABI2;OsMED12_2;OsMFT2;OsbHLH116;SLAC;;OsCIPK18;riceXIP;OSK20;;OsCHX12;OsRpn1a;OsCYP38;D3;;;ENAC1;PHYA;RSR1;;OsPK7;;;NTRC;OsAPRL5;OsSDS;OsPP2A-B'kappa;;ONAC015;FOR1;;OsCBL6;CaM61;;OsbZIP34;OsWD40-76;OsAMI1;OsbZIP68;;;OsCrll1;;;EIL1;OsMed22_2;OsATG13b;OsGR3;OsRH30;NAC122;;;OsHSP82;OsMAPKKKalpha;Os;OsGR…
28	GO:0010410	BP	hemicellulose metabolic process	28/2994	192/32552	0.0163377	Os06g0696400;Os11g0539200;Os11g0700900;Os11g0701400;Os04g0449300;Os11g0701500;Os02g0275200;Os11g0701600;Os06g0356800;Os11g0107000;Os01g0675500;Os11g0701000;Os05g0354400;Os11g0701800;Os02g0763200;Os06g0211700;Os05g0426400;Os11g0702100;Os01g0880200;Os11g0702000;Os11g0701100;Os03g0817900;Os02g0529600;Os06g0696600;Os03g0793100;Os06g0696500;Os12g0554100;Os05g0582100	OsXTH11;OsXTH2;C10923;C10150;;;;;;OsTBL2;OsIRX9L;;OsTBL13;C10701;;;;;;;riceXIP;OsTBL5;OsGT2;OsXTH12;;OsXTH18;OsTBL34;
11	GO:0042430	BP	indole-containing compound metabolic process	11/2994	56/32552	0.0165024	Os07g0182100;Os03g0797400;Os06g0632200;Os01g0855700;Os08g0135900;Os03g0285800;Os07g0437500;Os04g0467700;Os03g0826500;Os08g0157500;Os01g0855600	OsTSA;OsIGL;TS;;TS;OsMSRMK2;TDC2;;OASA1;ROMT9;HS1
30	GO:0000398	BP	mRNA splicing, via spliceosome	30/2994	212/32552	0.0166504	Os06g0143600;Os12g0572400;Os07g0644300;Os02g0759800;Os06g0711600;Os03g0363800;Os07g0508000;Os01g0959000;Os02g0827300;Os02g0789400;Os04g0619200;Os05g0289400;Os02g0324300;Os12g0640800;Os05g0446300;Os03g0285900;Os08g0486200;Os07g0202300;Os05g0178900;Os07g0673500;Os05g0105900;Os04g0118900;Os01g0836400;Os07g0442000;Os09g0103600;Os02g0107000;Os03g0743800;Os11g0704700;Os03g0253500;Os01g0263600	;;XAB2;OsSKIPa;;;;;;;;;;;;;;;;;;;;OsFbox371;;;;;;Du1L
9	GO:0006635	BP	fatty acid beta-oxidation	9/2994	44/32552	0.0171094	Os06g0470000;Os01g0966100;Os01g0348600;Os11g0605500;Os06g0347100;Os01g0218700;Os08g0556550;Os01g0159400;Os05g0163700	;OsABCD2;;ACX2;;OsABCD1;;;OsACX4
64	GO:0003006	BP	developmental process involved in reproduction	64/2994	519/32552	0.017276	Os01g0580100;Os06g0275000;Os04g0599300;Os06g0473800;Os03g0856700;Os02g0759800;Os02g0529450;Os04g0536300;Os08g0104400;Os07g0173200;Os04g0589800;Os08g0451000;Os03g0151300;Os05g0351200;Os03g0701800;Os07g0570700;Os01g0812000;Os04g0585300;Os07g0568700;Os09g0506800;Os05g0269500;Os08g0564300;Os09g0451000;Os03g0285800;Os10g0577600;Os01g0185200;Os03g0288700;Os05g0576700;Os01g0182600;Os02g0649900;Os03g0111…	;SE1;EAT1;;GA20OX1;OsSKIPa;;YAB5;;;OsLEA1;;JMJ701;OsERF#117;OsPIPK1;;GAMYB;;FOR1;PAIR2;;OsABCB22;ACO1;OsMSRMK2;JMJ706;;;;GI;YSL2;;;GO;GID1;;;;;SSIIIA;RAG;OsGIF3;OsHAK23;MSP1;;OsARF11;;OsBAG4;;;EHD3;YAB1;;SPIN1;OsTPS1;;;;;IPI1;;OsELF3.2;;;
36	GO:0044036	BP	cell wall macromolecule metabolic process	36/2994	262/32552	0.01748	Os06g0696400;Os11g0539200;Os01g0518500;Os11g0701400;Os04g0449300;Os11g0701500;Os02g0275200;Os09g0494200;Os11g0701600;Os06g0356800;Os01g0847250;Os11g0107000;Os03g0268400;Os01g0675500;Os11g0701000;Os11g0700900;Os05g0354400;Os11g0701800;Os02g0763200;Os06g0211700;Os07g0296100;Os06g0726100;Os05g0426400;Os11g0702100;Os01g0880200;Os11g0702000;Os11g0701100;Os10g0497700;Os03g0817900;Os07g0604300;Os02g0529…	OsXTH11;OsXTH2;;C10150;;;;BC15;;;;OsTBL2;OsMPG3;OsIRX9L;;C10923;OsTBL13;C10701;;;;Cht3*;;;;;riceXIP;;OsTBL5;;OsGT2;OsXTH12;;OsXTH18;OsTBL34;
41	GO:0005773	CC	vacuole	41/2994	311/32552	0.017836	Os09g0506800;Os02g0634700;Os04g0650000;Os01g0850900;Os01g0907600;Os01g0902100;Os02g0680400;Os05g0517200;Os02g0114200;Os11g0522900;Os07g0448800;Os02g0288400;Os05g0328901;Os03g0122000;Os03g0709000;Os12g0269100;Os07g0448100;Os03g0305400;Os06g0573600;Os01g0140400;Os06g0581300;Os04g0588700;Os01g0166700;Os03g0849600;Os01g0975900;Os05g0137400;Os05g0391500;Os10g0154000;Os09g0442300;Os05g0329350;Os05g0586…	PAIR2;OsSCP8;ocp*;;OsSAG12-1;OsABCC2;;OsTPS6;CBP3;OsSCP63;OsPIP2a;OsABCC5;Prol-05;;;Prol-24;OsPIP2;;OsBgal2;PLRRP;;OsABCC7;;;OsTIP1;OsAP1;;OsVAMP714;;Prol-07;JAR1;OsSUT2;;OsSCP10;OsTIP1;OsPLDdelta1;OsBgal11;;OsBgal3;OsABCC11;
18	GO:0006767	BP	water-soluble vitamin metabolic process	18/2994	110/32552	0.0187371	Os08g0482100;Os08g0245400;Os01g0736400;Os01g0225400;Os11g0591100;Os09g0560600;Os10g0100700;Os07g0190000;Os02g0572400;Os06g0536800;Os08g0481950;Os10g0417600;Os08g0540100;Os10g0464400;Os12g0192500;Os05g0367400;Os06g0142900;Os06g0699700	;;;;OsGME2;;OsPDX1.3b;OsDXS;;;;OsGME1;;;;;OsDXS2;
6	GO:0045332	BP	phospholipid translocation	6/2994	24/32552	0.0190198	Os02g0238500;Os06g0665000;Os08g0379200;Os09g0560600;Os03g0326200;Os06g0565900	;;;;;
4	GO:0001709	BP	cell fate determination	4/2994	12/32552	0.0193453	Os10g0207500;Os11g0502700;Os02g0511600;Os11g0224301	OsTDL1B;;;
4	GO:0071586	BP	CAAX-box protein processing	4/2994	12/32552	0.0193453	Os08g0436600;Os09g0436800;Os01g0970700;Os02g0680400	;;;
4	GO:0072529	BP	pyrimidine-containing compound catabolic process	4/2994	12/32552	0.0193453	Os02g0736400;Os07g0485100;Os01g0712700;Os05g0209000	OsDHODH1;;;
36	GO:0008652	BP	cellular amino acid biosynthetic process	36/2994	268/32552	0.0194545	Os02g0735200;Os04g0516600;Os01g0558200;Os11g0216900;Os07g0485100;Os12g0121300;Os11g0128800;Os03g0747800;Os02g0736400;Os12g0534000;Os03g0161800;Os03g0376100;Os03g0815200;Os10g0549500;Os03g0826500;Os01g0814800;Os03g0231600;Os03g0117000;Os03g0286200;Os08g0135900;Os01g0682001;Os03g0760700;Os03g0299900;Os04g0467700;Os01g0848200;Os03g0389700;Os06g0699700;Os01g0927900;Os07g0182100;Os01g0652600;Os04g0669…	OsGS1;;;OsIDI2;;;;RCS3;OsDHODH1;DHQDT/SDH;Sip2A;;;;OASA1;;;;;TS;;;OsAGD2;;P5CS2;OsDAHPS1;;;OsTSA;;OsMTK;TS;OsABA2;;;OsIGL
5	GO:0019359	BP	nicotinamide nucleotide biosynthetic process	5/2994	18/32552	0.0202957	Os02g0134400;Os09g0345700;Os01g0957100;Os04g0436400;Os12g0290150	OsLASPO;;;;
5	GO:0007094	BP	mitotic spindle assembly checkpoint signaling	5/2994	18/32552	0.0202957	Os03g0704400;Os03g0448600;Os01g0877300;Os11g0128700;Os03g0164300	;OsWD40-76;;;
5	GO:0071174	BP	mitotic spindle checkpoint signaling	5/2994	18/32552	0.0202957	Os03g0704400;Os03g0448600;Os01g0877300;Os11g0128700;Os03g0164300	;OsWD40-76;;;
5	GO:0071173	BP	spindle assembly checkpoint signaling	5/2994	18/32552	0.0202957	Os03g0704400;Os03g0448600;Os01g0877300;Os11g0128700;Os03g0164300	;OsWD40-76;;;
5	GO:0031577	BP	spindle checkpoint signaling	5/2994	18/32552	0.0202957	Os03g0704400;Os03g0448600;Os01g0877300;Os11g0128700;Os03g0164300	;OsWD40-76;;;
8	GO:0009086	BP	methionine biosynthetic process	8/2994	38/32552	0.0202978	Os11g0216900;Os11g0128800;Os03g0161800;Os03g0760700;Os03g0376100;Os03g0815200;Os04g0669800;Os08g0342400	OsIDI2;;Sip2A;;;;OsMTK;
8	GO:0097502	BP	mannosylation	8/2994	38/32552	0.0202978	Os01g0580100;Os06g0564800;Os01g0172000;Os07g0551700;Os04g0589600;Os12g0583000;Os09g0478100;Os03g0377700	;;;OsCslF8;;;OsCslE1;OsCslA5
3	GO:0015717	BP	triose phosphate transport	3/2994	7/32552	0.0204928	Os07g0523400;Os08g0187800;Os07g0523965	OsGPT2-3;OsGPT1;
3	GO:0019674	BP	NAD metabolic process	3/2994	7/32552	0.0204928	Os09g0345700;Os01g0957100;Os04g0436400	;;
3	GO:0010581	BP	regulation of starch biosynthetic process	3/2994	7/32552	0.0204928	Os07g0182000;Os05g0121600;Os07g0657900	RISBZ1;RSR1;NTRC
3	GO:0006741	BP	NADP biosynthetic process	3/2994	7/32552	0.0204928	Os09g0345700;Os01g0957100;Os04g0436400	;;
3	GO:0000973	BP	post-transcriptional tethering of RNA polymerase II gene DNA at nuclear periphery	3/2994	7/32552	0.0204928	Os12g0165900;Os01g0383900;Os03g0172000	OsNucAP2;APIP12;MOS3/SAR3
3	GO:0007019	BP	microtubule depolymerization	3/2994	7/32552	0.0204928	Os04g0677700;Os01g0625200;Os01g0780400	OsKTN80b;;OsKTN80c
3	GO:0046473	BP	phosphatidic acid metabolic process	3/2994	7/32552	0.0204928	Os04g0625200;Os09g0543100;Os09g0454100	;OsPLDdelta1;OsRhmbd15
3	GO:0035436	BP	triose phosphate transmembrane transport	3/2994	7/32552	0.0204928	Os07g0523400;Os08g0187800;Os07g0523965	OsGPT2-3;OsGPT1;
3	GO:0016255	BP	attachment of GPI anchor to protein	3/2994	7/32552	0.0204928	Os01g0580100;Os02g0688900;Os02g0219400	;;
3	GO:0048825	BP	cotyledon development	3/2994	7/32552	0.0204928	Os03g0733600;Os09g0376900;Os02g0529450	OsGIF3;OsHAK23;
3	GO:0061951	BP	establishment of protein localization to plasma membrane	3/2994	7/32552	0.0204928	Os05g0519400;Os10g0495300;Os03g0392250	OsSec18;;
4	GO:0000427	CC	plastid-encoded plastid RNA polymerase complex	4/2994	12/32552	0.0193453	Os04g0514400;Os01g0901900;Os01g0851000;Os11g0110100	;;WLP2;
3	GO:0009986	CC	cell surface	3/2994	7/32552	0.0204928	Os09g0482100;Os09g0482400;Os09g0482600	OsHSP82;OsHsp80.2;OsHsp90
6	GO:0008139	MF	nuclear localization sequence binding	6/2994	24/32552	0.0190198	Os03g0172000;Os07g0575100;Os12g0165900;Os01g0383900;Os05g0353450;Os01g0253300	MOS3/SAR3;;OsNucAP2;APIP12;;rImpa1a
5	GO:0016744	MF	transketolase or transaldolase activity	5/2994	18/32552	0.0202957	Os04g0266900;Os07g0190000;Os06g0133800;Os01g0926300;Os06g0142900	;OsDXS;OsTK;;OsDXS2
3	GO:0003935	MF	GTP cyclohydrolase II activity	3/2994	7/32552	0.0204928	Os08g0482100;Os08g0481950;Os02g0572400	;;
3	GO:0008686	MF	3,4-dihydroxy-2-butanone-4-phosphate synthase activity	3/2994	7/32552	0.0204928	Os08g0482100;Os08g0481950;Os02g0572400	;;
3	GO:0015120	MF	phosphoglycerate transmembrane transporter activity	3/2994	7/32552	0.0204928	Os07g0523400;Os08g0187800;Os07g0523965	OsGPT2-3;OsGPT1;
3	GO:0004376	MF	glycolipid mannosyltransferase activity	3/2994	7/32552	0.0204928	Os01g0580100;Os12g0583000;Os04g0589600	;;
3	GO:0004014	MF	adenosylmethionine decarboxylase activity	3/2994	7/32552	0.0204928	Os04g0498650;Os04g0498600;Os02g0611200	;SAMDC;SAMDC2
570	GO:0050789	BP	regulation of biological process	570/2994	5698/32552	0.0216339	Os11g0137100;Os01g0572300;Os01g0668200;Os03g0214200;Os05g0124600;Os05g0243300;Os07g0618700;Os03g0591300;Os05g0351200;Os07g0684900;Os04g0673300;Os01g0639900;Os01g0261200;Os03g0285800;Os05g0180600;Os02g0713700;Os01g0583100;Os10g0550100;Os01g0111600;Os12g0599550;Os07g0562700;Os05g0332300;Os09g0539500;Os09g0482720;Os09g0326800;Os08g0382400;Os06g0154200;Os08g0305300;Os03g0164300;Os01g0862800;Os03g0719…	;OsIDD11;;MODD;;mt;;OsbHLH140;OsERF#117;WOX11;RR6;BETACA1;OsNAC8;OsMSRMK2;;;OsPP2C06/OsABI2;OsMED12_2;OsMFT2;OsbHLH116;;OsCIPK18;OSK20;;OsRpn1a;OsCYP38;D3;;;ENAC1;PHYA;RSR1;;OsPK7;;;NTRC;OsAPRL5;OsSDS;OsPP2A-B'kappa;;ONAC015;FOR1;;OsCBL6;CaM61;;OsbZIP34;OsWD40-76;OsbZIP68;;;OsCrll1;;;EIL1;OsMed22_2;OsATG13b;OsGR3;OsRH30;NAC122;;;OsMAPKKKalpha;OsGRX16;GSL5;OsPIN1D;;;ONAC072;;OsbHLH101;OsIAA5;;;;Os…
6	GO:0051784	BP	negative regulation of nuclear division	6/2994	25/32552	0.0231279	Os03g0704400;Os01g0877300;Os03g0164300;Os11g0128700;Os05g0274200;Os03g0448600	;;;;;OsWD40-76
6	GO:0035384	BP	thioester biosynthetic process	6/2994	25/32552	0.0231279	Os12g0616900;Os03g0645100;Os08g0431300;Os12g0566300;Os04g0404800;Os11g0696200	;;;;;
6	GO:0071616	BP	acyl-CoA biosynthetic process	6/2994	25/32552	0.0231279	Os12g0616900;Os03g0645100;Os08g0431300;Os12g0566300;Os04g0404800;Os11g0696200	;;;;;
20	GO:0006766	BP	vitamin metabolic process	20/2994	132/32552	0.0231427	Os06g0142900;Os08g0482100;Os08g0245400;Os12g0192500;Os01g0736400;Os02g0744900;Os11g0591100;Os09g0560600;Os10g0100700;Os07g0190000;Os02g0572400;Os06g0536800;Os08g0481950;Os10g0417600;Os08g0540100;Os01g0225400;Os03g0190100;Os05g0367400;Os10g0464400;Os06g0699700	OsDXS2;;;;;LYL1;OsGME2;;OsPDX1.3b;OsDXS;;;;OsGME1;;;OsPPT1;;;
148	GO:1901362	BP	organic cyclic compound biosynthetic process	148/2994	1346/32552	0.023435	Os05g0569900;Os11g0448400;Os04g0514400;Os05g0104700;Os08g0305300;Os08g0431300;Os02g0723300;Os04g0469700;gene-atpA;Os08g0245400;Os10g0485000;Os11g0591100;Os12g0534000;Os04g0518400;Os03g0285800;Os03g0278000;Os07g0504200;Os03g0826500;gene-orfB;Os03g0286200;Os08g0135900;Os03g0845800;Os09g0345700;Os04g0467700;Os03g0128500;Os08g0270500;Os05g0367400;Os02g0672700;Os01g0874800;Os02g0208650;Os02g0812000;Os…	;OsSIG2A;;PGIP4;;;;;;;OsMed35_1;OsGME2;DHQDT/SDH;OsPAL07;OsMSRMK2;UXS;;OASA1;;;TS;;;;OsPoldelta2;;;;;;OsCCR11;OsGME1;;OsRDR3;;;;OsbHLH031;LYL1;;;;;;ROMT9;;;P5CS2;;;OsPDX1.3b;OsCAO2;;Se13;;;PSY2;;;;;OsDOG1L-3;TK;OsMed22_2;OsDAHPS1;;;;;GRF1;;;;;CAO;OsMed12_1;;OsDH1;;OsCPD1;;;FGL;;;Ossmt2-1;OsCAD7;;OsChlH;;OsMPG3;HEMA1;;;;;;;OsDOG1L-2;OsGL1-10;;PSY1;;;EHD3;OsTSA;OsLASPO;;;;OsDXS2;;brd1;;OsAPT1;;;;;;…
10	GO:0042401	BP	cellular biogenic amine biosynthetic process	10/2994	51/32552	0.0236957	Os07g0182100;Os06g0131350;Os03g0797400;Os06g0632200;Os04g0498650;Os08g0135900;Os04g0498600;Os04g0467700;Os03g0826500;Os02g0611200	OsTSA;;OsIGL;TS;;TS;SAMDC;;OASA1;SAMDC2
10	GO:0009309	BP	amine biosynthetic process	10/2994	51/32552	0.0236957	Os07g0182100;Os06g0131350;Os03g0797400;Os06g0632200;Os04g0498650;Os08g0135900;Os04g0498600;Os04g0467700;Os03g0826500;Os02g0611200	OsTSA;;OsIGL;TS;;TS;SAMDC;;OASA1;SAMDC2
2	GO:0052865	BP	1-deoxy-D-xylulose 5-phosphate biosynthetic process	2/2994	3/32552	0.0238163	Os07g0190000;Os06g0142900	OsDXS;OsDXS2
2	GO:0052863	BP	1-deoxy-D-xylulose 5-phosphate metabolic process	2/2994	3/32552	0.0238163	Os07g0190000;Os06g0142900	OsDXS;OsDXS2
2	GO:0000388	BP	spliceosome conformational change to release U4 (or U4atac) and U1 (or U11)	2/2994	3/32552	0.0238163	Os02g0107000;Os03g0743800	;
2	GO:0034394	BP	protein localization to cell surface	2/2994	3/32552	0.0238163	Os02g0688900;Os02g0219400	;
2	GO:0015910	BP	long-chain fatty acid import into peroxisome	2/2994	3/32552	0.0238163	Os01g0218700;Os01g0966100	OsABCD1;OsABCD2
2	GO:1901403	BP	positive regulation of tetrapyrrole metabolic process	2/2994	3/32552	0.0238163	Os08g0254900;Os01g0631200	;
2	GO:0006212	BP	uracil catabolic process	2/2994	3/32552	0.0238163	Os02g0736400;Os07g0485100	OsDHODH1;
2	GO:1901465	BP	positive regulation of tetrapyrrole biosynthetic process	2/2994	3/32552	0.0238163	Os08g0254900;Os01g0631200	;
2	GO:1902001	BP	fatty acid transmembrane transport	2/2994	3/32552	0.0238163	Os01g0218700;Os01g0966100	OsABCD1;OsABCD2
2	GO:0000212	BP	meiotic spindle organization	2/2994	3/32552	0.0238163	Os08g0555800;Os08g0305300	;
2	GO:1900034	BP	regulation of cellular response to heat	2/2994	3/32552	0.0238163	Os02g0519300;Os04g0661300	;
2	GO:0042760	BP	very long-chain fatty acid catabolic process	2/2994	3/32552	0.0238163	Os01g0218700;Os01g0966100	OsABCD1;OsABCD2
2	GO:0042939	BP	tripeptide transport	2/2994	3/32552	0.0238163	Os03g0138700;Os10g0470700	;OsPTR3
2	GO:0000719	BP	photoreactive repair	2/2994	3/32552	0.0238163	Os06g0661800;Os10g0167600	;qUVR-10
2	GO:0000738	BP	DNA catabolic process, exonucleolytic	2/2994	3/32552	0.0238163	Os06g0353400;Os04g0623400	;
2	GO:0034502	BP	protein localization to chromosome	2/2994	3/32552	0.0238163	Os02g0620100;Os03g0704400	;
2	GO:0043132	BP	NAD transport	2/2994	3/32552	0.0238163	Os01g0513200;Os05g0357200	;
889	GO:0016020	CC	membrane	889/2994	9080/32552	0.0221327	Os08g0436600;Os02g0700500;Os01g0261200;Os11g0116500;Os05g0104700;Os07g0656600;Os02g0267200;Os01g0732100;Os02g0610700;Os07g0603800;Os08g0542700;Os01g0175700;Os01g0279700;Os12g0103300;Os06g0662550;Os12g0480250;Os02g0664300;Os06g0589600;Os03g0685800;Os07g0541800;Os01g0664100;Os05g0101200;Os05g0180600;Os03g0266100;Os02g0763200;Os02g0649900;Os04g0588700;Os02g0190300;Os03g0195400;Os09g0525700;Os05g0468…	;OsPUT1;OsNAC8;;PGIP4;;OsEXPA13;;;OsPTR4;;BOR2;OsPT21;;;;OsSub19;;;;;OsPex14;;;;YSL2;OsABCC7;OsABCB9;;;;;SLAC;;OsYSL6;;;;SUS7;;OsXAT3;;OsCHX12;;OsCYP38;BIP103;;;;OsPOT;OsENODL10;;;OsNR1;ARE1;;OsRhmbd7;;OsV5A;;PSY2;;;OsFAD3;;OsGLR1.1;;;;;OsCERK1;OsAPRL5;rbohA;OsATL13;OsEXPA22;;;;;OsCYP709C9;RBOHH;;CaM61;;HMA2;;;;;OsSTA203;;;OsEnS-80;;;;;RPL3B;;;;OsLTP1.13;OsRMC;OsFH13;;;OsRLCK42;;OsTIP1;OsDjC62;Os…
2	GO:0071339	CC	MLL1 complex	2/2994	3/32552	0.0238163	Os07g0190900;Os04g0466700	;
2	GO:0044665	CC	MLL1/2 complex	2/2994	3/32552	0.0238163	Os07g0190900;Os04g0466700	;
16	GO:0008276	MF	protein methyltransferase activity	16/2994	99/32552	0.022716	Os04g0481400;Os12g0613200;Os08g0400000;Os01g0588800;Os12g0236900;Os09g0556700;Os10g0489100;Os11g0602200;Os04g0629100;Os01g0218700;Os06g0127200;Os01g0218900;Os08g0400200;Os02g0733800;Os09g0114700;Os08g0399900	PIMT2;OsSET43;;;;OsSET37;OsPRMT6a;OsSET41;OsSET21;OsABCD1;;;OsSET30;OsSET13;;
6	GO:0003725	MF	double-stranded RNA binding	6/2994	25/32552	0.0231279	Os11g0109900;Os08g0384100;Os01g0771900;Os05g0114500;Os01g0772000;Os09g0103700	OsDRB1a;;;;OsDRB4;
2	GO:0016631	MF	enoyl-[acyl-carrier-protein] reductase activity	2/2994	3/32552	0.0238163	Os09g0277800;Os08g0327400	;
2	GO:0004421	MF	hydroxymethylglutaryl-CoA synthase activity	2/2994	3/32552	0.0238163	Os08g0544900;Os03g0118800	;
2	GO:0045550	MF	geranylgeranyl reductase activity	2/2994	3/32552	0.0238163	Os02g0744900;Os01g0265000	LYL1;OsGGR2
2	GO:0000033	MF	alpha-1,3-mannosyltransferase activity	2/2994	3/32552	0.0238163	Os01g0172000;Os04g0589600	;
2	GO:0102067	MF	geranylgeranyl diphosphate reductase activity	2/2994	3/32552	0.0238163	Os02g0744900;Os01g0265000	LYL1;OsGGR2
2	GO:0005324	MF	long-chain fatty acid transporter activity	2/2994	3/32552	0.0238163	Os01g0218700;Os01g0966100	OsABCD1;OsABCD2
2	GO:0000026	MF	alpha-1,2-mannosyltransferase activity	2/2994	3/32552	0.0238163	Os01g0580100;Os12g0583000	;
2	GO:0015139	MF	alpha-ketoglutarate transmembrane transporter activity	2/2994	3/32552	0.0238163	Os05g0208000;Os12g0515400	;
28	GO:0006633	BP	fatty acid biosynthetic process	28/2994	198/32552	0.0252245	Os04g0271200;Os03g0382100;Os02g0205500;Os06g0232233;Os11g0696200;Os04g0445700;Os03g0780800;Os07g0616200;Os08g0327400;Os03g0264000;Os09g0277800;Os08g0225000;Os03g0767000;Os08g0200100;Os03g0195400;Os04g0271450;Os12g0566300;Os01g0369900;Os01g0529800;Os04g0244400;Os02g0644700;Os06g0143400;Os03g0700700;Os06g0232200;Os06g0135300;Os06g0111600;Os03g0297400;Os06g0196600	OsPAS2;;;;;;FAH2;;;;;ZL16;AOS1;;;;;OsOPR10;;OsGRX12;;FATB1;OsLOX1;;;;;OsKASI
10	GO:0003002	BP	regionalization	10/2994	52/32552	0.0253096	Os07g0160100;Os03g0790600;Os07g0568700;Os12g0604200;Os08g0393700;Os01g0201700;Os03g0733600;Os02g0219400;Os10g0480200;Os04g0664400	YAB1;GO;FOR1;;;RAG;OsGIF3;;Oshox9;OsARF11
5	GO:2000816	BP	negative regulation of mitotic sister chromatid separation	5/2994	19/32552	0.0255071	Os03g0704400;Os03g0448600;Os01g0877300;Os11g0128700;Os03g0164300	;OsWD40-76;;;
5	GO:1902100	BP	negative regulation of metaphase/anaphase transition of cell cycle	5/2994	19/32552	0.0255071	Os03g0704400;Os03g0448600;Os01g0877300;Os11g0128700;Os03g0164300	;OsWD40-76;;;
5	GO:1905819	BP	negative regulation of chromosome separation	5/2994	19/32552	0.0255071	Os03g0704400;Os03g0448600;Os01g0877300;Os11g0128700;Os03g0164300	;OsWD40-76;;;
5	GO:0033046	BP	negative regulation of sister chromatid segregation	5/2994	19/32552	0.0255071	Os03g0704400;Os03g0448600;Os01g0877300;Os11g0128700;Os03g0164300	;OsWD40-76;;;
5	GO:0033048	BP	negative regulation of mitotic sister chromatid segregation	5/2994	19/32552	0.0255071	Os03g0704400;Os03g0448600;Os01g0877300;Os11g0128700;Os03g0164300	;OsWD40-76;;;
5	GO:0045841	BP	negative regulation of mitotic metaphase/anaphase transition	5/2994	19/32552	0.0255071	Os03g0704400;Os03g0448600;Os01g0877300;Os11g0128700;Os03g0164300	;OsWD40-76;;;
5	GO:0006566	BP	threonine metabolic process	5/2994	19/32552	0.0255071	Os03g0760700;Os04g0516600;Os11g0128800;Os08g0342400;Os01g0927900	;;;;
5	GO:0051985	BP	negative regulation of chromosome segregation	5/2994	19/32552	0.0255071	Os03g0704400;Os03g0448600;Os01g0877300;Os11g0128700;Os03g0164300	;OsWD40-76;;;
33	GO:0000375	BP	RNA splicing, via transesterification reactions	33/2994	245/32552	0.0258582	Os06g0143600;Os12g0640800;Os07g0644300;Os02g0759800;Os06g0711600;Os03g0363800;Os07g0508000;Os01g0959000;Os02g0827300;Os02g0789400;Os04g0619200;Os05g0289400;Os09g0363100;Os02g0324300;Os12g0572400;Os05g0446300;Os03g0285900;Os08g0486200;Os07g0202300;Os05g0178900;Os07g0673500;Os05g0105900;Os04g0118900;Os01g0263600;Os02g0739000;Os01g0836400;Os07g0442000;Os09g0103600;Os02g0107000;Os03g0743800;Os11g0704…	;;XAB2;OsSKIPa;;;;;;;;;AL2;;;;;;;;;;;Du1L;;;OsFbox371;;;;;;
33	GO:0000377	BP	RNA splicing, via transesterification reactions with bulged adenosine as nucleophile	33/2994	245/32552	0.0258582	Os06g0143600;Os12g0640800;Os07g0644300;Os02g0759800;Os06g0711600;Os03g0363800;Os07g0508000;Os01g0959000;Os02g0827300;Os02g0789400;Os04g0619200;Os05g0289400;Os09g0363100;Os02g0324300;Os12g0572400;Os05g0446300;Os03g0285900;Os08g0486200;Os07g0202300;Os05g0178900;Os07g0673500;Os05g0105900;Os04g0118900;Os01g0263600;Os02g0739000;Os01g0836400;Os07g0442000;Os09g0103600;Os02g0107000;Os03g0743800;Os11g0704…	;;XAB2;OsSKIPa;;;;;;;;;AL2;;;;;;;;;;;Du1L;;;OsFbox371;;;;;;
4	GO:0001731	BP	formation of translation preinitiation complex	4/2994	13/32552	0.0259467	Os12g0607100;Os06g0698674;Os09g0326900;Os05g0114500	;;BIP107;
4	GO:0034309	BP	primary alcohol biosynthetic process	4/2994	13/32552	0.0259467	Os07g0190000;Os12g0192500;Os06g0531200;Os06g0142900	OsDXS;;OsDJ-1E;OsDXS2
4	GO:0032262	BP	pyrimidine nucleotide salvage	4/2994	13/32552	0.0259467	Os02g0744900;Os09g0505800;Os08g0530000;Os02g0273000	LYL1;;;
4	GO:0090697	BP	post-embryonic plant organ morphogenesis	4/2994	13/32552	0.0259467	Os10g0561400;Os01g0350900;Os08g0382400;Os05g0407500	OsMYBS3;IPI1;OsCYP38;GID1
25	GO:0031461	CC	cullin-RING ubiquitin ligase complex	25/2994	175/32552	0.0251591	Os12g0517100;Os06g0154300;Os03g0726500;Os04g0599800;Os04g0370600;Os10g0127900;Os08g0195800;Os11g0547000;Os05g0144100;Os04g0395600;Os06g0724500;Os02g0593400;Os02g0798900;Os04g0643000;Os12g0516900;Os05g0425700;Os04g0505700;Os02g0700100;Os06g0154200;Os01g0853400;Os04g0503500;Os06g0694000;Os02g0759600;Os08g0193500;Os11g0264700	OsFbox658;;;OsWD40-109;Os_F0687;OsFbx352;OsFbox417;FKF1;OsWD40-113;OsAFB2;OsWD40-135;;Os_F0752;OsCUL3b;OsFbox657;OsFbox258;OsFbox227;OsWD40-51;D3;OsCOI1a;;OsZTL2;;OsFbox411;OsFbox599
13	GO:0005319	MF	lipid transporter activity	13/2994	75/32552	0.0247653	Os02g0238500;Os06g0665000;Os08g0379200;Os07g0185200;Os01g0966100;Os09g0560600;Os03g0784900;Os04g0119500;Os01g0218700;Os03g0326200;Os07g0486100;Os05g0267800;Os06g0565900	;;;;OsABCD2;;;;OsABCD1;;;;
10	GO:0018024	MF	histone-lysine N-methyltransferase activity	10/2994	52/32552	0.0253096	Os08g0400000;Os01g0218900;Os09g0556700;Os11g0602200;Os04g0629100;Os01g0218700;Os08g0400200;Os12g0613200;Os09g0114700;Os08g0399900	;;OsSET37;OsSET41;OsSET21;OsABCD1;OsSET30;OsSET43;;
4	GO:0019206	MF	nucleoside kinase activity	4/2994	13/32552	0.0259467	Os02g0273000;Os09g0505800;Os03g0113100;Os08g0530000	;;TK;
4	GO:0004337	MF	geranyltranstransferase activity	4/2994	13/32552	0.0259467	Os12g0626400;Os04g0657100;Os05g0543400;Os06g0729000	PSY2;OsFPPS3;OsFPPS2;PSY1
31	GO:0071826	BP	ribonucleoprotein complex subunit organization	31/2994	225/32552	0.0268039	Os09g0552300;Os02g0478900;Os07g0644300;Os02g0605600;Os12g0615800;Os01g0100700;Os01g0896700;Os12g0167900;Os06g0343100;Os12g0607100;Os02g0146400;Os07g0178900;Os05g0114500;Os04g0473400;Os02g0235600;Os01g0814000;Os06g0698674;Os11g0168200;Os01g0734100;Os01g0348700;Os01g0263600;Os07g0167000;Os02g0107000;Os03g0743800;Os09g0326900;Os03g0773100;Os05g0289400;Os03g0263500;Os02g0142300;Os05g0486700;Os04g0413…	;;XAB2;;;RPS5;;RPL3A;;;;OsRuvBL1b;;OsRPL6;;;;RPL3B;;OsRPL23A;Du1L;eIF-3e;;;BIP107;;;;;;
31	GO:0010383	BP	cell wall polysaccharide metabolic process	31/2994	225/32552	0.0268039	Os06g0696400;Os11g0539200;Os11g0700900;Os11g0701400;Os04g0449300;Os11g0701500;Os02g0275200;Os11g0701600;Os06g0356800;Os11g0107000;Os01g0675500;Os11g0701000;Os05g0354400;Os11g0701800;Os02g0763200;Os06g0211700;Os07g0296100;Os05g0426400;Os11g0702100;Os01g0880200;Os11g0702000;Os11g0701100;Os10g0497700;Os03g0817900;Os07g0604300;Os02g0529600;Os06g0696600;Os03g0793100;Os06g0696500;Os12g0554100;Os05g0582…	OsXTH11;OsXTH2;C10923;C10150;;;;;;OsTBL2;OsIRX9L;;OsTBL13;C10701;;;;;;;;riceXIP;;OsTBL5;;OsGT2;OsXTH12;;OsXTH18;OsTBL34;
8	GO:0006555	BP	methionine metabolic process	8/2994	40/32552	0.0271227	Os11g0216900;Os11g0128800;Os03g0161800;Os03g0760700;Os03g0376100;Os03g0815200;Os04g0669800;Os08g0342400	OsIDI2;;Sip2A;;;;OsMTK;
94	GO:0006811	BP	ion transport	94/2994	818/32552	0.0271267	Os01g0513200;Os11g0485200;Os04g0401700;gene-orfB;Os07g0523400;Os01g0873700;Os01g0175700;Os01g0279700;Os07g0150100;Os03g0203700;Os01g0664100;Os02g0649900;Os06g0210500;Os03g0700800;Os03g0337500;Os05g0468750;Os03g0111400;Os05g0269200;Os10g0444700;Os02g0510600;Os05g0113300;Os11g0186800;Os08g0499200;Os05g0357200;Os03g0127950;Os05g0148600;Os01g0388500;Os06g0602700;Os12g0515400;Os05g0316100;Os09g0361400…	;;HAK1;;OsGPT2-3;;BOR2;OsPT21;OsOSCA3.1;osACA1;;YSL2;OsPT18;;OsHAK8;;;SLAC;PT8;;OsCHX12;OsPT25;OsCBSCLC8;;;OsNHX3;;BT1-3;;;OSVDAC1;KOB1;OsSTA203;;OsSultr2;OsPT24;;;OsCBSCLC3;OsHAK23;OSA1;OsATL6;;OsZIP5;OsOSCA1.4;SLAC;OsOSCA1.1;;OsEnS-22;;OsOSCA2.4;ACA11;;osACA6;;;OSA2;;EIN2;;;;;;;NRT2.3;HMA2;;;;OsECA1;;;;;;OsFbox394;LTN1;OsHAK9;BOR1;;Os-CASTOR;;PT1;;;ARE1;OsGPT1;OsHMA6;STAR1;OsOSCA1.2;OsK5.2;OsPT…
6	GO:0000776	CC	kinetochore	6/2994	26/32552	0.0277913	Os02g0620100;Os03g0704400;Os05g0110700;Os01g0877300;Os11g0128700;Os03g0448600	;;;;;OsWD40-76
7	GO:0005548	MF	phospholipid transporter activity	7/2994	33/32552	0.0280048	Os02g0238500;Os06g0665000;Os07g0185200;Os09g0560600;Os03g0784900;Os04g0119500;Os05g0267800	;;;;;;
7	GO:0047262	MF	polygalacturonate 4-alpha-galacturonosyltransferase activity	7/2994	33/32552	0.0280048	Os07g0296100;Os09g0480400;Os09g0531701;Os03g0330000;Os11g0124900;Os06g0712500;Os09g0531900	;;;;;;
7	GO:0015095	MF	magnesium ion transmembrane transporter activity	7/2994	33/32552	0.0280048	Os11g0197400;Os02g0498300;Os01g0882400;Os01g0873700;Os01g0221700;Os02g0518000;Os01g0882300	;;;;;;
10	GO:0016129	BP	phytosteroid biosynthetic process	10/2994	54/32552	0.029401	Os12g0626400;Os01g0851600;Os03g0602400;Os04g0469700;Os07g0519300;Os03g0602300;Os07g0517900;Os05g0101600;Os06g0729000;Os11g0143200	PSY2;;;;;brd1;;;PSY1;OsCPD1
10	GO:0046351	BP	disaccharide biosynthetic process	10/2994	54/32552	0.029401	Os05g0517200;Os03g0386500;Os05g0518600;Os11g0236100;Os08g0414700;Os09g0397300;Os09g0376800;Os07g0485000;Os02g0790500;Os07g0624600	OsTPS6;OsTPP9;OsTPS1;sps11;;;;;OsTPS5;OsTPP3
3	GO:0006597	BP	spermine biosynthetic process	3/2994	8/32552	0.0305742	Os04g0498650;Os04g0498600;Os02g0611200	;SAMDC;SAMDC2
3	GO:0090056	BP	regulation of chlorophyll metabolic process	3/2994	8/32552	0.0305742	Os01g0631200;Os10g0362300;Os07g0657900	;HK5;NTRC
3	GO:2000896	BP	amylopectin metabolic process	3/2994	8/32552	0.0305742	Os10g0437600;Os08g0191433;Os08g0520900	OsSSIIc;SSIIIA;OsPHS8
3	GO:0010021	BP	amylopectin biosynthetic process	3/2994	8/32552	0.0305742	Os10g0437600;Os08g0191433;Os08g0520900	OsSSIIc;SSIIIA;OsPHS8
3	GO:0006290	BP	pyrimidine dimer repair	3/2994	8/32552	0.0305742	Os05g0274200;Os06g0661800;Os10g0167600	;;qUVR-10
3	GO:0048235	BP	pollen sperm cell differentiation	3/2994	8/32552	0.0305742	Os09g0525700;Os05g0269500;Os12g0489300	;;
3	GO:0044211	BP	CTP salvage	3/2994	8/32552	0.0305742	Os02g0273000;Os09g0505800;Os08g0530000	;;
3	GO:0042335	BP	cuticle development	3/2994	8/32552	0.0305742	Os06g0154300;Os06g0154200;Os06g0639100	;D3;
3	GO:0046339	BP	diacylglycerol metabolic process	3/2994	8/32552	0.0305742	Os03g0425300;Os01g0783200;Os03g0288700	;;
19	GO:0045491	BP	xylan metabolic process	19/2994	127/32552	0.0306257	Os06g0356800;Os11g0700900;Os05g0426400;Os03g0817900;Os11g0701400;Os11g0702000;Os11g0701000;Os01g0880200;Os11g0701500;Os11g0107000;Os11g0701100;Os11g0701800;Os03g0793100;Os11g0701600;Os11g0702100;Os05g0354400;Os12g0554100;Os05g0582100;Os01g0675500	;C10923;;OsTBL5;C10150;;;;;OsTBL2;riceXIP;C10701;;;;OsTBL13;OsTBL34;;OsIRX9L
40	GO:0009570	CC	chloroplast stroma	40/2994	312/32552	0.0301557	Os05g0110300;Os06g0146400;Os07g0657900;Os03g0323200;Os12g0192500;Os07g0570700;Os02g0797500;Os09g0515400;Os02g0736400;Os01g0829000;Os02g0173100;Os08g0487800;Os12g0297500;Os12g0640600;Os08g0200100;Os02g0754300;Os07g0616200;Os03g0286200;Os03g0117000;Os05g0503300;Os06g0498400;Os03g0299900;Os03g0209600;Os02g0603800;Os02g0739000;Os03g0718100;Os11g0586300;Os06g0232200;Os08g0379300;Os01g0927900;Os03g0760…	;OsISC7;NTRC;OsChlH;;;AST;;OsDHODH1;;CYP97B4;;;OsCCD1;;;;;;;;OsAGD2;;OsHDS;;ACT1;;;OsPP100;;;OsClp9;OsCYP38;;;;;CDSP32;;
3	GO:0005960	CC	glycine cleavage complex	3/2994	8/32552	0.0305742	Os01g0711400;Os06g0667600;Os02g0170100	;;
3	GO:0036513	CC	Derlin-1 retrotranslocation complex	3/2994	8/32552	0.0305742	Os05g0470700;Os03g0678400;Os04g0530500	OsRFP;OsRDCP4;OsRDCP1
3	GO:0003933	MF	GTP cyclohydrolase activity	3/2994	8/32552	0.0305742	Os08g0482100;Os08g0481950;Os02g0572400	;;
3	GO:0004315	MF	3-oxoacyl-[acyl-carrier-protein] synthase activity	3/2994	8/32552	0.0305742	Os04g0445700;Os06g0196600;Os07g0616200	;OsKASI;
3	GO:0004849	MF	uridine kinase activity	3/2994	8/32552	0.0305742	Os02g0273000;Os09g0505800;Os08g0530000	;;
3	GO:0071917	MF	triose-phosphate transmembrane transporter activity	3/2994	8/32552	0.0305742	Os07g0523400;Os08g0187800;Os07g0523965	OsGPT2-3;OsGPT1;
5	GO:0019363	BP	pyridine nucleotide biosynthetic process	5/2994	20/32552	0.0315016	Os02g0134400;Os09g0345700;Os01g0957100;Os04g0436400;Os12g0290150	OsLASPO;;;;
5	GO:0003951	MF	NAD+ kinase activity	5/2994	20/32552	0.0315016	Os01g0783200;Os09g0345700;Os01g0782200;Os01g0957100;Os04g0436400	;;;;
10	GO:0046854	BP	phosphatidylinositol phosphate biosynthetic process	10/2994	55/32552	0.0318897	Os06g0259000;Os03g0722000;Os04g0668700;Os08g0428900;Os07g0421200;Os01g0234850;Os03g0399532;Os05g0180600;Os04g0691900;Os03g0701800	;OsSTA112;;;;OsEnS-3;;;;OsPIPK1
84	GO:1901565	BP	organonitrogen compound catabolic process	84/2994	727/32552	0.0318923	Os01g0140100;Os09g0362800;Os08g0465800;Os01g0779100;Os12g0517100;Os01g0711400;Os12g0564701;Os08g0162300;Os06g0667600;Os12g0210200;Os01g0148000;Os05g0470700;Os02g0751100;Os04g0599800;Os01g0844500;Os09g0494200;Os04g0370600;Os10g0127900;Os09g0533400;Os06g0644800;Os09g0248000;Os04g0503500;Os06g0131350;Os01g0712700;Os01g0966000;Os06g0345200;Os04g0505700;Os02g0736400;Os04g0518400;Os05g0144100;Os04g0395…	;;OsGAD1;;OsFbox658;;;;;OsGSTZ1;;OsRFP;;OsWD40-109;;BC15;Os_F0687;OsFbx352;OsLon1;OsOS-9;;;;;;OsNAAT4;OsFbox227;OsDHODH1;OsPAL07;OsWD40-113;OsAFB2;;OsRDCP4;OsDegp6;;;;HS1;OsFtsH2;OsAP25;;;;Cht3*;;OsWD40-51;Os_F0752;;;OsAsp1;OsCUL3b;;;OsFbox258;;PAO4;OsRDCP1;;OsL55;OsHDMA704;OsGAD3;D3;;OsARP;OsRpn1a;;OSK20;OsCOI1a;;PAO5;;OsAP1;;;LTN1;OsHDMA704;;;OsFbox657;;;OsFbox411;;OsFbox417
13	GO:0010008	CC	endosome membrane	13/2994	79/32552	0.0319978	Os06g0259000;Os03g0582200;Os05g0503000;Os11g0181100;Os05g0168500;Os08g0428900;Os08g0555300;Os08g0276000;Os03g0399532;Os06g0144600;Os02g0552000;Os04g0691900;Os08g0554900	;;;;;;;;;;;;
24	GO:0072657	BP	protein localization to membrane	24/2994	170/32552	0.0325051	Os01g0958100;Os03g0722000;Os10g0495300;Os12g0105700;Os03g0683700;Os05g0519400;Os03g0116000;Os05g0168500;Os02g0745000;Os11g0116500;Os02g0552000;Os08g0554900;Os08g0276000;Os03g0392250;Os12g0571200;Os08g0555300;Os01g0898300;Os02g0143200;Os08g0556400;Os01g0831200;Os11g0181100;Os02g0819100;Os05g0436950;Os02g0196300	;OsSTA112;;;;OsSec18;;;;;;;;;;;OsSPR1;;;OsBAG4;;OsDHHC1;;
55	GO:0042170	CC	plastid membrane	55/2994	450/32552	0.0321881	Os02g0802700;Os02g0744900;Os11g0116500;Os04g0514400;Os01g0929100;Os09g0454100;Os07g0523400;Os06g0643500;Os04g0631100;Os02g0610700;Os03g0323200;Os04g0602100;Os10g0460900;Os01g0279700;gene-atpA;Os02g0815400;Os02g0197600;Os10g0567100;Os03g0268300;Os01g0501700;Os05g0121200;Os03g0178100;Os10g0461100;Os07g0523965;Os06g0729000;Os12g0515400;Os09g0570400;Os11g0683500;Os12g0626400;Os03g0767000;Os01g0869800…	OsMGD;LYL1;;;;OsRhmbd15;OsGPT2-3;;;;OsChlH;;;OsPT21;;;;OsCAO2;;OsTATC;;OsHMA6;;;PSY1;;OsPT24;Os11bglu36;PSY2;AOS1;PSBS1;OsFtsH9;petC;OsDegp6;;;;;;;;OsCYP38;OsGPT1;;OsFtsH2;;;CAO;;;OsGGR2;;;;
7	GO:0005769	CC	early endosome	7/2994	34/32552	0.0325547	Os11g0197400;Os05g0392050;Os02g0498300;Os01g0882400;Os01g0873700;Os02g0518000;Os01g0882300	;;;;;;
7	GO:0031903	CC	microbody membrane	7/2994	34/32552	0.0325547	Os01g0966100;Os02g0707100;Os03g0117100;Os04g0223300;Os01g0218700;Os05g0101200;Os08g0556550	OsABCD2;OsMDHAR4;PEX11-1;OsAPx3;OsABCD1;OsPex14;
7	GO:0005778	CC	peroxisomal membrane	7/2994	34/32552	0.0325547	Os01g0966100;Os02g0707100;Os03g0117100;Os04g0223300;Os01g0218700;Os05g0101200;Os08g0556550	OsABCD2;OsMDHAR4;PEX11-1;OsAPx3;OsABCD1;OsPex14;
71	GO:0016829	MF	lyase activity	71/2994	602/32552	0.032327	Os08g0465800;Os06g0531200;Os11g0276300;Os04g0271200;Os06g0226950;Os04g0498650;Os05g0445900;Os08g0470200;Os03g0248600;Os06g0258900;Os01g0897200;Os04g0516600;Os07g0242700;Os06g0661800;Os08g0225000;Os06g0131350;Os02g0258900;Os01g0348600;Os08g0191700;Os01g0639900;Os12g0534000;Os10g0100700;Os04g0518400;Os10g0167600;Os07g0182100;Os03g0376100;Os03g0286200;Os11g0696200;Os03g0767000;Os12g0291100;Os03g0826…	OsGAD1;OsDJ-1E;;OsPAS2;DSH1;;ROS1c;OsalphaCA6;OsEno2;;OsRNS2;;OsFbox358;;ZL16;;;;GLYI-11;BETACA1;DHQDT/SDH;OsPDX1.3b;OsPAL07;qUVR-10;OsTSA;;;;AOS1;RbcS3;OASA1;OsalphaCA9;OsrbcL1;;;;;RbcS1;;Os0053;;OsGL1-10;TS;OsFbox026;TDC2;SAMDC;PEPCK;;;Osppc;;OsGAD3;OsalphaCA7;FAH2;OsARP;Aldo;TS;;UXS;;;FIB;OsAld-Y;Osppc-b;;;;OsIGL;SAMDC2;;
7	GO:0016671	MF	oxidoreductase activity, acting on a sulfur group of donors, disulfide as acceptor	7/2994	34/32552	0.0325547	Os09g0401200;Os04g0244400;Os02g0618100;Os07g0657900;Os04g0508300;Os07g0476900;Os08g0558200	TRXH3;OsGRX12;OsGRX9;NTRC;grx;CDSP32;OsGRX20
12	GO:0033014	BP	tetrapyrrole biosynthetic process	12/2994	69/32552	0.032852	Os10g0502400;Os10g0496900;Os02g0744900;Os01g0631200;Os08g0254900;Os10g0567100;Os10g0567400;Os01g0949400;Os01g0265000;Os03g0323200;Os04g0490000;Os08g0532200	HEMA1;FGL;LYL1;;;OsCAO2;CAO;Se13;OsGGR2;OsChlH;;GSA
4	GO:0009051	BP	pentose-phosphate shunt, oxidative branch	4/2994	14/32552	0.0337399	Os09g0529100;Os03g0416500;Os11g0484500;Os07g0604000	;;Os6PGDH2;
4	GO:0006772	BP	thiamine metabolic process	4/2994	14/32552	0.0337399	Os07g0190000;Os12g0192500;Os05g0367400;Os06g0142900	OsDXS;;;OsDXS2
4	GO:0042724	BP	thiamine-containing compound biosynthetic process	4/2994	14/32552	0.0337399	Os07g0190000;Os12g0192500;Os05g0367400;Os06g0142900	OsDXS;;;OsDXS2
4	GO:0035250	MF	UDP-galactosyltransferase activity	4/2994	14/32552	0.0337399	Os02g0802700;Os07g0687900;Os03g0316200;Os03g0268300	OsMGD;wsi76;OsGolS1;
4	GO:0008878	MF	glucose-1-phosphate adenylyltransferase activity	4/2994	14/32552	0.0337399	Os11g0204600;Os02g0812000;Os05g0580000;Os07g0243200	;OsCCR11;OsAGPL3;AGPL4
10	GO:0070566	MF	adenylyltransferase activity	10/2994	56/32552	0.0346812	Os11g0204600;Os04g0661600;Os06g0536800;Os02g0227400;Os07g0243200;Os03g0743900;Os02g0812000;Os05g0586200;Os10g0464400;Os05g0580000	;;;;AGPL4;OsATPS;OsCCR11;JAR1;;OsAGPL3
60	GO:0016052	BP	carbohydrate catabolic process	60/2994	501/32552	0.0350815	Os01g0191700;Os08g0473900;Os12g0128800;Os01g0518500;Os03g0645100;Os06g0726100;Os11g0701400;Os02g0529450;Os03g0248600;Os06g0258900;Os06g0675700;Os01g0940100;Os01g0118400;Os01g0771900;Os11g0701600;Os10g0155500;Os11g0484500;Os06g0356800;Os11g0700900;Os09g0457800;Os01g0851700;Os08g0374800;Os01g0312500;Os02g0765600;Os11g0701000;Os03g0314800;Os06g0367100;Os11g0701800;Os06g0193200;Os01g0332100;Os10g0492…	OsPFK01;Amy3D/E*(RAmy3D/E);;;;Cht3*;C10150;;OsEno2;;;OsHXK3;;;;;Os6PGDH2;;C10923;Amy3A/B/C*(RAmy3A/B/C);Pho2;OsUGE2;OsPME3;AMY1A;;OsNIN1;;C10701;OsPME19;OsNIN2;;OsPME25;GAPDH;;;;OsPFPA2;BC15;;;;;;Amy3A/B/C*(RAmy3A/B/C);riceXIP;OsPHS8;OsBamy2;OsPP100;;OsSTA30;;Aldo;OsAld-Y;;;OsPGL16;;OsATPS;;
30	GO:0005516	MF	calmodulin binding	30/2994	223/32552	0.0353708	Os03g0281600;Os12g0506600;Os02g0126400;Os03g0248600;Os02g0777400;Os02g0596700;Os07g0619800;Os04g0444250;Os04g0605500;Os05g0467150;Os01g0939100;Os03g0128700;Os07g0641200;Os10g0541000;Os05g0467000;Os12g0133500;Os08g0540400;Os03g0747800;Os01g0832450;Os02g0462000;Os05g0381700;Os05g0585500;Os03g0211400;Os01g0832300;Os05g0489900;Os04g0584600;Os04g0436400;Os03g0203700;Os12g0547600;Os07g0568600	OsECA1;;CDPK4;OsEno2;OsRLCK85;;;;ACA11;;osACA6;OSCDPK7;OsCDPK30;OsMLO4;OsCDPK16;OsCDPK26;OsCDPK21;RCS3;;;;OsCDPK15;;OsCDPK3;DMI3;OsCDPK13;;osACA1;CaMBP;OsCDPK20
33	GO:0005996	BP	monosaccharide metabolic process	33/2994	250/32552	0.0359417	Os12g0128800;Os04g0551300;Os04g0486600;Os10g0204400;Os10g0155500;Os02g0575800;Os06g0232233;Os01g0940100;Os03g0330200;Os10g0561200;Os08g0374800;Os09g0498800;Os11g0591100;Os03g0278000;Os09g0412200;Os12g0190000;Os07g0687900;Os06g0284200;Os04g0682300;Os03g0316200;Os10g0140200;Os08g0537900;Os01g0388200;Os05g0132601;Os06g0232200;Os04g0673700;Os11g0171300;Os04g0494400;Os03g0832600;Os02g0726500;Os03g0255…	;;GAPDH;PEPCK;;;;OsHXK3;;;OsUGE2;;OsGME2;UXS;;OsGGP;wsi76;;OsPMM;OsGolS1;;DERF7;;;;;Aldo;;;;;OsGME1;
9	GO:0019395	BP	fatty acid oxidation	9/2994	47/32552	0.0363697	Os06g0470000;Os01g0966100;Os01g0348600;Os11g0605500;Os06g0347100;Os01g0218700;Os08g0556550;Os01g0159400;Os05g0163700	;OsABCD2;;ACX2;;OsABCD1;;;OsACX4
12	GO:0031227	CC	intrinsic component of endoplasmic reticulum membrane	12/2994	71/32552	0.0364068	Os04g0271450;Os06g0639100;Os01g0850100;Os04g0271200;Os01g0970700;Os12g0148700;Os03g0118200;Os03g0288700;Os02g0680400;Os05g0220100;Os01g0172000;Os02g0781600	;;;OsPAS2;;;;;;;;
450	GO:0050896	BP	response to stimulus	450/2994	4478/32552	0.0367425	Os03g0300400;Os01g0261200;Os01g0764800;Os05g0540300;Os07g0618700;Os05g0588900;Os05g0351200;Os01g0279700;Os01g0639900;Os02g0716800;Os03g0285800;Os02g0649900;Os03g0195400;Os11g0491600;Os07g0562700;Os05g0332300;Os11g0701100;Os10g0485300;Os08g0382400;Os06g0154200;Os01g0874800;Os01g0926300;Os03g0164300;Os03g0719800;Os04g0608400;Os08g0125800;Os01g0759400;Os09g0401600;Os12g0270300;Os06g0546500;Os06g0131…	JIOsPR10;OsNAC8;GH3-2;;;;OsERF#117;OsPT21;BETACA1;OsNRT1.5B;OsMSRMK2;YSL2;;;;OsCIPK18;riceXIP;;OsCYP38;D3;;;;PHYA;;;OsPK7;;;prx88;;;;;OsalphaCA9;;EIL1;;;OsMAPKKKalpha;prx122;;;OsMB5;OsAPx3;RAB16B;OsIAA5;Pho2;;OsSAUR12;YR2;;Pib-H8;OsMLO4;OsAFB2;;;;;REL2;OsGL1-10;CycL1;OsMB10;;;OsMFT2;;;OsIAA4;OsCIPK17;;OsGSTU50;OsGAP1;ClpD1;OsWD40-123;;OsGSTU35;brd1;OsARF10;;;;OsCIPK01;;;D18;;;FLS;OsWD40-24;;;;OsT…
25	GO:0006575	BP	cellular modified amino acid metabolic process	25/2994	180/32552	0.037349	Os01g0949750;Os11g0139900;Os01g0764000;Os03g0789433;Os05g0517200;Os01g0966000;Os10g0365050;Os03g0111100;Os01g0369700;Os09g0367700;Os03g0135300;Os03g0815200;Os05g0412800;Os01g0374000;Os01g0225400;Os10g0529800;Os12g0210200;Os06g0699700;Os02g0465900;Os04g0692800;Os09g0560600;Os03g0785900;Os09g0467200;Os04g0290400;Os10g0530900	OsGSTU35;;OsGSTF2;;OsTPS6;;;;OsGSTF5;OsGSTU5;OsGSTF3;;OsGSTU16;OsGSTF12;;OsGSTU2;OsGSTZ1;;OsARP;;;OsGSTU1;OsGSTU17;;OsGSTU50
7	GO:0012501	BP	programmed cell death	7/2994	35/32552	0.0375721	Os07g0583200;Os03g0162900;Os09g0543100;Os02g0475300;Os07g0166100;Os01g0748900;Os10g0485300	;;OsPLDdelta1;;;;
5	GO:0018298	BP	obsolete protein-chromophore linkage	5/2994	21/32552	0.0383063	Os02g0197600;Os06g0694000;Os03g0719800;Os07g0562700;Os11g0547000	;OsZTL2;PHYA;;FKF1
5	GO:0019320	BP	hexose catabolic process	5/2994	21/32552	0.0383063	Os10g0155500;Os02g0575800;Os03g0832600;Os03g0330200;Os08g0374800	;;;;OsUGE2
5	GO:2001251	BP	negative regulation of chromosome organization	5/2994	21/32552	0.0383063	Os03g0704400;Os03g0448600;Os01g0877300;Os11g0128700;Os03g0164300	;OsWD40-76;;;
5	GO:1990937	BP	xylan acetylation	5/2994	21/32552	0.0383063	Os05g0582100;Os03g0817900;Os12g0554100;Os05g0354400;Os11g0107000	;OsTBL5;OsTBL34;OsTBL13;OsTBL2
16	GO:0016763	MF	pentosyltransferase activity	16/2994	103/32552	0.0378759	Os02g0273000;Os06g0470000;Os02g0530600;Os01g0675500;Os08g0530000;Os01g0956200;Os09g0505800;Os01g0498300;Os01g0118400;Os12g0589100;Os03g0793100;Os01g0118700;Os06g0248400;Os06g0475400;Os03g0567600;Os07g0657300	;;OsEnS-38;OsIRX9L;;;;;;OsAPT1;;;;;OsXAT3;
5	GO:0140326	MF	ATPase-coupled intramembrane lipid transporter activity	5/2994	21/32552	0.0383063	Os09g0560600;Os06g0665000;Os03g0326200;Os08g0379200;Os06g0565900	;;;;
5	GO:0016307	MF	phosphatidylinositol phosphate kinase activity	5/2994	21/32552	0.0383063	Os06g0259000;Os04g0691900;Os08g0428900;Os03g0399532;Os03g0701800	;;;;OsPIPK1
6	GO:0010675	BP	regulation of cellular carbohydrate metabolic process	6/2994	28/32552	0.0388783	Os05g0506000;Os03g0133300;Os11g0547000;Os05g0121600;Os07g0182000;Os07g0657900	;;FKF1;RSR1;RISBZ1;NTRC
40	GO:0009532	CC	plastid stroma	40/2994	316/32552	0.0393061	Os05g0110300;Os06g0146400;Os07g0657900;Os03g0323200;Os12g0192500;Os07g0570700;Os02g0797500;Os09g0515400;Os02g0736400;Os01g0829000;Os02g0173100;Os08g0487800;Os12g0297500;Os12g0640600;Os08g0200100;Os02g0754300;Os07g0616200;Os03g0286200;Os03g0117000;Os05g0503300;Os06g0498400;Os03g0299900;Os03g0209600;Os02g0603800;Os02g0739000;Os03g0718100;Os11g0586300;Os06g0232200;Os08g0379300;Os01g0927900;Os03g0760…	;OsISC7;NTRC;OsChlH;;;AST;;OsDHODH1;;CYP97B4;;;OsCCD1;;;;;;;;OsAGD2;;OsHDS;;ACT1;;;OsPP100;;;OsClp9;OsCYP38;;;;;CDSP32;;
31	GO:1901617	BP	organic hydroxy compound biosynthetic process	31/2994	234/32552	0.0399935	Os02g0744900;Os06g0531200;Os04g0469700;Os03g0602300;Os03g0136200;Os09g0518700;Os01g0928700;Os12g0192500;Os08g0157500;Os01g0851600;Os02g0819400;Os10g0100700;Os07g0517900;Os06g0729000;Os12g0626400;Os03g0790900;Os02g0814200;Os01g0782200;Os08g0544900;Os10g0545200;Os03g0790700;Os07g0437500;Os07g0190000;Os03g0602400;Os07g0519300;Os03g0810800;Os03g0118800;Os06g0142900;Os05g0101600;Os02g0109100;Os11g0143…	LYL1;OsDJ-1E;;brd1;Ossmt2-1;OsITPK6;OsLCB2a2;;ROMT9;;LPA1;OsPDX1.3b;;PSY1;PSY2;AAO3;Os0053;;;OsGL1-10;AO;TDC2;OsDXS;;;OsABA2;;OsDXS2;;;OsCPD1
9	GO:0009062	BP	fatty acid catabolic process	9/2994	49/32552	0.0416597	Os06g0470000;Os01g0966100;Os01g0348600;Os11g0605500;Os06g0347100;Os01g0218700;Os08g0556550;Os01g0159400;Os05g0163700	;OsABCD2;;ACX2;;OsABCD1;;;OsACX4
4	GO:0043171	BP	peptide catabolic process	4/2994	15/32552	0.0427472	Os02g0465900;Os09g0362800;Os01g0966000;Os01g0779100	OsARP;;;
4	GO:0032885	BP	regulation of polysaccharide biosynthetic process	4/2994	15/32552	0.0427472	Os07g0182000;Os11g0547000;Os05g0121600;Os07g0657900	RISBZ1;FKF1;RSR1;NTRC
4	GO:0042793	BP	plastid transcription	4/2994	15/32552	0.0427472	Os05g0315100;Os04g0514400;Os01g0851000;Os11g0110100	;;WLP2;
4	GO:0010305	BP	leaf vascular tissue pattern formation	4/2994	15/32552	0.0427472	Os12g0604200;Os08g0393700;Os03g0790600;Os04g0664400	;;GO;OsARF11
4	GO:0042723	BP	thiamine-containing compound metabolic process	4/2994	15/32552	0.0427472	Os07g0190000;Os12g0192500;Os05g0367400;Os06g0142900	OsDXS;;;OsDXS2
4	GO:0010962	BP	regulation of glucan biosynthetic process	4/2994	15/32552	0.0427472	Os07g0182000;Os11g0547000;Os05g0121600;Os07g0657900	RISBZ1;FKF1;RSR1;NTRC
3	GO:0019464	BP	glycine decarboxylation via glycine cleavage system	3/2994	9/32552	0.0427806	Os01g0711400;Os06g0667600;Os02g0170100	;;
3	GO:0071472	BP	cellular response to salt stress	3/2994	9/32552	0.0427806	Os01g0871200;Os07g0167200;Os03g0792500	OsbHLH033;OsMB10;OsMB5
3	GO:2000014	BP	regulation of endosperm development	3/2994	9/32552	0.0427806	Os01g0393100;Os04g0692750;Os05g0121600	ONAC026;ENL1;RSR1
3	GO:0009228	BP	thiamine biosynthetic process	3/2994	9/32552	0.0427806	Os07g0190000;Os12g0192500;Os06g0142900	OsDXS;;OsDXS2
3	GO:0009566	BP	fertilization	3/2994	9/32552	0.0427806	Os01g0501700;Os09g0525700;Os05g0269500	OsTATC;;
3	GO:0010037	BP	response to carbon dioxide	3/2994	9/32552	0.0427806	Os03g0401300;Os01g0639900;Os09g0454500	SUS1;BETACA1;OsalphaCA9
3	GO:0006546	BP	glycine catabolic process	3/2994	9/32552	0.0427806	Os01g0711400;Os06g0667600;Os02g0170100	;;
3	GO:0070189	BP	kynurenine metabolic process	3/2994	9/32552	0.0427806	Os01g0855700;Os01g0855600;Os11g0644800	;HS1;
3	GO:0048868	BP	pollen tube development	3/2994	9/32552	0.0427806	Os05g0132601;Os03g0288700;Os10g0546200	;;
319	GO:0051171	BP	regulation of nitrogen compound metabolic process	319/2994	3127/32552	0.0435706	Os05g0124600;Os01g0572300;Os01g0668200;Os03g0214200;Os03g0300400;Os01g0313300;Os06g0675600;Os05g0243300;Os05g0494200;Os02g0467300;Os10g0406300;Os03g0591300;Os02g0789400;Os12g0157000;Os05g0351200;Os03g0680800;Os07g0684900;Os01g0812000;Os04g0618600;Os11g0300650;Os04g0680000;Os06g0704800;Os02g0537200;Os01g0261200;Os10g0509000;Os09g0306400;Os10g0362300;Os12g0180800;Os01g0761100;Os07g0178900;Os02g0579…	;OsIDD11;;MODD;JIOsPR10;OsERF#068;OsY37;mt;Oc2*;;OsDof26;OsbHLH140;;;OsERF#117;OsBIHD1;WOX11;GAMYB;OsbHLH101;;;OsHAC704;OsFbox094;OsNAC8;;BZIP71;HK5;;;OsRuvBL1b;OMTN1;;;R2R3-MYB;OsWRKY121;OsIDD12;OsFbox548;;OsDof6;OsZHD6;R2R3-MYB;OsbHLH033;OsbHLH116;;;;OSHAP3I;;OsPRMT6a;;;;;OsPLT3;OsHAC703;OsERF1;ONAC088;OsWD40-51;OsMADS57;;;;OsMed22_2;SPIN1;;;OsSET37;ENAC1;PHYA;OsNAC4;;RSR1;ONAC044;;;OsERF#053;;…
2	GO:0033383	BP	geranyl diphosphate metabolic process	2/2994	4/32552	0.0447374	Os04g0657100;Os05g0543400	OsFPPS3;OsFPPS2
2	GO:0033384	BP	geranyl diphosphate biosynthetic process	2/2994	4/32552	0.0447374	Os04g0657100;Os05g0543400	OsFPPS3;OsFPPS2
2	GO:0009643	BP	photosynthetic acclimation	2/2994	4/32552	0.0447374	Os05g0549100;Os01g0814800	OsSTN7;
2	GO:0046131	BP	pyrimidine ribonucleoside metabolic process	2/2994	4/32552	0.0447374	Os01g0712700;Os05g0209000	;
2	GO:0046133	BP	pyrimidine ribonucleoside catabolic process	2/2994	4/32552	0.0447374	Os01g0712700;Os05g0209000	;
2	GO:0019676	BP	ammonia assimilation cycle	2/2994	4/32552	0.0447374	Os12g0515400;Os01g0682001	;
2	GO:0031099	BP	regeneration	2/2994	4/32552	0.0447374	Os04g0629100;Os04g0668800	OsSET21;
2	GO:0006557	BP	obsolete S-adenosylmethioninamine biosynthetic process	2/2994	4/32552	0.0447374	Os04g0498600;Os02g0611200	SAMDC;SAMDC2
2	GO:0051447	BP	negative regulation of meiotic cell cycle	2/2994	4/32552	0.0447374	Os03g0704400;Os05g0274200	;
2	GO:0019860	BP	uracil metabolic process	2/2994	4/32552	0.0447374	Os02g0736400;Os07g0485100	OsDHODH1;
2	GO:0006273	BP	lagging strand elongation	2/2994	4/32552	0.0447374	Os01g0868400;Os10g0489200	;
2	GO:0006425	BP	glutaminyl-tRNA aminoacylation	2/2994	4/32552	0.0447374	Os01g0271200;Os01g0185200	;
2	GO:0006216	BP	cytidine catabolic process	2/2994	4/32552	0.0447374	Os01g0712700;Os05g0209000	;
2	GO:0045041	BP	protein import into mitochondrial intermembrane space	2/2994	4/32552	0.0447374	Os05g0540300;Os03g0143400	;htpB
2	GO:0046087	BP	cytidine metabolic process	2/2994	4/32552	0.0447374	Os01g0712700;Os05g0209000	;
2	GO:1900618	BP	regulation of shoot system morphogenesis	2/2994	4/32552	0.0447374	Os06g0154300;Os06g0154200	;D3
2	GO:0050994	BP	regulation of lipid catabolic process	2/2994	4/32552	0.0447374	Os01g0148000;Os05g0351200	;OsERF#117
2	GO:0046135	BP	pyrimidine nucleoside catabolic process	2/2994	4/32552	0.0447374	Os01g0712700;Os05g0209000	;
2	GO:0009972	BP	cytidine deamination	2/2994	4/32552	0.0447374	Os01g0712700;Os05g0209000	;
2	GO:0006208	BP	pyrimidine nucleobase catabolic process	2/2994	4/32552	0.0447374	Os02g0736400;Os07g0485100	OsDHODH1;
2	GO:2001289	BP	lipid X metabolic process	2/2994	4/32552	0.0447374	Os07g0102000;Os01g0752600	;
25	GO:0031969	CC	chloroplast membrane	25/2994	183/32552	0.0402671	Os02g0802700;Os07g0523965;Os09g0454100;Os07g0523400;Os03g0323200;Os12g0515400;Os11g0116500;Os10g0567100;Os03g0268300;Os03g0767000;Os06g0729000;Os01g0279700;Os11g0683500;Os12g0626400;Os12g0112300;Os09g0570400;Os01g0221700;Os05g0185800;Os05g0151400;Os08g0187800;Os01g0957200;Os10g0567400;Os12g0105300;Os02g0196300;Os05g0357200	OsMGD;;OsRhmbd15;OsGPT2-3;OsChlH;;;OsCAO2;;AOS1;PSY1;OsPT21;Os11bglu36;PSY2;;OsPT24;;;;OsGPT1;;CAO;;;
7	GO:0009295	CC	nucleoid	7/2994	36/32552	0.0430712	Os04g0514400;Os02g0754300;Os01g0829000;Os05g0503300;Os01g0851000;Os04g0459800;Os03g0812000	;;;;WLP2;;
32	GO:0000151	CC	ubiquitin ligase complex	32/2994	244/32552	0.0441902	Os04g0599800;Os12g0517100;Os06g0154300;Os03g0726500;Os01g0148000;Os10g0560450;Os04g0370600;Os10g0127900;Os08g0357000;Os08g0195800;Os11g0547000;Os02g0798900;Os04g0395600;Os06g0724500;Os04g0593800;Os05g0144100;Os06g0318200;Os04g0643000;Os12g0516900;Os05g0425700;Os04g0505700;Os02g0130900;Os02g0700100;Os06g0154200;Os02g0593400;Os04g0503500;Os01g0853400;Os06g0694000;Os02g0759600;Os03g0233500;Os08g0193…	OsWD40-109;OsFbox658;;;;OsATG3b;Os_F0687;OsFbx352;;OsFbox417;FKF1;Os_F0752;OsAFB2;OsWD40-135;;OsWD40-113;;OsCUL3b;OsFbox657;OsFbox258;OsFbox227;;OsWD40-51;D3;;;OsCOI1a;OsZTL2;;;OsFbox411;OsFbox599
2	GO:0008352	CC	katanin complex	2/2994	4/32552	0.0447374	Os04g0677700;Os01g0780400	OsKTN80b;OsKTN80c
2	GO:0031205	CC	endoplasmic reticulum Sec complex	2/2994	4/32552	0.0447374	Os11g0104050;Os12g0103300	;
2	GO:0032044	CC	DSIF complex	2/2994	4/32552	0.0447374	Os05g0506200;Os02g0772000	;
4	GO:0019202	MF	amino acid kinase activity	4/2994	15/32552	0.0427472	Os08g0342400;Os01g0848200;Os11g0128800;Os01g0927900	;P5CS2;;
4	GO:0016174	MF	NAD(P)H oxidase H2O2-forming activity	4/2994	15/32552	0.0427472	Os08g0453700;Os05g0465800;Os01g0734466;Os12g0541300	RbohF;rbohD;rbohA;RBOHH
4	GO:0046912	MF	acyltransferase activity, acyl groups converted into alkyl on transfer	4/2994	15/32552	0.0427472	Os03g0118800;Os12g0566300;Os08g0544900;Os11g0696200	;;;
3	GO:0004040	MF	amidase activity	3/2994	9/32552	0.0427806	Os11g0170000;Os04g0118100;Os11g0536800	;OsAMI1;
3	GO:0004845	MF	uracil phosphoribosyltransferase activity	3/2994	9/32552	0.0427806	Os02g0273000;Os09g0505800;Os08g0530000	;;
3	GO:0042879	MF	aldonate transmembrane transporter activity	3/2994	9/32552	0.0427806	Os07g0523400;Os08g0187800;Os07g0523965	OsGPT2-3;OsGPT1;
64	GO:0015291	MF	secondary active transmembrane transporter activity	64/2994	545/32552	0.0432434	Os01g0504500;Os03g0127950;Os05g0148600;Os02g0700500;Os03g0638200;Os06g0297600;Os07g0523400;Os06g0495100;Os03g0118200;Os07g0603800;Os01g0645200;Os10g0561300;Os01g0175700;Os01g0279700;Os10g0344900;Os07g0151200;Os11g0128800;Os07g0108200;Os10g0345100;Os01g0913300;Os01g0501700;Os07g0523965;Os11g0186800;Os09g0452300;Os12g0503000;Os12g0566000;Os06g0210500;Os08g0107400;Os07g0559700;Os12g0112300;Os03g0195…	;;OsNHX3;OsPUT1;;;OsGPT2-3;;;OsPTR4;;;BOR2;OsPT21;;;;;;OsNRT1.7;OsTATC;;OsPT25;;OsUPS1;BOR1;OsPT18;;OsMST6;;OsSultr2;OsSUT1;OsPT24;;PT1;OsSUT2;OsHSP82;PT8;;;;OsMST4;;;TMT2;;OsCHX12;OsGPT1;;;OsMST2;OsNPF8.1;OsPOT;STAR1;OsHsp90;;;OsPT19;OsPTR3;;LYP3;;OsHsp80.2;
2	GO:0042800	MF	histone methyltransferase activity (H3-K4 specific)	2/2994	4/32552	0.0447374	Os09g0556700;Os12g0613200	OsSET37;OsSET43
2	GO:0008661	MF	1-deoxy-D-xylulose-5-phosphate synthase activity	2/2994	4/32552	0.0447374	Os07g0190000;Os06g0142900	OsDXS;OsDXS2
2	GO:0003878	MF	ATP citrate synthase activity	2/2994	4/32552	0.0447374	Os11g0696200;Os12g0566300	;
2	GO:0051996	MF	squalene synthase activity	2/2994	4/32552	0.0447374	Os12g0626400;Os06g0729000	PSY2;PSY1
2	GO:0004310	MF	farnesyl-diphosphate farnesyltransferase activity	2/2994	4/32552	0.0447374	Os12g0626400;Os06g0729000	PSY2;PSY1
2	GO:0004126	MF	cytidine deaminase activity	2/2994	4/32552	0.0447374	Os01g0712700;Os05g0209000	;
2	GO:0004338	MF	glucan exo-1,3-beta-glucosidase activity	2/2994	4/32552	0.0447374	Os03g0703100;Os07g0656200	Os3bglu8;Os7bglu26
2	GO:0071074	MF	eukaryotic initiation factor eIF2 binding	2/2994	4/32552	0.0447374	Os06g0698674;Os09g0326900	;BIP107
2	GO:0004612	MF	phosphoenolpyruvate carboxykinase (ATP) activity	2/2994	4/32552	0.0447374	Os03g0255500;Os10g0204400	;PEPCK
2	GO:0004181	MF	metallocarboxypeptidase activity	2/2994	4/32552	0.0447374	Os06g0144600;Os03g0790600	;GO
2	GO:0046537	MF	2,3-bisphosphoglycerate-independent phosphoglycerate mutase activity	2/2994	4/32552	0.0447374	Os12g0536000;Os03g0330200	;
2	GO:0004819	MF	glutamine-tRNA ligase activity	2/2994	4/32552	0.0447374	Os01g0271200;Os01g0185200	;
5	GO:0008215	BP	spermine metabolic process	5/2994	22/32552	0.0459398	Os02g0611200;Os04g0671300;Os04g0498650;Os04g0498600;Os04g0671200	SAMDC2;PAO5;;SAMDC;PAO4
5	GO:0045839	BP	negative regulation of mitotic nuclear division	5/2994	22/32552	0.0459398	Os03g0704400;Os03g0448600;Os01g0877300;Os11g0128700;Os03g0164300	;OsWD40-76;;;
5	GO:0006771	BP	riboflavin metabolic process	5/2994	22/32552	0.0459398	Os10g0464400;Os02g0572400;Os08g0482100;Os08g0481950;Os06g0536800	;;;;
5	GO:0009231	BP	riboflavin biosynthetic process	5/2994	22/32552	0.0459398	Os10g0464400;Os02g0572400;Os08g0482100;Os08g0481950;Os06g0536800	;;;;
29	GO:0022618	BP	ribonucleoprotein complex assembly	29/2994	220/32552	0.0460803	Os09g0552300;Os02g0478900;Os07g0644300;Os02g0605600;Os01g0100700;Os01g0896700;Os05g0289400;Os03g0263500;Os02g0146400;Os07g0178900;Os05g0114500;Os04g0473400;Os02g0235600;Os01g0814000;Os06g0698674;Os11g0168200;Os01g0734100;Os01g0348700;Os04g0413600;Os07g0167000;Os02g0107000;Os03g0743800;Os09g0326900;Os03g0773100;Os12g0167900;Os12g0607100;Os02g0142300;Os05g0486700;Os01g0263600	;;XAB2;;RPS5;;;;;OsRuvBL1b;;OsRPL6;;;;RPL3B;;OsRPL23A;;eIF-3e;;;BIP107;;RPL3A;;;;Du1L
264	GO:0019219	BP	regulation of nucleobase-containing compound metabolic process	264/2994	2563/32552	0.0461244	Os01g0572300;Os01g0668200;Os03g0214200;Os01g0261200;Os01g0313300;Os07g0504200;Os10g0489100;Os10g0406300;Os03g0591300;Os02g0789400;Os12g0157000;Os05g0351200;Os03g0680800;Os07g0684900;Os01g0812000;Os11g0300650;Os04g0680000;Os06g0704800;Os02g0537200;Os08g0112700;Os09g0306400;Os12g0479400;Os12g0180800;Os01g0761100;Os07g0178900;Os02g0579000;Os02g0713700;Os11g0706100;Os06g0637500;Os03g0741400;Os08g0467…	OsIDD11;;MODD;OsNAC8;OsERF#068;;OsPRMT6a;OsDof26;OsbHLH140;;;OsERF#117;OsBIHD1;WOX11;GAMYB;;;OsHAC704;OsFbox094;MADS26;BZIP71;OsARF24;;;OsRuvBL1b;OMTN1;;;R2R3-MYB;OsWRKY121;OsIDD12;OsFbox548;OsMED12_2;OsDof6;OsZHD6;R2R3-MYB;OsbHLH033;OsbHLH116;RISBZ1;;;OSHAP3I;;;;;;OsPLT3;OsERF1;ONAC088;OsbZIP65;OsMADS57;;;OsMed22_2;SPIN1;;;OsSET37;ENAC1;PHYA;OsNAC4;MEL1;ONAC044;;;OsERF#053;OsbHLH031;OsMADS27;OsW…
26	GO:0000226	BP	microtubule cytoskeleton organization	26/2994	194/32552	0.0462405	Os03g0602300;Os08g0305300;Os06g0611000;Os01g0625200;Os04g0677700;Os05g0413200;Os03g0105600;Os06g0308300;Os01g0718300;Os12g0606100;Os01g0805900;Os08g0555800;Os11g0189900;Os03g0237600;Os03g0726100;Os01g0819000;Os08g0270500;Os10g0345701;Os03g0602400;Os08g0534900;Os07g0185432;Os02g0167300;Os04g0436400;Os09g0450300;Os01g0780400;Os04g0566800	brd1;;;;OsKTN80b;TUB6;OsTUB2;;D61;;OsTUB4;;;;OsTubA3;;;;;;OsBIP116b;OsTUB5;;;OsKTN80c;
499	GO:0050794	BP	regulation of cellular process	499/2994	5013/32552	0.0462699	Os11g0137100;Os01g0572300;Os01g0668200;Os03g0214200;Os03g0300400;Os05g0243300;Os03g0591300;Os05g0351200;Os07g0684900;Os04g0673300;Os01g0639900;Os01g0261200;Os03g0285800;Os05g0180600;Os02g0713700;Os01g0583100;Os10g0550100;Os12g0599550;Os07g0562700;Os05g0332300;Os09g0539500;Os08g0382400;Os08g0305300;Os03g0164300;Os01g0862800;Os03g0719800;Os05g0121600;Os02g0582100;Os01g0759400;Os02g0564100;Os01g0180…	;OsIDD11;;MODD;JIOsPR10;mt;OsbHLH140;OsERF#117;WOX11;RR6;BETACA1;OsNAC8;OsMSRMK2;;;OsPP2C06/OsABI2;OsMED12_2;OsbHLH116;;OsCIPK18;OSK20;OsCYP38;;;ENAC1;PHYA;RSR1;;OsPK7;;;NTRC;OsAPRL5;OsSDS;OsPP2A-B'kappa;;;OsCBL6;CaM61;;OsbZIP34;OsWD40-76;OsbZIP68;;OsCrll1;;;EIL1;OsMed22_2;OsATG13b;OsGR3;NAC122;;;OsMAPKKKalpha;OsGRX16;;OsPIN1D;;;ONAC072;;OsbHLH101;OsIAA5;;;;OsWAK1;OsbHLH124;;ONAC085;OsAFB2;;OsTCP…
5	GO:0048471	CC	perinuclear region of cytoplasm	5/2994	22/32552	0.0459398	Os09g0482100;Os01g0253300;Os09g0482400;Os09g0482600;Os08g0487800	OsHSP82;rImpa1a;OsHsp80.2;OsHsp90;
6	GO:0061733	MF	peptide-lysine-N-acetyltransferase activity	6/2994	29/32552	0.0453389	Os04g0498900;Os06g0704800;Os02g0192250;Os02g0137500;Os02g0772300;Os08g0105000	;OsHAC704;;OsHAC703;;EHD3
11	GO:0042054	MF	histone methyltransferase activity	11/2994	64/32552	0.0461535	Os09g0556700;Os08g0400000;Os01g0218900;Os10g0489100;Os11g0602200;Os04g0629100;Os01g0218700;Os08g0400200;Os12g0613200;Os09g0114700;Os08g0399900	OsSET37;;;OsPRMT6a;OsSET41;OsSET21;OsABCD1;OsSET30;OsSET43;;
11	GO:0009073	BP	aromatic amino acid family biosynthetic process	11/2994	65/32552	0.0482025	Os07g0182100;Os03g0797400;Os06g0632200;Os12g0534000;Os08g0135900;Os08g0484500;Os03g0389700;Os04g0467700;Os03g0826500;Os03g0286200;Os06g0699700	OsTSA;OsIGL;TS;DHQDT/SDH;TS;;OsDAHPS1;;OASA1;;
11	GO:0032984	BP	protein-containing complex disassembly	11/2994	65/32552	0.0482025	Os05g0519400;Os04g0677700;Os06g0343100;Os10g0432200;Os12g0615800;Os01g0625200;Os05g0373900;Os01g0780400;Os03g0820500;Os01g0634300;Os07g0570700	OsSec18;OsKTN80b;;;;;;OsKTN80c;OsADF3;OsDjC11;
36	GO:0042651	CC	thylakoid membrane	36/2994	283/32552	0.0487161	Os02g0802700;Os02g0744900;Os04g0514400;Os01g0929100;Os06g0643500;Os04g0631100;Os02g0610700;Os04g0602100;Os10g0460900;Os01g0279700;gene-atpA;Os01g0869800;Os02g0197600;Os10g0567100;Os01g0501700;Os05g0121200;Os10g0461100;Os03g0767000;Os02g0815400;Os01g0618800;Os07g0556200;Os05g0147500;Os01g0970700;Os07g0562700;Os10g0485300;Os08g0526300;Os08g0382400;Os01g0265000;Os06g0669400;Os01g0246400;Os05g0549100…	OsMGD;LYL1;;;;;;;;OsPT21;;PSBS1;;OsCAO2;OsTATC;;;AOS1;;OsFtsH9;petC;OsDegp6;;;;;OsCYP38;OsGGR2;OsFtsH2;;OsSTN7;CAO;;OsHMA6;;
36	GO:0034357	CC	photosynthetic membrane	36/2994	283/32552	0.0487161	Os02g0802700;Os02g0744900;Os04g0514400;Os01g0929100;Os06g0643500;Os04g0631100;Os02g0610700;Os04g0602100;Os10g0460900;Os01g0279700;gene-atpA;Os01g0869800;Os02g0197600;Os10g0567100;Os01g0501700;Os05g0121200;Os10g0461100;Os03g0767000;Os02g0815400;Os01g0618800;Os07g0556200;Os05g0147500;Os01g0970700;Os07g0562700;Os10g0485300;Os08g0526300;Os08g0382400;Os01g0265000;Os06g0669400;Os01g0246400;Os05g0549100…	OsMGD;LYL1;;;;;;;;OsPT21;;PSBS1;;OsCAO2;OsTATC;;;AOS1;;OsFtsH9;petC;OsDegp6;;;;;OsCYP38;OsGGR2;OsFtsH2;;OsSTN7;CAO;;OsHMA6;;
2305	GO:0110165	CC	cellular anatomical entity	2305/2994	24583/32552	0.0497155	Os11g0137100;Os03g0161400;Os01g0572300;Os01g0668200;Os03g0214200;Os02g0255700;Os05g0104700;Os02g0267200;Os01g0732100;Os03g0591300;Os07g0603800;Os05g0351200;Os02g0723300;Os01g0175700;Os07g0684900;Os01g0966000;Os02g0503350;Os01g0639900;Os06g0589600;Os02g0781600;Os05g0180600;Os03g0266100;Os02g0649900;Os09g0412300;Os04g0588700;Os03g0300900;Os01g0323775;Os03g0286200;Os05g0269200;Os04g0390500;Os04g0556…	;;OsIDD11;;MODD;FLL1;PGIP4;OsEXPA13;;OsbHLH140;OsPTR4;OsERF#117;;BOR2;WOX11;;;BETACA1;;;;;YSL2;;OsABCC7;;;;SLAC;OsYSL6;;;SUS7;;;OsPOT;;;ENAC1;PHYA;;;OsFKBP20-1b;;;;;VYL;;;OsAPRL5;rbohA;prx88;;;;;;;;OsCrll1;;OsLTP1.13;OsFH13;NAC122;OsDjC62;OsWD40-25;OsOSCA3.1;GSL5;;OsTBL33;OsOSC1;;;;;;;Pho2;;;;;OsWAK1;OsPUB70;AL2;;OsGGP;;;;GBSSII;;REL2;;PEX11-1;;;;;;rpl2;;OsAAO3;;OsPTR3;;;;OsBLH1;brd1;;;;OsTBL37;;…
225	GO:0005215	MF	transporter activity	225/2994	2166/32552	0.0496629	Os08g0127100;Os01g0513200;Os11g0485200;Os02g0700500;Os04g0401700;Os12g0485600;gene-orfB;Os04g0390500;Os01g0623200;Os07g0523400;Os01g0597600;Os01g0290800;Os07g0603800;Os04g0555300;Os01g0829900;Os01g0175700;Os01g0279700;Os07g0448800;Os02g0288400;Os04g0585300;Os06g0250600;Os07g0150100;Os03g0203700;Os04g0573000;Os06g0129400;Os09g0259200;Os03g0809100;Os01g0501700;Os01g0664100;Os04g0644750;Os05g0231700…	OsHT;;;OsPUT1;HAK1;OsLHT4A;;OsYSL6;SLAC;OsGPT2-3;OsATL15;;OsPTR4;FCO11;YSL18;BOR2;OsPT21;OsPIP2a;OsABCC5;;OsK5.2;OsOSCA3.1;osACA1;OsSPX-MFS1;OsSPX-MFS3;OsSWEET7d;;OsTATC;;;OsTIP4;PIN1A;YSL2;;OsABCB9;;OsHAK8;;;;;;SLAC;OsPT18;PT8;;OsHAK9;TMT2;OsCHX12;OsSTA203;;PDR6;OsNPF8.1;OsPOT;;OsHsp90;;;;KOB1;LYP3;OsNRT1.5B;OsCBSCLC8;;;OsNHX3;;OsGLR1.1;;;;;BT1-3;OsATL13;;;OsEnS-22;OSVDAC1;;OsSWEET4;;OsABCD2;OsN…
30	GO:0019842	MF	vitamin binding	30/2994	229/32552	0.0499495	Os09g0338400;Os08g0465800;Os01g0711400;Os04g0667100;Os01g0928700;Os01g0851700;Os08g0532200;Os02g0797500;Os08g0245400;Os04g0614650;Os03g0747800;Os06g0111600;Os09g0451000;Os03g0376100;Os06g0116933;Os01g0950866;Os04g0667300;Os01g0814800;Os04g0667200;Os01g0736400;Os03g0299900;Os07g0437500;Os05g0367400;Os03g0236200;Os11g0644800;Os06g0632200;Os09g0560700;Os06g0345200;Os04g0667400;Os10g0580500	OsISC1;OsGAD1;;;OsLCB2a2;Pho2;GSA;AST;;;RCS3;;ACO1;;;;;;OsF3H-3;;OsAGD2;TDC2;;OsGAD3;;TS;;OsNAAT4;OsSTA135;
