# Supplementary material for: A transposon insertion in the promoter of OsUBC12 enhances cold tolerance during japonica rice germination
Source: Nat Commun. 2024 Mar 13;15:2211. doi: 10.1038/s41467-024-46420-7 (PMC10937917; doi:10.1038/s41467-024-46420-7)
Supplement: Supplementary file 9 — Supplementary Data 6 [file 41467_2024_46420_MOESM9_ESM.xlsx]

## Sheet: A List of ABA-related Genes
Supplementary Data 6. A list of ABA-related genes in osubc12 mutants vs. WT (KY131) seeds germinated at low temperature (15 °C) detected by RNA-seq analysis.
Gene_id	Gene name	Gene description	FC(osubc12/WT)	Log2FC(osubc12/WT)	Pvalue	Significant	osubc12_10	osubc12_2	osubc12_3	WT1	WT2	WT3	osubc12	WT
Os05g0460200	OsUBC12	Similar to Ubiquitin carrier protein	0.126	-2.98437	7.15e-58	yes	21.87	20.37	24.27	161.9	186.59	175.08	22.17	174.523
Os04g0433800	OsRecQl4	Similar to RECQ4A; ATP binding / ATP-dependent helicase/ helicase/ nucleic acid binding	0.544	-0.8792	0.00586248	yes	0.77	0.62	0.74	1.34	1.4	1.18	0.71	1.30667
Os12g0583000	OSNPB	Similar to Glycosyl transferase, group 1 family protein, expressed	0.662	-0.595469	0.0152783	yes	4.17	5.81	5.58	9.97	5.16	8.34	5.18667	7.82333
Os01g0869900	SAPK4	Serine/threonine protein kinase, Hyperosmotic stress respons	0.826	-0.274985	0.00417177	yes	68.54	79.58	66.03	100.85	80.59	78.47	71.3833	86.6367
Os03g0128700	OSCDPK7	Calcium-dependent protein kinase, isoform 11 (EC 2.7.1.-) (CDPK 11)	0.629	-0.667909	4.38165e-06	yes	260.79	263.38	281.42	413.34	431.89	402.57	268.53	415.933
Os03g0300400	JIOsPR10	Pathogen-related protein (JIOsPR10)	0.517	-0.950501	1.80683e-07	yes	23.13	21.9	21.18	40.99	42.35	43.75	22.07	42.3633
Os05g0351200	OsERF117	Similar to AP2 domain transcription factor	0.673	-0.57049	0.00988506	yes	4.78	5.04	3.26	8.11	4.77	5.51	4.36	6.13
Os07g0619800	CDPK	Similar to CDPK-related protein kinase	0.639	-0.645815	0.0459631	yes	2.61	1.44	2.05	3.78	3.28	2.98	2.03333	3.34667
Os07g0641200	OsCDPK30	Similar to Calcium/calmodulin-dependent serine/threonine-protein kinase 1	0.724	-0.465275	0.00798958	yes	4.79	5.52	4.74	9.35	6.09	6.84	5.01667	7.42667
Os12g0133500	OsCDPK26	Similar to Calcium-dependent protein kinase (Fragment)	0.179	-2.48003	0.0436707	yes	0	0.07	0.07	0.39	0.16	0.27	0.0466667	0.273333
Os12g0555200	RPR10b	Similar to Probenazole-inducible protein PBZ1	0.245	-2.0316	0.000409261	yes	1.04	0.78	0.92	3.08	4.5	3.47	0.913333	3.68333
Os12g0555500	OsPR10a	Pathogen resistance protein PBZ1, 17 kDa RNase, Disease resistanc	0.188	-2.41287	1.44378e-33	yes	12.4	12.24	11.71	59.17	65.85	66.37	12.1167	63.7967
Os01g0111600	OsMFT2	Similar to MOTHER of FT and TF1 protein	1.872	0.904362	1.12372e-19	yes	560.41	597.3	461.98	317.36	275.43	267.75	539.897	286.847
Os01g0159600	OsLEA20	Small hydrophilic plant seed protein family protein	1.346	0.428642	0.00965134	yes	855.41	787.41	789.19	503.4	554.34	646.29	810.67	568.01
Os01g0702500	OsLEA22	Similar to Dehydrin Rab25	1.293	0.370299	0.0164323	yes	318.6	343.68	255.16	302.26	209.92	223.47	305.813	245.217
Os01g0733200	OsHsfC1b	Similar to Heat shock transcription factor 29 (Fragment)	1.544	0.626763	0.000541795	yes	29.77	29.24	22.96	17.28	16.31	19.08	27.3233	17.5567
Os01g0826400	OsWRKY24	WRKY transcription factor 24 (WRKY24)	1.848	0.885896	0.000300839	yes	7.14	6.76	4.72	4.15	2.34	3.59	6.20667	3.36
Os02g0669100	LIP9	Dehydrin family protein	1.646	0.718734	6.02058e-08	yes	65.45	79.4	51.91	45.32	34.87	38.54	65.5867	39.5767
Os02g0759800	OsSKIPa	Similar to GAMYB-binding protein (Fragment)	1.264	0.337671	0.00257582	yes	121.05	139.95	104.61	123.61	88.92	86.67	121.87	99.7333
Os03g0218400	OsMST4	Similar to Hexose transporter	1.574	0.654077	4.43312e-05	yes	31.24	37.45	22.56	23.69	15.43	18.69	30.4167	19.27
Os03g0684500	OsGINT2	Similar to glycosyltransferase family protein 47	1.379	0.463596	0.0382776	yes	2.47	3.02	2.18	2.63	1.94	1.75	2.55667	2.10667
Os05g0349800	Em	Embryonic abundant protein 1	1.622	0.697582	1.71004e-08	yes	1316.35	1419.39	1328.63	823.12	804.63	859.36	1354.79	829.037
Os07g0562700	OsLHCB3	Similar to Type III chlorophyll a/b-binding protein (Fragment)	1.975	0.982191	0.0217518	yes	3.34	3.32	2.72	2.11	1.4	1.25	3.12667	1.58667
Os08g0467500	OsEnS-122	TB2/DP1 and HVA22 related protein family protein	1.226	0.29394	0.0114155	yes	238.06	240.96	218.37	196.19	175.62	193.23	232.463	188.347
Os10g0362300	HK5	Similar to Histidine kinase 3	1.262	0.335344	0.00142449	yes	28.09	36.22	29.71	29.31	23.7	23.01	31.34	25.34
Os10g0561400	OsMYBS3	Similar to Transcription factor MYBS3	1.278	0.353569	0.00122503	yes	69.47	82.42	68.43	68	54.21	50.4	73.44	57.5367
Os11g0484500	Os6PGDH2	Similar to 6-phosphogluconate dehydrogenase	1.406	0.491358	5.74082e-06	yes	26.59	30.44	29	33.55	21.5	20.27	28.6767	25.1067
Os01g0583100	OsPP10	Similar to Protein phosphatase 2C	1.24	0.310189	0.00354951	yes	58.05	64.89	55.83	53.54	43.07	48.41	59.59	48.34
Os01g0832300	OsCDPK3	Similar to Calcium-dependent protein kinase	1.306	0.385383	0.00290037	yes	20.78	23.33	17.84	18.2	13.44	15.73	20.65	15.79
Os01g0867300	BZIP12	bZIP transcription factor, Abiotic stress response, ABA signaling, Suppressor of floral transition upon drought stres	1.217	0.283743	0.0118998	yes	68.29	77.87	68.45	61.21	57.43	55.32	71.5367	57.9867
Os02g0126400	CDPK4	Calcium-dependent protein kinase, Positive regulator of the salt and drought stress response	1.998	0.998828	2.23634e-06	yes	6.3	8.16	5.94	4.11	2.67	3.43	6.8	3.40333
Os02g0327000	OsGAP1	C2 domain containing protein	1.265	0.339317	0.0294439	yes	79.11	70.89	76.52	61.86	61.63	54.24	75.5067	59.2433
Os03g0390200	SAPK1	Serine/threonine protein kinase, Hyperosmotic stress respons	1.579	0.659161	2.9731e-10	yes	64.61	71.02	58.54	52.84	37.1	38.7	64.7233	42.88
Os04g0584600	OsCDPK13	Similar to Calcium dependent protein kinase	1.226	0.293489	0.0137581	yes	50.9	61.45	45.73	54.18	34.89	38.42	52.6933	42.4967
Os05g0467000	OsCDPK16	Similar to Calcium-dependent protein kinase	1.394	0.479571	0.0434525	yes	4.7	6.38	5.64	5.37	2.97	3.36	5.57333	3.9
Os05g0489900	DMI3	Ca/calmodulin-dependent protein kinase, Calcium/calmodulin-dependent protein kinase, Bacterial and fungal symbioses, Common symbiosis signaling (SYM) pathwa	2.89	1.53128	0.0128245	yes	1.12	0.82	0.99	0.2	0.53	0.29	0.976667	0.34
Os05g0585500	OsCDPK15	Similar to Calcium-dependent protein kinase	1.207	0.271503	0.0106303	yes	76.19	76.25	67.02	67.75	54.06	60.11	73.1533	60.64
Os07g0568600	OsCDPK20	Similar to Calcium-dependent protein kinase	1.399	0.484739	0.000197345	yes	20.39	22.58	20.71	19.27	15.22	13.93	21.2267	16.14
Os07g0622000	SAPK2	Serine/threonine protein kinase, Hyperosmotic stress response, Abscisic acid (ABA)-dependent gene regulatio	1.256	0.328955	0.0230415	yes	19.96	21.78	19.54	19.92	14.39	14.78	20.4267	16.3633
Os08g0540400	OsCDPK21	Similar to Calcium-dependent protein kinase	1.458	0.544011	0.000337975	yes	64.46	79.11	46.8	54.46	32.94	42.95	63.4567	43.45
Os12g0555000	RSOsPR10	Similar to Probenazole-inducible protein PBZ1	2.171	1.11852	0.000333681	yes	12.37	10.69	14.56	6.46	5.27	5.8	12.54	5.84333
Os11g0454200	RAB16B	Dehydri	1.254	0.326148	0.00877627	yes	308.06	427.17	273.65	312.26	237.01	249.14	336.293	266.137
Os11g0454000	RAB16C	Dehydrin RAB 16C	1.543	0.625568	2.57842e-06	yes	158.7	210.3	137.23	133.64	95.05	98.01	168.743	108.9
Os11g0453900	RAB21	Dehydrin RAB 16D	2.666	1.41453	6.96349e-14	yes	37.14	39.48	31.73	13.15	13.97	13.35	36.1167	13.49
Os01g0859300	OsABI5	bZIP transcription factor, Stress response and ABA signal transduction, Regulation of plant fertilit	1.316	0.395659	0.000165164	yes	116.2	135.95	93.03	100.35	71.83	73.79	115.06	81.99
