# Supplementary material for: A transposon insertion in the promoter of OsUBC12 enhances cold tolerance during japonica rice germination
Source: Nat Commun. 2024 Mar 13;15:2211. doi: 10.1038/s41467-024-46420-7 (PMC10937917; doi:10.1038/s41467-024-46420-7)
Supplement: Supplementary file 11 — Source data [file 41467_2024_46420_MOESM11_ESM.xlsx]

## Sheet: Fig. 1b
	Fig. 1b	OsUBC12
		IR64	SL2116	SL2117	Koshihikari
	#1	0.0973956	0.251739	0.216134	0.173139
	#2	0.0836205	0.25349	0.204476	0.178006
	#3	0.0836205	0.236514	0.189465	0.184284
	mean	0.0882122	0.247248	0.203358	0.178476

## Sheet: Fig. 1c
	Fig. 1c	pOsUBC12
		IR64	Koshihikari	KoshihikariΔTransposon	IR64+Transposon
	#1	0.857143	2.74286	0.857143	2.74286
	#2	1.02857	2.74286	1.02857	2.74286
	#3	1.11429	2.91429	1.2	3.25714
	mean	1	2.8	1.02857	2.91429

## Sheet: Fig. 1d
	Fig. 1d	Germination (15°C)
		IR64	SL2116	SL2117	Koshihikari
	#1	10	53.3333	50	33.3333
	#2	13.3333	60	56.6667	40
	#3	20	63.3333	60	46.6667
	mean	14.4444	58.8889	55.5556	40

## Sheet: Fig. 1e
	Fig. 1e	Germination (15°C)
		WT (Koshihikari)			osubc12-ks1			osubc12-ks2			IR64
	0d	0	0	0	0	0	0	0	0	0	0	0	0
	1d	0	0	0	0	0	0	0	0	0	0	0	0
	2d	0	3.33333	3.33333	0	0	0	0	0	0	0	0	0
	3d	30	36.6667	40	10	10	16.6667	10	13.3333	20	6.66667	10	13.3333
	4d	53.3333	53.3333	60	13.3333	16.6667	23.3333	13.3333	20	23.3333	10	13.3333	20
	5d	63.3333	66.6667	70	20	20	23.3333	20	23.3333	26.6667	13.3333	20	20
	6d	73.3333	80	80	23.3333	26.6667	30	26.6667	30	30	16.6667	23.3333	23.3333
	7d	80	83.3333	86.6667	26.6667	30	36.6667	33.3333	33.3333	36.6667	20	26.6667	26.6667

## Sheet: Fig. 1f
	Fig. 1f	Germination (15°C)
		WT (KY131)			osubc12-2			osubc12-3			osubc12-10			IR64
	0d	0	0	0	0	0	0	0	0	0	0	0	0	0	0	0
	1d	0	0	0	0	0	0	0	0	0	0	0	0	0	0	0
	2d	3.33333	3.33333	6.66667	0	0	0	0	0	0	0	0	0	0	0	0
	3d	26.6667	30	33.3333	10	13.3333	13.3333	10	10	16.6667	13.3333	13.3333	10	6.66667	10	16.6667
	4d	56.6667	60	60	16.6667	16.6667	20	13.3333	16.6667	16.6667	16.6667	20	16.6667	10	10	20
	5d	73.3333	76.6667	83.3333	20	23.3333	23.3333	20	20	23.3333	16.6667	23.3333	20	13.3333	13.3333	20
	6d	83.3333	83.3333	90	20	23.3333	26.6667	23.3333	23.3333	23.3333	23.3333	26.6667	23.3333	16.6667	20	20
	7d	86.6667	83.3333	93.3333	23.3333	23.3333	30	30	26.6667	26.6667	26.6667	26.6667	30	20	23.3333	26.6667

## Sheet: Fig. 2b 
	Fig. 2b
	LTG
	No insertion	Insertion
	3.33333	80
	20	43.3333
	13.3333	46.6667
	3.33333	60
	50	23.3333
	3.33333	16.6667
	0	56.6667
	20	56.6667
	0	26.6667
	43.3333	46.6667
	40	70
	30	53.3333
	43.3333	66.6667
	0	33.3333
	30	56.6667
	20	36.6667
	3.33333	90
	40	6.66667
	36.6667	40
	60	36.6667
	63.3333	63.3333
	16.6667
	33.3333
	26.6667
	30
	36.6667
	30
	10
	6.66667
	16.6667
	0
	30
	40
	3.33333
	50
	33.3333
	60
	46.6667
	0
	10
	6.66667
	0
	0
	0
	40
	56.6667
	6.66667
	13.3333
	36.6667
	26.6667

## Sheet: Fig. 3a
	Fig. 3a	OsUBC12
		Cold			ABA
	0h	0.99532	1.01623	0.988445	0.99532	1.01623	0.988445
	1h	1.22256	1.15661	1.0643	2.14341	2.23443	2.6572
	3h	1.13811	1.203	1.07671	4.71297	4.30686	4.58409
	6h	2.28084	2.1578	2.05561	2.28084	2.21847	2.05561
	9h	3.16444	3.23093	3.20861	1.15825	1.14231	1.11415
	12h	6.40764	6.8201	6.86753	1.35641	1.19731	1.20563
	24h	2.9759	3.14558	3.27916	0.91594	0.941691	1.96336
	36h	2.26941	2.17696	2.16193	1.03693	1.04414	1.20775
	48h	1.27149	1.37223	1.27149	1.21127	1.21969	1.1539
	72h	1.26806	1.18315	1.15079	1.1588	1.11932	1.18315

## Sheet: Fig. 3b
	Fig. 3b	OsABI5
		WT	osubc12-2	osubc12-3	osubc12-10
	#1	1.04889	5.16536	5.73132	4.25414
	#2	0.951891	6.10025	5.16536	4.08085
	#3	0.999216	6.31537	4.7531	3.67786
	mean	1	5.86033	5.21659	4.00428

## Sheet: Fig. 3c
	Fig. 3c	OsRAB21
		WT	osubc12-2	osubc12-3	osubc12-10
	#1	1.03729	4.79927	3.56231	3.32376
	#2	0.988159	4.63579	3.32376	3.03735
	#3	0.974554	4.7005	3.51327	2.75646
	mean	1	4.71185	3.46645	3.03919

## Sheet: Fig. 3g
	Fig. 3g	Inhibiting rate (%)-1 μM ABA
		WT			osubc12-2			osubc12-3			osubc12-10
	84h	28	28	36	56.5217	63.6364	60	40.9091	40.9091	45	72.2222	76.4706	80
	96h	16	20	20	33.3333	34.7826	39.1304	21.7391	30.4348	27.2727	65	61.1111	72.2222
	108h	0	0	0	28	36	36	16.6667	20.8333	29.1667	50	60	68.4211

[truncated: 40 more sheets: Fig. 3h, Fig. 4a, Fig. 4b, Fig. 4c, Fig. 4g, Fig. 4h, Fig. 5b, Fig. 5d, Fig. 6a, Fig. 6b, Fig. 6c, Fig. 6d, Fig. 6e, Fig. 7a, Fig. 7b, Fig. 7f, Fig. 7g, Supplementary Figure 1a, Supplementary Figure 1b, Supplementary Figure 8a …]
